# Supplementary material for: A variational algorithm to detect the clonal copy number substructure of tumors from scRNA-seq data
Source: Nat Commun. 2023 Feb 25;14:1074. doi: 10.1038/s41467-023-36790-9 (PMC9968345; doi:10.1038/s41467-023-36790-9)
Supplement: Supplementary file 3 — Supplementary Data 1 [file 41467_2023_36790_MOESM3_ESM.xlsx]

## Sheet: SupplementaryTable-S1
Cell Type	V2	V3	V4	V5	V6	V7	V8	V9	V10	V11	V12	V13	V14	V15	V16	V17	V18	V19	V20	V21	V22	V23	V24	V25	V26	V27	V28	V29	V30	V31	V32	V33	V34	V35	V36	V37	V38	V39	V40	V41	V42	V43	V44	V45	V46	V47	V48	V49	V50
Stromal	DCN	PAPPA	SFRP4	THBS2	LY86	CXCL14	FOXF1	COL10A1	ACTG2	APBB1IP	SH2D1A	SULF1	MSR1	C3AR1	FAP	PTGIS	ITGBL1	BGN	CXCL12	ECM2	FCGR2A	MS4A4A	WISP1	COL1A2	MS4A6A	EDNRA	VCAM1	GPR124	SCUBE2	AIF1	HEPH	LUM	PTGER3	RUNX1T1	CDH5	PIK3R5	RAMP3	LDB2	COX7A1	EDIL3	DDR2	FCGR2B	LPPR4	COL15A1	AOC3	ITIH3	FMO1	PRKG1	PLXDC1
Immune	LCP2	LSP1	FYB	PLEK	HCK	IL10RA	LILRB1	NCKAP1L	LAIR1	NCF2	CYBB	PTPRC	IL7R	LAPTM5	CD53	EVI2B	SLA	ITGB2	GIMAP4	MYO1F	HCLS1	MNDA	IL2RG	CD48	AOAH	CCL5	LTB	GMFG	GIMAP6	GZMK	LST1	GPR65	LILRB2	WIPF1	CD37	BIN2	FCER1G	IKZF1	TYROBP	FGL2	FLI1	IRF8	ARHGAP15	SH2B3	TNFRSF1B	DOCK2	CD2	ARHGEF6	CORO1A
Oligodendrocytes_Myelinating	GALC	GPR17	MYRF	CNP	HES5	IL1RAP	NKX2-2	MBP	CLDN11	PLP1UGT8	MOG	SOX10	ERMN	MAG	MOBP	OPALIN	APC	RTN4	GJC2	GJB1	GJC3	PMP22	MPZL1	TRF	RAP1	GAL3ST1	MYO1D	AACS	ABHD4	ACOT7	ACSS2	ACY3	ADAM19	ADAMTS2	ADAMTSL4	ADAP1	ADI1	ADRA1D	ADSSL1	AL513122.1	AL513122.2	ALDH3B2	ANLN	APBB1	APLP1	APOD	ARHGEF37	ARL2	ARL2-SNX15
Oligodendrocytes	OLIG2	NKX2-2	SOX10	AACS	AARD	ABCA6	ABCA8	ABCB4	ABHD4	ABLIM2	ABTB2	AC023908.1	AC136616.1	ACAN	ACAP3	ACOT4	ACOT7	ACSL1	ACSL3	ACSS2	ACY3	ADAM11	ADAM12	ADAM19	ADAM23	ADAM9	ADAMTS2	ADAMTS4	ADAMTSL3	ADAMTSL4	ADAP1	ADCY3	ADI1	ADORA1	ADRA1D	ADSSL1	AEBP1	AFAP1L2	AGTR1	AL513122.1	AL513122.2	ALAD	ALAS2	ALDH18A1	ALDH1A2	ALDH1L2	ALDH3B2	ALX4	AMD1
Tcell	HLA-B	PTPRC	SH2D1A	CD3E	LCK	CD48	ACAP1	GIMAP7	SEPTIN1	CD69	LINC00861	CDC42SE2	CD96	TSTD1	GIMAP4	RIPOR2	ICAM3	SEPTIN6	IFITM1	IL2RG	CD7	CORO1A	CXCR4	HLA-A	HLA-C	GMFG	RAC2	TSC22D3	LSP1	STK17B	PTPRCAP	CYTIP	LIMD2	TNFAIP3	PLAC8	CD44	CD3D	DUSP2	CLEC2B	GPSM3	ETS1	PRKCH	ZAP70	IL16	IL7R	SATB1	ARHGEF1	ISG20	BTG1
Macrophages	CD68	CD163	MS4A4A	CYBB	FCER1G	CLEC5A	MS4A6A	HK3	MSR1	IGSF6	CHIT1	DNASE2B	FDX1	SLAMF8	VSIG4	CCR1	HAMP	LILRB4	SIGLEC9	C1QA	CD84	FPR3	HS3ST2	MARCO	CRYBB1	FTL	TSPO	TYROBP	VAMP8	CCL1	CCL7	SLC11A1	ITGAX	AIF1	C1QB	PLAUR	CSF1R	IFI30	LY86	CYBA	FCGR3A	TREM2	C3AR1	TYMP	CD74	HLA-DRA	LST1	PLEK	HLA-DRB1
Microglial	NAIP	CX3CR1	P2RY12	CCR1	FGD2	FCGR2A	DOCK8	TREM2	FOLR2	ADAM28	C1QC	P2RY13	C1QA	CD68	C1QB	CD84	GPR34	CSF1R	CD36	LGMN	CTSC	MAF	CD83	IFNGR1	CTSB	CREG1	ENTPD1	PLXDC2	SELPLG	ALOX5AP	BCL2A1	SLCO2B1	FCGR1A	SPP1	C3	ITGAX	CYTH4	PTPRC	CD86	CD14	SIGLEC10	FCGR3A	IKZF1	CYBB	CD53	BLNK	LY86	APBB1IP	MS4A7
Neuronal	CAMKV	EPHA3	NEUROD6	SLC24A2	NELL1	GAP43	SOX11	ELAVL4	BEX1	RTN1	SNAP25	SYT1	ELAVL3	STMN2	STMN4	MAPK10	PODXL2	VAMP2	MYT1L	TUBB2B	SPOCK1	DCX	UCHL1	INA	GNG3	ATP2B2	NNAT	TUBA1A	RGMB	SYT5	MAPT	DPP6	CUX2	MAP1B	EEF1A2	OLFM1	TUBB2A	SNAP91	VIP	ATP1A3	CRABP1	KIF5A	MLLT11	JAKMIP1	TAGLN3	NDRG4	ACTL6B	SLIT1	CHD5
Bcells	HLA-DOB	HLA-DQA1	MS4A1	CD79B	BLK	GNG7	SPIB	TCL1A	FCRLA	HVCN1	NCF1	BANK1	CD79A	CD19	VPREB3	IRF8	CD37	PNOC	SNX2	CD72	POU2F2	SYPL1	LY86	HLA-DPB1	TNFRSF17	FCRL2	CD22	PAX5	TNFRSF13B	STAP1	CXCR5	CCR6	CD180	MBD4	TSPAN13	SP140	PRKCB	PIKFYVE	QRSL1	BAIAP3	CD52	CD53	COL19A1	FCER2	GGA2	MAP3K9	MGAT5	P2RY10	AICDA
Fibroblast	AMOTL2	DPT	ISLR	SVEP1	FGF7	ELN	TCF21	ASPN	COL14A1	PRDX4	S1PR2	C7	COL6A3	MMP2	VIM	COL1A1	SCARA3	SERPINF1	FBLN1	THBS2	DCN	MEG3	C1R	LUM	FBLN5	FBN1	CLEC3B	CYBRD1	OLFML3	IL32	RCN3	COL1A2	FAIM2	FTL	MOXD1	GSTM5	COL6A1	PCOLCE	COL6A2	PDGFRA	COL3A1	CSF1	CXCL12	NFE2L2	LOX	THY1	CXCL14	WNT2	MFAP4
Endothelial	CLDN5	TIE1	VWF	KDR	ROBO4	EMCN	MYCT1	HYAL2	TEK	ACVRL1	FLT4	MMRN2	ANGPT2	ARHGEF15	CD93	ERG	GJA4	KANK3	PCDH12	SOX18	TJP1	SELE	NOTCH4	GPR4	CD9	CAV1	FLT1	CD34	PLVAP	ARHGAP29	GNG11	RASIP1	MMRN1	RAMP2	ESAM	IGFBP7	CAV2	RHOC	ECE1	CLEC1A	CETP	GIMAP4	BMX	PRCP	SCARF1	SLCO2A1	TM4SF18	PODXL	ECSCR
Mast	CPA3	CMA1	CTSG	SIGLEC6	MS4A2	HDC	PRG2	SLC18A2	TAL1	TPSAB1	SIGLEC8	HPGDS	AMHR2	LAX1	NDST2	RGS13	ACBD3	ANXA1	ANXA11	ATXN10	ATXN2L	BAIAP2	BMPR1A	BTBD7	BTK	C3AR1	C6orf25	CD22	CPSF1	CTR9	DCLRE1B	DIAPH1	FBXO11	HRH4	IL5	IL5RA	ITGA2B	KRT1	LRIG2	NTRK1	OSBP	P2RX1	PABPC4	REM1	RENBP	RGS11	RXRB	TTC17	USP10
[truncated: 1,087 more columns]
