# Supplementary material for: A variational algorithm to detect the clonal copy number substructure of tumors from scRNA-seq data
Source: Nat Commun. 2023 Feb 25;14:1074. doi: 10.1038/s41467-023-36790-9 (PMC9968345; doi:10.1038/s41467-023-36790-9)
Supplement: Supplementary file 4 — Supplementary Data 2 [file 41467_2023_36790_MOESM4_ESM.xlsx]

## Sheet: SupplementaryTable-S2
	Tumor	Dataset	Cells	Normal Cells	Tumor Cells	TP (SCEVAN)	TP (copyKAT)	FP (SCEVAN)	FP (copyKAT)	FN (SCEVAN)	FN (copyKAT)	F1_Score (SCEVAN)	F1_Score (copyKAT)	Time (SCEVAN)	Time (copyKAT)	scRNA-seq technologies
BT1160	GBM	GSE131928	335	0	335	335	224	0	0	0	111	1	0.801431	0.950597	1.40733	Smart-seq2
BT1187	GBM	GSE131928	219	211	8	8	6	94	114	0	2	0.145455	0.09375	0.983778	1.15024	Smart-seq2
BT749	GBM	GSE131928	317	2	315	238	240	0	0	77	75	0.860759	0.864865	1.42342	6.4389	Smart-seq2
BT771	GBM	GSE131928	339	11	328	208	208	0	0	120	120	0.776119	0.776119	1.442	2.17826	Smart-seq2
BT786	GBM	GSE131928	212	3	209	174	NA	0	NA	35	NA	0.908616	NA	1.153	NA	Smart-seq2
BT830	GBM	GSE131928	220	0	220	164	182	0	0	56	38	0.854167	0.905473	1.19812	4.59401	Smart-seq2
BT85	GBM	GSE131928	245	1	244	244	219	1	1	0	25	0.997955	0.943966	0.850265	1.70546	Smart-seq2
BT920	GBM	GSE131928	301	13	288	288	287	0	0	0	1	1	0.998261	1.30877	1.52225	Smart-seq2
HNSCC10_prim	Head&Neck	GSE103322	89	86	1	1	1	60	26	0	0	0.0322581	0.0714286	1.1265	10.5023	Smart-seq2
HNSCC12_prim	Head&Neck	GSE103322	157	142	4	4	3	153	5	0	1	0.0496894	0.5	0.839332	7.83027	Smart-seq2
HNSCC13_prim	Head&Neck	GSE103322	90	75	7	7	7	1	1	0	0	0.933333	0.933333	1.14284	9.03341	Smart-seq2
HNSCC16_prim	Head&Neck	GSE103322	596	514	56	1	0	409	299	55	56	0.00429184	0	2.04122	20.3005	Smart-seq2
HNSCC17_prim	Head&Neck	GSE103322	490	137	330	329	330	21	22	1	0	0.967647	0.967742	2.06033	15.3097	Smart-seq2
HNSCC18_prim	Head&Neck	GSE103322	567	304	140	140	140	13	13	0	0	0.955631	0.955631	1.8869	16.2672	Smart-seq2
HNSCC20_lymph	Head&Neck	GSE103322	346	1	341	341	260	5	0	0	81	0.992722	0.865225	1.27086	16.5359	Smart-seq2
HNSCC20_prim	Head&Neck	GSE103322	345	14	321	320	303	2	0	1	18	0.995334	0.971154	1.96892	12.8787	Smart-seq2
HNSCC22_prim	Head&Neck	GSE103322	201	78	119	119	119	4	4	0	0	0.983471	0.983471	1.439	7.55627	Smart-seq2
HNSCC24_prim	Head&Neck	GSE103322	130	117	6	6	5	56	4	0	1	0.176471	0.666667	1.2574	7.44876	Smart-seq2
HNSCC25_lymph	Head&Neck	GSE103322	291	215	75	75	74	0	0	0	1	1	0.993289	1.47219	7.94031	Smart-seq2
HNSCC25_prim	Head&Neck	GSE103322	434	281	134	134	134	10	7	0	0	0.964029	0.974545	1.78661	9.25276	Smart-seq2
HNSCC26_lymph	Head&Neck	GSE103322	298	75	210	210	210	12	7	0	0	0.972222	0.983607	1.74977	8.27321	Smart-seq2
HNSCC26_prim	Head&Neck	GSE103322	130	69	57	57	57	1	1	0	0	0.991304	0.991304	1.22612	7.33807	Smart-seq2
HNSCC28_lymph	Head&Neck	GSE103322	246	146	97	97	97	2	3	0	0	0.989796	0.984772	1.50962	7.72201	Smart-seq2
HNSCC28_prim	Head&Neck	GSE103322	370	321	41	41	41	7	4	0	0	0.921348	0.953488	1.52896	8.12742	Smart-seq2
HNSCC5_lymph	Head&Neck	GSE103322	157	89	65	65	64	3	3	0	1	0.977444	0.969697	1.35968	11.0259	Smart-seq2
HNSCC5_prim	Head&Neck	GSE103322	213	143	67	67	67	0	0	0	0	1	1	1.49342	10.3305	Smart-seq2
HNSCC6_prim	Head&Neck	GSE103322	308	151	123	123	123	2	1	0	0	0.991935	0.995951	1.70951	13.4845	Smart-seq2
HNSCC9_prim	Head&Neck	GSE103322	259	232	15	0	15	191	4	15	0	0	0.882353	1.4779	10.6236	Smart-seq2
MGH100	GBM	GSE131928	209	0	209	209	84	0	0	0	125	1	0.573379	0.738043	1.35309	Smart-seq2
MGH101	GBM	GSE131928	200	47	153	153	153	0	0	0	0	1	1	0.831485	1.48072	Smart-seq2
MGH102	GBM	GSE131928	312	106	206	206	2	10	106	0	204	0.976303	0.0127389	1.1794	2.33236	Smart-seq2
MGH104	GBM	GSE131928	355	0	355	355	311	0	0	0	44	1	0.933934	0.939141	1.96116	Smart-seq2
MGH105	GBM	GSE131928	634	238	396	394	2	0	238	2	394	0.997468	0.00628931	1.84369	2.46512	Smart-seq2
MGH106	GBM	GSE131928	200	64	136	136	136	0	0	0	0	1	1	0.971399	1.13797	Smart-seq2
MGH110	GBM	GSE131928	359	58	301	301	301	9	0	0	0	0.98527	1	1.37039	2.02822	Smart-seq2
MGH113	GBM	GSE131928	260	46	214	214	214	0	0	0	0	1	1	1.15579	1.15048	Smart-seq2
MGH115	GBM	GSE131928	165	5	160	118	43	0	0	42	117	0.848921	0.423645	0.978034	1.9295	Smart-seq2
MGH121	GBM	GSE131928	297	5	292	283	286	0	0	9	6	0.984348	0.989619	1.24616	1.75777	Smart-seq2
MGH122	GBM	GSE131928	273	73	200	199	199	0	0	1	1	0.997494	0.997494	1.21504	1.83854	Smart-seq2
MGH124	GBM	GSE131928	370	43	327	327	0	1	43	0	327	0.998473	0	1.38457	2.18522	Smart-seq2
MGH125	GBM	GSE131928	399	67	332	332	332	0	0	0	0	1	1	1.44784	2.49586	Smart-seq2
MGH128	GBM	GSE131928	184	25	159	159	159	0	0	0	0	1	1	0.975257	1.52126	Smart-seq2
MGH129	GBM	GSE131928	192	2	190	119	104	0	0	71	86	0.770227	0.707483	0.973689	1.54292	Smart-seq2
MGH136	GBM	GSE131928	231	2	229	127	121	2	2	102	108	0.709497	0.6875	1.00025	1.80135	Smart-seq2
MGH143	GBM	GSE131928	274	1	273	273	241	1	1	0	32	0.998172	0.935922	0.809945	1.84235	Smart-seq2
MGH151	GBM	GSE131928	163	42	121	121	0	0	42	0	121	1	0	0.866633	1.64704	Smart-seq2
MGH152	GBM	GSE131928	229	1	228	228	108	1	1	0	120	0.997812	0.64095	0.743267	1.60344	Smart-seq2
MGH66	GBM	GSE131928	436	1	435	435	344	1	1	0	91	0.998852	0.882051	1.11701	1.7744	Smart-seq2
PJ016	GBM	GSE103224	3085	11	3074	689	1163	0	0	2286	1786	0.376092	0.565661	4.94989	16.5426	Microwell-seq
PJ017	GBM	GSE103224	1258	694	564	381	361	5	8	3	3	0.98961	0.984993	1.65763	4.31934	Microwell-seq
PJ018	GBM	GSE103224	2197	176	2021	786	471	4	1	941	1084	0.624553	0.464726	3.47044	9.30023	Microwell-seq
PJ025	GBM	GSE103224	5924	512	5412	3291	3106	12	14	2	2	0.997878	0.997431	13.1107	13.511	Microwell-seq
PJ030	GBM	GSE103224	3097	801	2296	1243	8	17	291	3	1122	0.992019	0.0111966	2.46985	6.7232	Microwell-seq
PJ032	GBM	GSE103224	1376	799	577	289	269	3	2	0	1	0.994836	0.994455	1.27594	3.73203	Microwell-seq
PJ035	GBM	GSE103224	3768	698	3070	679	16	16	62	0	574	0.988355	0.0479042	1.70798	4.37124	Microwell-seq
PJ048	GBM	GSE103224	3083	82	3001	1060	726	24	21	673	912	0.752574	0.608805	2.85377	7.60754	Microwell-seq
PJ052	GBM	GSE103224	1692	55	1637	795	184	11	0	0	569	0.993129	0.392743	1.27491	5.61773	Microwell-seq
PJ053	GBM	GSE103224	3953	549	3404	660	2	8	63	20	548	0.979228	0.00650406	2.03046	4.82565	Microwell-seq
S11P5	GBM	GSE117891	273	5	268	123	173	0	0	145	95	0.629156	0.78458	0.78637	4.98841	STRT-C1
S12P1	GBM	GSE117891	224	154	70	63	13	9	153	7	57	0.887324	0.110169	0.657718	4.57557	STRT-C1
S12P2	GBM	GSE117891	190	98	92	88	89	1	0	4	3	0.972376	0.983425	0.60523	4.01386	STRT-C1
S12P5	GBM	GSE117891	149	102	47	35	35	0	1	12	12	0.853659	0.843373	0.533418	1.32266	STRT-C1
S13P4	GBM	GSE117891	342	23	319	193	116	0	0	126	203	0.753906	0.533333	1.29894	7.02294	STRT-C1
S13P5	GBM	GSE117891	336	29	307	208	224	2	2	99	83	0.804642	0.840525	0.956449	5.57338	STRT-C1
S13P6	GBM	GSE117891	180	46	134	116	90	0	0	18	44	0.928	0.803571	0.696666	3.9641	STRT-C1
S1P1	GBM	GSE117891	47	2	45	39	1	0	2	6	44	0.928571	0.0416667	0.519722	1.53545	STRT-C1
S1P4	GBM	GSE117891	48	5	43	42	1	1	4	1	42	0.976744	0.0416667	0.457979	1.44956	STRT-C1
S1P5	GBM	GSE117891	48	3	45	33	0	0	2	12	45	0.846154	0	0.454499	1.50935	STRT-C1
S1P6	GBM	GSE117891	48	6	42	42	0	0	6	0	42	1	0	0.459302	1.01362	STRT-C1
S1P7	GBM	GSE117891	62	8	54	50	0	0	8	4	54	0.961538	0	0.501031	1.29968	STRT-C1
S2P4	GBM	GSE117891	68	6	62	62	0	0	6	0	62	1	0	0.520351	1.08688	STRT-C1
S3P2	GBM	GSE117891	55	17	38	36	0	0	17	2	38	0.972973	0	0.478792	1.6482	STRT-C1
S3P4	GBM	GSE117891	63	6	57	57	37	2	1	0	20	0.982759	0.778947	0.504016	1.93567	STRT-C1
S3P8	GBM	GSE117891	44	7	37	37	37	0	0	0	0	1	1	0.44409	1.44598	STRT-C1
S5P1	GBM	GSE117891	74	6	68	31	54	0	0	37	14	0.626263	0.885246	0.474674	1.82028	STRT-C1
S5P2	GBM	GSE117891	74	6	68	38	4	0	6	30	64	0.716981	0.102564	0.499411	1.59372	STRT-C1
S5P3	GBM	GSE117891	75	3	72	51	25	0	3	21	47	0.829268	0.5	0.524616	2.04398	STRT-C1
S5P4	GBM	GSE117891	67	17	50	50	34	6	0	0	16	0.943396	0.809524	0.527049	2.01828	STRT-C1
S6P1	GBM	GSE117891	76	10	66	64	2	0	10	2	64	0.984615	0.0512821	0.509898	1.77926	STRT-C1
S6P2	GBM	GSE117891	73	1	72	72	55	1	0	0	17	0.993103	0.866142	0.3417	1.76051	STRT-C1
S6P5	GBM	GSE117891	110	24	86	76	78	0	1	10	8	0.938272	0.945455	0.527949	2.45308	STRT-C1
S7P5	GBM	GSE117891	88	43	45	44	1	0	42	1	44	0.988764	0.0227273	0.542406	2.06032	STRT-C1
S9P3	GBM	GSE117891	143	51	92	92	87	7	4	0	5	0.963351	0.95082	0.610341	3.14883	STRT-C1
SMC01	Colorectal	GSE132465	2791	1698	1093	1000	987	0	2	13	15	0.993542	0.991462	5.99015	14.2855	10x Genomics
SMC02	Colorectal	GSE132465	1689	1337	352	326	323	2	0	1	1	0.99542	0.998454	3.55311	10.3394	10x Genomics
SMC03	Colorectal	GSE132465	2123	1327	796	760	34	28	1057	10	734	0.97561	0.0365788	4.18571	13.5441	10x Genomics
SMC04	Colorectal	GSE132465	1841	1534	307	269	263	0	3	0	0	1	0.994329	4.10793	12.8439	10x Genomics
SMC05	Colorectal	GSE132465	660	647	13	0	3	437	463	6	2	0	0.0127389	2.07661	8.87018	10x Genomics
SMC06	Colorectal	GSE132465	1541	1352	189	182	7	2	1150	4	177	0.983784	0.01044	3.61942	15.0498	10x Genomics
SMC07	Colorectal	GSE132465	4070	3528	542	426	419	3	1	33	34	0.959459	0.959908	5.81573	16.6775	10x Genomics
SMC08	Colorectal	GSE132465	2089	1769	320	277	262	2	3	2	1	0.992832	0.992424	4.54634	12.4627	10x Genomics
SMC09	Colorectal	GSE132465	3789	1902	1887	1837	1833	2	1	3	2	0.998641	0.999182	13.2097	18.594	10x Genomics
SMC10	Colorectal	GSE132465	2200	1689	511	457	55	812	1332	1	387	0.529241	0.0601422	5.22096	13.1822	10x Genomics
SMC11	Colorectal	GSE132465	1698	1372	326	286	283	0	0	2	1	0.996516	0.998236	3.83448	11.4315	10x Genomics
SMC14	Colorectal	GSE132465	1749	1583	166	123	117	5	1	1	2	0.97619	0.987342	3.9659	12.816	10x Genomics
SMC15	Colorectal	GSE132465	2027	1708	319	277	274	2	2	28	29	0.94863	0.946459	4.71272	13.0591	10x Genomics
SMC16	Colorectal	GSE132465	2956	236	2720	2680	10	1	171	3	2666	0.999254	0.00700035	4.58848	23.2654	10x Genomics
SMC17	Colorectal	GSE132465	1343	838	505	463	85	1	724	7	378	0.991435	0.133648	2.27204	21.9677	10x Genomics
SMC18	Colorectal	GSE132465	1936	420	1516	1391	1386	0	1	11	13	0.996062	0.994975	3.24358	15.8928	10x Genomics
SMC19	Colorectal	GSE132465	1540	1158	382	231	78	8	939	82	212	0.836957	0.119357	1.97401	12.2792	10x Genomics
SMC20	Colorectal	GSE132465	1681	1157	524	486	469	0	0	17	31	0.982811	0.968008	2.34817	13.3058	10x Genomics
SMC21	Colorectal	GSE132465	2348	621	1727	1670	1667	0	2	10	10	0.997015	0.996414	4.29603	22.175	10x Genomics
SMC22	Colorectal	GSE132465	2363	461	1902	1852	116	8	367	6	1736	0.996235	0.0993576	4.84411	18.6847	10x Genomics
SMC23	Colorectal	GSE132465	1639	1000	639	352	4	0	892	2	286	0.997167	0.00674536	2.44035	11.7821	10x Genomics
SMC24	Colorectal	GSE132465	1580	1263	317	283	7	2	1083	23	294	0.957699	0.0100647	2.81206	12.2681	10x Genomics
SMC25	Colorectal	GSE132465	1632	1216	416	348	348	1	5	28	22	0.96	0.962656	2.72514	11.0287	10x Genomics
