# Supplementary material for: A variational algorithm to detect the clonal copy number substructure of tumors from scRNA-seq data
Source: Nat Commun. 2023 Feb 25;14:1074. doi: 10.1038/s41467-023-36790-9 (PMC9968345; doi:10.1038/s41467-023-36790-9)
Supplement: Supplementary file 5 — Supplementary Data 3 [file 41467_2023_36790_MOESM5_ESM.xlsx]

## Sheet: tableSup2 (1)
MATRIX	TOT_CELLS	TUMOR_PURITY	TUMOR_CELLS	NORMAL_CELLS	Bcells	CD4Tcells	CD8Tcells	Dendritic	Erythrocytes	Macrophages	Monocytes	NKcells
1	1000	55	550	450	40	320	60	20	10	0	0	0
2	793	56.2421	446	347	167	47	87	31	15	0	0	0
3	592	10.9797	65	527	23	203	281	5	5	5	5	0
4	572	43.1818	247	325	207	74	34	5	5	0	0	0
5	357	41.1765	147	210	96	86	21	7	0	0	0	0
6	351	61.2536	215	136	46	35	3	21	21	10	0	0
7	690	69.2754	478	212	6	6	0	0	194	6	0	0
8	887	9.92108	88	799	44	160	0	0	595	0	0	0
9	753	35.0598	264	489	378	0	37	30	0	7	37	0
10	688	5.9593	41	647	27	311	0	0	0	6	290	13
11	437	77.1167	337	100	4	0	26	0	0	0	0	70
12	918	68.0828	625	293	0	266	0	0	0	0	27	0
13	360	45.2778	163	197	0	3	137	0	7	0	0	50
14	995	36.0804	359	636	129	0	0	9	0	0	479	19
15	730	10	73	657	7	0	650	0	0	0	0	0
16	612	72.0588	441	171	0	0	6	147	0	6	12	0
17	685	49.1971	337	348	130	6	6	110	0	0	41	55
18	618	54.2071	335	283	0	18	31	6	6	161	55	6
19	661	95.1589	629	32	0	0	0	0	0	13	0	19
20	508	50.1969	255	253	35	0	10	0	183	0	0	25
21	755	59.2053	447	308	128	113	7	60	0	0	0	0
22	376	6.91489	26	350	60	0	0	56	0	0	147	87
23	466	71.2446	332	134	0	0	0	4	51	0	65	14
24	813	30.0123	244	569	146	0	0	8	277	65	0	73
25	305	21.3115	65	240	31	12	3	12	37	136	6	3
26	868	50.1152	435	433	174	95	0	0	0	0	121	43
27	828	54.9517	455	373	315	0	58	0	0	0	0	0
28	735	52.1088	383	352	199	44	59	7	22	0	7	14
29	654	89.1437	583	71	0	52	19	0	0	0	0	0
30	826	31.9613	264	562	0	513	0	16	0	0	0	33
31	634	95.1104	603	31	0	0	0	0	0	0	0	31
32	895	80.2235	718	177	134	0	35	0	0	0	0	8
33	910	83.0769	756	154	36	0	0	118	0	0	0	0
34	639	57.1205	365	274	0	0	25	51	0	32	147	19
35	511	53.0333	271	240	0	92	0	5	0	5	0	138
36	869	68.1243	592	277	0	26	0	226	17	0	0	8
37	839	70.2026	589	250	117	33	92	0	8	0	0	0
38	506	53.1621	269	237	0	20	0	20	0	45	127	25
39	659	98.1791	647	12	0	0	0	0	0	6	0	6
40	689	97.0972	669	20	0	20	0	0	0	0	0	0
41	437	100	437	0	0	0	0	0	0	0	0	0
42	343	48.3965	166	177	13	0	13	0	0	86	62	3
43	941	56.1105	528	413	198	103	0	0	0	18	0	94
44	805	20	161	644	64	564	0	16	0	0	0	0
45	561	98.2175	551	10	5	0	0	0	0	0	0	5
46	477	65.4088	312	165	19	62	9	9	19	14	9	24
47	356	10.9551	39	317	314	3	0	0	0	0	0	0
48	475	16	76	399	0	352	0	0	0	33	0	14
49	778	60.1542	468	310	0	0	0	241	62	0	7	0
50	700	93	651	49	0	0	49	0	0	0	0	0
51	612	89.2157	546	66	12	6	12	18	0	0	18	0
52	515	98.0583	505	10	0	0	5	0	0	5	0	0
53	833	34.4538	287	546	25	84	101	76	8	8	236	8
54	927	39.1586	363	564	130	83	65	0	74	37	148	27
55	371	45.283	168	203	3	0	0	93	0	0	7	100
56	464	95.0431	441	23	0	0	23	0	0	0	0	0
57	592	88.5135	524	68	0	0	0	5	11	0	17	35
58	892	10.9865	98	794	0	17	44	62	232	0	439	0
59	312	40.0641	125	187	3	0	166	0	18	0	0	0
60	736	53.125	391	345	0	0	287	0	14	0	44	0
61	341	88.563	302	39	6	0	0	0	27	0	0	6
62	449	40.0891	180	269	18	4	0	153	13	81	0	0
63	309	20.0647	62	247	31	62	0	31	12	21	3	87
64	674	8.90208	60	614	0	0	6	0	0	372	0	236
65	858	75.1748	645	213	0	8	0	146	8	0	0	51
66	932	55.1502	514	418	18	9	18	0	0	9	37	327
67	633	98.1043	621	12	6	6	0	0	0	0	0	0
68	410	49.0244	201	209	0	0	0	201	0	8	0	0
69	664	84.1867	559	105	0	6	0	0	53	0	46	0
70	456	90.3509	412	44	0	4	18	13	0	9	0	0
71	671	7.89866	53	618	33	0	0	566	0	0	13	6
72	534	92.1348	492	42	0	32	0	0	10	0	0	0
73	544	79.2279	431	113	16	0	27	5	0	0	0	65
74	513	53.0214	272	241	0	231	10	0	0	0	0	0
75	615	26.9919	166	449	0	271	0	160	0	0	12	6
76	892	9.97758	89	803	0	26	17	269	8	215	44	224
77	402	78.1095	314	88	52	0	0	0	0	0	36	0
78	887	61.1048	542	345	8	44	293	0	0	0	0	0
79	383	87.2063	334	49	0	0	7	0	42	0	0	0
80	626	94.2492	590	36	0	0	0	0	18	18	0	0
81	567	81.1287	460	107	11	0	0	0	96	0	0	0
82	522	10.9195	57	465	10	0	15	425	0	0	15	0
83	466	28.1116	131	335	32	9	0	98	9	4	0	183
84	969	18.9886	184	785	0	0	0	0	776	0	9	0
85	739	74.2896	549	190	14	7	66	37	52	0	0	14
86	946	78.2241	740	206	0	85	9	0	47	9	56	0
87	853	36.1079	308	545	8	316	136	0	77	0	0	8
88	916	62.1179	569	347	220	0	0	55	45	27	0	0
89	421	42.9929	181	240	0	240	0	0	0	0	0	0
90	816	77.2059	630	186	0	65	32	0	0	0	81	8
91	479	92.0668	441	38	0	0	19	0	0	0	0	19
92	911	87.157	794	117	0	0	0	18	54	0	0	45
93	602	64.1196	386	216	0	18	90	0	0	0	0	108
94	590	28.9831	171	419	0	136	23	0	0	213	47	0
95	337	28.1899	95	242	64	3	0	129	3	3	34	6
96	506	5.92885	30	476	121	5	0	0	15	137	0	198
97	383	15.1436	58	325	38	46	3	0	85	3	0	150
98	907	21.9405	199	708	572	0	118	9	0	9	0	0
99	473	60.2537	285	188	0	0	23	0	4	0	161	0
100	878	6.94761	61	817	8	0	220	0	0	299	0	290
101	956	72.2803	691	265	9	9	9	9	96	9	9	115
102	449	20.0445	90	359	18	22	13	288	18	0	0	0
103	843	11.032	93	750	16	313	8	0	0	397	0	16
104	679	36.0825	245	434	0	6	0	81	54	0	293	0
105	945	72.0635	681	264	9	123	0	47	0	0	85	0
106	480	26.0417	125	355	174	19	67	14	19	0	0	62
107	588	48.1293	283	305	0	5	0	0	5	0	295	0
108	444	91.4414	406	38	4	8	22	0	0	0	0	4
109	482	28.0083	135	347	135	198	0	14	0	0	0	0
110	707	7.92079	56	651	7	630	0	0	0	0	0	14
111	934	85.2248	796	138	0	9	0	18	46	0	65	0
112	949	94.0991	893	56	0	0	47	0	9	0	0	0
113	387	79.5866	308	79	3	58	0	0	15	3	0	0
114	430	74.186	319	111	56	0	4	0	0	47	0	4
115	325	62.1538	202	123	22	0	0	0	0	0	101	0
116	906	29.0287	263	643	399	0	0	18	9	208	0	9
117	545	22.0183	120	425	71	43	16	263	0	0	5	27
118	344	43.314	149	195	34	52	3	3	0	6	45	52
119	850	60.1176	511	339	196	17	76	0	8	17	25	0
120	440	7.04545	31	409	0	261	31	26	4	53	8	26
121	649	34.9769	227	422	0	0	0	0	52	13	221	136
122	827	64.208	531	296	16	0	124	58	16	0	74	8
123	835	31.018	259	576	33	0	0	192	0	351	0	0
124	665	10.9774	73	592	33	0	0	320	13	6	187	33
125	330	64.5455	213	117	13	6	6	0	0	0	6	86
126	514	72.3735	372	142	41	46	5	10	15	20	5	0
127	344	96.5116	332	12	3	6	0	0	0	0	3	0
128	554	90.0722	499	55	11	11	0	0	0	0	0	33
129	468	80.3419	376	92	51	0	4	9	0	0	28	0
130	310	8.06452	25	285	22	47	31	19	31	3	123	9
131	509	22.0039	112	397	0	10	56	10	316	5	0	0
132	972	65.1235	633	339	19	0	19	165	0	0	0	136
133	974	14.9897	146	828	39	78	9	0	156	527	19	0
134	550	25.0909	138	412	121	27	0	0	22	5	49	188
135	681	83.2599	567	114	0	34	68	0	0	6	0	6
136	324	4.93827	16	308	9	29	55	16	6	3	6	184
137	806	13.0273	105	701	8	16	0	0	589	8	80	0
138	434	28.1106	122	312	4	30	4	270	0	4	0	0
139	763	100	763	0	0	0	0	0	0	0	0	0
140	578	15.0519	87	491	81	5	232	0	5	0	168	0
141	305	50.1639	153	152	15	0	0	137	0	0	0	0
142	729	99.0398	722	7	0	0	0	0	7	0	0	0
143	765	25.098	192	573	138	0	15	7	0	23	168	222
144	796	44.0955	351	445	15	95	0	0	0	0	0	335
145	377	23.0769	87	290	0	238	41	0	0	0	0	11
146	722	19.9446	144	578	159	108	123	152	0	36	0	0
147	542	75.2768	408	134	32	27	0	5	0	0	0	70
148	844	100	844	0	0	0	0	0	0	0	0	0
149	406	98.0296	398	8	4	4	0	0	0	0	0	0
150	537	50.2793	270	267	5	10	97	10	0	54	0	91
151	511	10.9589	56	455	0	0	164	97	0	0	56	138
152	519	82.0809	426	93	0	10	78	0	0	0	5	0
153	353	60.3399	213	140	0	0	0	117	0	10	3	10
154	480	61.4583	295	185	0	9	0	9	9	4	4	150
155	723	96.1272	695	28	0	0	0	28	0	0	0	0
156	465	36.129	168	297	0	4	224	0	0	4	0	65
157	415	24.0964	100	315	4	75	54	58	33	12	0	79
158	965	31.0881	300	665	9	9	77	29	213	77	232	19
159	761	78.318	596	165	7	0	0	0	0	45	45	68
160	637	61.0675	389	248	140	0	0	102	0	6	0	0
161	700	86	602	98	0	70	7	0	0	7	14	0
162	576	23.0903	133	443	11	5	0	0	0	5	40	382
163	919	82.1545	755	164	0	0	18	0	110	36	0	0
164	728	17.033	124	604	21	29	285	0	0	65	197	7
165	918	91.0675	836	82	9	0	55	9	0	0	9	0
166	957	60.1881	576	381	28	9	115	19	96	0	105	9
167	691	68.3068	472	219	0	62	0	90	0	13	6	48
168	767	95.176	730	37	0	0	0	30	0	0	0	7
169	492	26.0163	128	364	14	0	0	193	0	0	123	34
170	782	56.1381	439	343	0	0	305	0	7	0	0	31
171	360	49.1667	177	183	0	21	0	0	134	0	18	10
172	988	47.166	466	522	9	119	9	287	0	0	9	89
173	363	9.09091	33	330	36	3	154	7	25	44	58	3
174	526	36.1217	190	336	31	10	63	180	42	0	10	0
175	300	12	36	264	42	12	18	147	6	3	9	27
176	523	79.3499	415	108	5	36	5	0	21	31	5	5
177	990	43.0303	426	564	0	0	9	0	0	555	0	0
178	500	49	245	255	65	0	50	85	55	0	0	0
179	477	52.2013	249	228	0	0	0	220	4	4	0	0
180	928	25.9698	241	687	0	604	0	83	0	0	0	0
181	727	25.0344	182	545	0	7	7	7	357	146	21	0
182	991	59.1322	586	405	0	79	19	0	0	298	0	9
183	663	11.0106	73	590	113	26	445	0	0	0	6	0
184	857	70.245	602	255	103	0	0	17	68	25	17	25
185	708	76.1299	539	169	134	21	0	0	0	0	14	0
186	303	92.0792	279	24	0	15	0	9	0	0	0	0
187	433	99.0762	429	4	0	0	0	0	4	0	0	0
188	517	84.1393	435	82	0	0	77	5	0	0	0	0
189	800	9	72	728	8	0	80	88	0	48	208	296
190	644	38.9752	251	393	6	0	226	0	161	0	0	0
191	974	44.0452	429	545	0	0	0	19	165	0	361	0
192	948	14.9789	142	806	9	0	0	57	0	237	9	494
193	907	88.0926	799	108	0	54	0	9	45	0	0	0
194	583	20.0686	117	466	0	5	23	70	5	5	0	358
195	832	59.1346	492	340	308	0	0	0	8	16	0	8
196	428	25.2336	108	320	4	38	120	47	90	4	17	0
197	916	6.00437	55	861	0	64	0	0	0	36	0	761
198	462	27.0563	125	337	4	41	0	9	0	0	0	283
199	652	11.0429	72	580	45	26	98	281	0	0	104	26
200	828	11.9565	99	729	0	0	0	0	729	0	0	0
201	601	16.9717	102	499	463	0	18	0	0	6	12	0
202	977	19.0379	186	791	0	19	0	58	78	9	117	510
203	716	20.9497	150	566	43	7	14	57	445	0	0	0
204	334	90.4192	302	32	0	3	3	0	0	3	3	20
205	636	16.0377	102	534	6	0	280	0	146	0	102	0
206	365	7.94521	29	336	184	7	3	114	3	25	0	0
207	935	14.9733	140	795	18	56	0	9	281	309	0	122
208	672	36.1607	243	429	13	20	13	27	33	6	13	304
209	928	33.0819	307	621	102	0	9	0	391	18	18	83
210	830	37.1084	308	522	8	0	41	208	16	8	108	133
211	578	25.0865	145	433	46	0	29	23	17	5	0	313
212	833	28.0912	234	599	0	200	0	117	16	8	33	225
213	475	75.1579	357	118	0	0	0	0	104	14	0	0
214	679	81.1487	551	128	0	0	0	0	0	81	47	0
215	569	63.0931	359	210	0	0	131	0	0	79	0	0
216	501	26.9461	135	366	0	20	0	0	0	326	20	0
217	609	13.9573	85	524	0	189	6	61	79	0	6	183
218	778	98.2005	764	14	0	0	0	7	0	0	0	7
219	577	35.182	203	374	5	11	0	11	0	98	0	249
220	545	66.422	362	183	27	43	0	0	54	0	43	16
221	545	67.156	366	179	0	0	0	158	16	0	0	5
222	300	36	108	192	45	6	102	3	24	9	0	3
223	437	100	437	0	0	0	0	0	0	0	0	0
224	988	76.1134	752	236	0	0	0	138	0	0	29	69
225	341	89.1496	304	37	0	3	0	0	34	0	0	0
226	621	67.3108	418	203	0	0	0	18	6	12	18	149
227	861	9.98839	86	775	0	224	0	0	397	8	138	8
228	724	16.0221	116	608	0	14	0	0	0	500	94	0
229	684	88.4503	605	79	6	13	6	27	27	0	0	0
230	500	33	165	335	0	0	0	125	0	0	65	145
231	494	35.2227	174	320	149	19	4	0	4	0	0	144
232	500	24	120	380	0	315	5	35	0	25	0	0
233	435	71.2644	310	125	4	39	65	17	0	0	0	0
234	344	43.314	149	195	3	83	0	90	6	13	0	0
235	743	43.0686	320	423	0	7	7	7	0	402	0	0
236	907	24.0353	218	689	0	0	9	399	0	9	0	272
237	790	79.2405	626	164	0	7	7	39	0	111	0	0
238	342	66.0819	226	116	17	0	0	0	3	0	0	96
239	573	48.1675	276	297	57	5	155	0	0	0	0	80
240	981	98.0632	962	19	0	0	0	0	19	0	0	0
241	602	52.99	319	283	0	6	0	12	0	0	265	0
242	800	46	368	432	16	16	0	0	0	32	208	160
243	322	92.236	297	25	6	0	0	0	0	0	3	16
244	434	46.0829	200	234	109	0	0	8	0	39	78	0
245	666	10.961	73	593	593	0	0	0	0	0	0	0
246	985	25.9898	256	729	0	0	0	276	444	9	0	0
247	561	24.0642	135	426	0	146	270	5	5	0	0	0
248	453	11.0375	50	403	4	0	182	95	0	68	41	13
249	320	84.0625	269	51	0	51	0	0	0	0	0	0
250	537	29.0503	156	381	0	0	253	5	0	123	0	0
251	935	92.1925	862	73	37	9	9	0	9	0	0	9
252	840	48.0952	404	436	50	0	0	16	370	0	0	0
253	652	56.135	366	286	0	0	6	156	13	13	0	98
254	944	5.9322	56	888	0	56	0	9	85	0	18	720
255	706	94.051	664	42	0	0	0	0	0	0	42	0
256	932	15.0215	140	792	46	9	121	336	0	112	168	0
257	933	61.0932	570	363	28	0	149	84	93	9	0	0
258	305	16.0656	49	256	61	3	61	9	9	9	3	101
259	739	62.111	459	280	0	0	0	0	7	0	214	59
260	654	25.0765	164	490	105	6	19	0	321	0	26	13
261	910	4.94505	45	865	0	0	0	9	811	0	36	9
262	651	45.1613	294	357	0	6	0	32	85	6	228	0
263	767	96.0887	737	30	0	7	0	0	0	0	0	23
264	551	96.0073	529	22	0	0	0	11	11	0	0	0
265	408	55.1471	225	183	94	0	8	49	12	4	0	16
266	449	46.1024	207	242	0	31	0	0	198	0	13	0
267	825	93.0909	768	57	0	0	0	0	0	41	16	0
268	889	54.1057	481	408	0	0	0	267	8	133	0	0
269	781	75.4161	589	192	0	86	15	7	7	7	70	0
270	852	46.1268	393	459	154	59	0	25	8	17	25	171
271	973	12.9496	126	847	0	0	0	0	58	9	780	0
272	411	31.1436	128	283	0	0	12	8	206	0	53	4
273	984	17.9878	177	807	0	561	0	197	49	0	0	0
274	880	74.3182	654	226	35	0	26	26	70	53	8	8
275	794	12.9723	103	691	0	414	0	0	0	63	183	31
276	880	56.25	495	385	17	167	0	17	176	0	0	8
277	472	94.2797	445	27	0	23	0	0	4	0	0	0
278	421	13.0641	55	366	16	4	165	42	50	0	89	0
279	432	18.0556	78	354	0	0	17	139	34	160	4	0
280	772	80.3109	620	152	7	7	39	23	31	7	7	31
281	986	5.98377	59	927	604	39	29	0	19	9	19	208
282	371	18.0593	67	304	0	164	14	63	11	52	0	0
283	330	92.4242	305	25	0	0	3	0	6	0	0	16
284	859	90.1048	774	85	77	0	0	8	0	0	0	0
285	330	91.5152	302	28	0	0	19	0	0	0	9	0
286	711	6.8917	49	662	0	0	249	0	0	28	0	385
287	801	59.0512	473	328	120	0	8	168	8	24	0	0
288	448	67.1875	301	147	0	90	4	0	4	0	4	45
289	529	27.0321	143	386	0	10	42	287	0	47	0	0
290	676	93.3432	631	45	6	0	13	20	0	0	6	0
291	890	45.1685	402	488	0	8	62	402	0	8	8	0
292	544	29.0441	158	386	163	16	0	0	5	202	0	0
293	807	85.1301	687	120	0	72	0	0	0	48	0	0
294	355	78.0282	277	78	0	0	0	78	0	0	0	0
295	992	20.9677	208	784	0	0	119	636	29	0	0	0
296	866	12.0092	104	762	303	26	251	0	0	0	0	182
297	515	100	515	0	0	0	0	0	0	0	0	0
298	742	33.0189	245	497	52	0	0	52	14	0	0	379
299	963	26.999	260	703	289	0	67	0	0	0	19	328
300	562	11.032	62	500	39	0	0	169	0	5	265	22
301	693	58.0087	402	291	0	0	0	291	0	0	0	0
302	901	85.0166	766	135	9	0	0	0	0	126	0	0
303	478	59.205	283	195	0	0	0	0	0	134	57	4
304	962	49.0644	472	490	0	28	28	0	106	0	0	328
305	387	60.4651	234	153	0	23	15	3	105	0	7	0
306	786	20.1018	158	628	166	7	284	31	7	31	79	23
307	736	5.97826	44	692	0	0	44	169	140	0	81	258
308	435	49.1954	214	221	0	87	0	13	4	4	113	0
309	773	16.0414	124	649	124	54	7	7	0	85	341	31
310	894	5.92841	53	841	0	0	8	0	35	0	781	17
311	666	13.0631	87	579	6	26	6	46	140	0	268	87
312	514	41.2451	212	302	15	124	15	98	0	15	20	15
313	981	49.0316	481	500	304	49	0	0	0	147	0	0
314	413	9.92736	41	372	4	100	4	20	0	95	116	33
315	820	35.122	288	532	131	222	0	8	24	82	65	0
316	813	29.0283	236	577	0	0	512	65	0	0	0	0
317	543	75.1381	408	135	0	0	130	0	0	0	0	5
318	543	69.9816	380	163	0	38	0	0	0	0	125	0
319	463	7.99136	37	426	4	4	289	18	4	65	0	42
320	887	66.2909	588	299	8	8	0	133	17	0	53	80
321	526	62.3574	328	198	15	10	10	111	0	21	10	21
322	735	33.0612	243	492	22	7	147	316	0	0	0	0
323	370	93.5135	346	24	7	0	11	3	3	0	0	0
324	382	88.2199	337	45	0	0	0	0	0	26	0	19
325	592	8.9527	53	539	29	185	220	0	71	0	5	29
326	905	86.0773	779	126	9	90	18	0	0	0	0	9
327	433	90.0693	390	43	0	0	30	0	0	0	0	13
328	852	94.1315	802	50	0	0	0	17	0	17	8	8
329	958	78.0793	748	210	0	0	0	9	0	201	0	0
330	556	30.036	167	389	0	0	0	0	0	0	11	378
331	366	98.0874	359	7	0	0	0	0	0	7	0	0
332	689	81.1321	559	130	0	0	124	0	0	6	0	0
333	987	79.3313	783	204	79	39	39	9	0	0	29	9
334	620	67.0968	416	204	0	130	6	0	6	0	62	0
335	436	41.2844	180	256	30	17	79	26	61	13	0	30
336	402	29.1045	117	285	28	4	16	16	0	60	8	153
337	666	6.00601	40	626	0	20	133	287	127	6	53	0
338	366	43.9891	161	205	0	3	0	202	0	0	0	0
339	402	92.0398	370	32	0	0	0	0	0	4	28	0
340	320	63.4375	203	117	48	22	41	3	0	0	0	3
341	560	23.0357	129	431	0	45	135	5	0	163	5	78
342	943	99.0456	934	9	0	9	0	0	0	0	0	0
343	350	28	98	252	0	0	197	0	28	17	3	7
344	379	58.3113	221	158	0	3	145	0	7	0	3	0
345	432	61.1111	264	168	52	17	0	39	0	21	26	13
346	594	74.2424	441	153	83	65	0	0	5	0	0	0
347	489	8.99796	44	445	0	0	0	0	0	4	368	73
348	614	16.6124	102	512	76	44	6	114	76	57	25	114
349	356	69.382	247	109	14	0	10	0	0	7	71	7
350	474	74.2616	352	122	0	0	0	14	42	0	9	57
351	409	32.2738	132	277	12	57	4	4	28	0	156	16
352	564	9.92908	56	508	17	0	192	17	34	226	17	5
353	319	65.8307	210	109	3	12	3	61	0	12	6	12
354	663	41.1765	273	390	53	0	6	53	186	26	0	66
355	716	68.1564	488	228	21	7	7	7	165	0	21	0
356	404	89.1089	360	44	0	40	0	0	0	4	0	0
357	859	6.98487	60	799	155	43	181	8	387	0	25	0
358	380	81.5789	310	70	0	0	15	0	22	0	3	30
359	565	23.0088	130	435	0	0	0	413	22	0	0	0
360	337	29.9703	101	236	0	0	0	213	3	0	0	20
361	993	25.9819	258	735	0	19	0	607	109	0	0	0
362	719	16.968	122	597	7	0	0	187	238	144	0	21
363	467	35.9743	168	299	0	0	0	0	0	0	290	9
364	933	96.9989	905	28	0	0	28	0	0	0	0	0
365	491	76.3747	375	116	14	79	4	19	0	0	0	0
366	437	19.222	84	353	84	13	13	106	89	4	13	31
367	527	80.4554	424	103	0	0	15	15	10	0	5	58
368	778	19.0231	148	630	78	109	7	7	117	70	211	31
369	552	89.1304	492	60	5	0	11	0	11	0	0	33
370	990	51.1111	506	484	19	0	347	0	49	0	69	0
371	509	94.1061	479	30	0	5	5	0	5	0	15	0
372	719	26.0083	187	532	0	7	0	525	0	0	0	0
373	500	29	145	355	0	0	0	235	115	0	0	5
374	919	72.1436	663	256	101	9	0	18	110	18	0	0
375	775	21.0323	163	612	93	202	62	163	31	31	7	23
376	887	91.0936	808	79	0	71	0	0	0	0	8	0
377	435	42.9885	187	248	218	0	0	0	30	0	0	0
378	987	76.1905	752	235	59	99	29	0	0	0	29	19
379	885	68.1356	603	282	159	0	26	0	0	97	0	0
380	574	97.0383	557	17	17	0	0	0	0	0	0	0
381	695	98.1295	682	13	0	0	0	0	0	0	13	0
382	736	13.9946	103	633	44	7	162	0	0	7	51	362
383	959	30.0313	288	671	0	9	9	634	0	0	19	0
384	784	16.3265	128	656	232	40	24	32	40	32	152	104
385	888	83.2207	739	149	8	0	17	80	0	44	0	0
386	832	9.01442	75	757	167	283	66	83	0	108	50	0
387	411	28.9538	119	292	4	4	107	0	0	0	0	177
388	657	38.965	256	401	0	0	0	401	0	0	0	0
389	882	73.1293	645	237	221	0	0	0	8	8	0	0
390	550	93.0909	512	38	0	5	22	0	11	0	0	0
391	629	13.9905	88	541	0	265	227	0	0	37	6	6
392	450	20	90	360	4	167	149	0	0	0	40	0
393	774	82.1705	636	138	0	0	0	0	38	0	15	85
394	412	30.0971	124	288	74	0	0	0	62	8	4	140
395	739	51.1502	378	361	44	44	0	0	0	133	126	14
396	352	17.0455	60	292	56	56	0	7	170	3	0	0
397	965	39.171	378	587	145	329	38	38	9	0	9	19
398	315	52.0635	164	151	129	0	0	22	0	0	0	0
399	534	20.0375	107	427	375	0	0	5	5	0	32	10
400	846	6.974	59	787	16	0	0	382	84	0	0	305
401	423	66.4303	281	142	0	29	42	0	4	59	8	0
402	644	97.0497	625	19	0	0	0	0	0	19	0	0
403	705	57.1631	403	302	7	7	56	148	28	0	56	0
404	377	12.9973	49	328	3	7	0	118	110	87	3	0
405	808	80.0743	647	161	8	97	0	8	0	0	16	32
406	832	13.9423	116	716	0	0	8	642	16	50	0	0
407	927	25.9978	241	686	9	0	55	0	0	0	0	622
408	349	30.086	105	244	10	59	0	147	7	0	21	0
409	663	47.0588	312	351	192	0	0	0	0	93	0	66
410	966	43.0642	416	550	0	0	484	0	19	9	38	0
411	876	76.2557	668	208	8	43	0	0	0	0	149	8
412	380	40.2632	153	227	7	19	3	192	3	0	0	3
413	322	83.5404	269	53	0	9	19	0	3	22	0	0
414	525	60.1905	316	209	5	152	5	0	0	42	5	0
415	533	77.2983	412	121	0	10	0	5	0	5	5	96
416	461	78.308	361	100	9	0	0	0	0	13	74	4
417	940	35	329	611	216	0	0	395	0	0	0	0
418	783	96.1686	753	30	0	0	7	0	23	0	0	0
419	453	35.0993	159	294	13	0	0	77	4	18	182	0
420	740	89.0541	659	81	0	0	0	0	0	81	0	0
421	646	71.0526	459	187	0	0	0	181	0	6	0	0
422	753	28.0212	211	542	143	0	0	377	0	22	0	0
423	906	28.0353	254	652	0	0	254	0	0	299	99	0
424	630	28.8889	182	448	0	0	0	0	0	0	448	0
425	811	63.1319	512	299	8	0	89	32	0	170	0	0
426	551	72.2323	398	153	0	38	5	0	0	27	83	0
427	861	88.3856	761	100	8	8	25	17	0	8	34	0
428	425	74.1176	315	110	0	0	0	0	0	0	93	17
429	404	63.1188	255	149	0	0	0	48	0	0	0	101
430	765	18.0392	138	627	92	15	115	245	0	76	0	84
431	355	53.2394	189	166	0	132	0	7	0	0	3	24
432	915	61.0929	559	356	0	18	9	18	27	18	266	0
433	714	16.9468	121	593	21	21	0	0	544	7	0	0
434	787	68.1067	536	251	0	0	0	31	71	149	0	0
435	857	96.0327	823	34	0	0	34	0	0	0	0	0
436	641	67.0827	430	211	0	0	0	0	0	0	6	205
437	336	85.4167	287	49	0	0	0	0	3	40	0	6
438	441	77.3243	341	100	4	0	0	0	48	26	0	22
439	561	21.0339	118	443	5	5	39	5	62	0	327	0
440	876	56.1644	492	384	0	35	254	35	52	0	0	8
441	731	57.0451	417	314	0	0	0	0	0	36	0	278
442	778	6.94087	54	724	563	39	15	0	39	46	7	15
443	852	5.98592	51	801	564	0	0	8	171	8	8	42
444	378	11.9048	45	333	0	114	0	3	15	30	171	0
445	348	69.2529	241	107	17	10	0	0	3	0	77	0
446	609	61.2479	373	236	0	91	12	97	18	18	0	0
447	540	72.2222	390	150	43	0	32	0	10	0	0	65
448	513	19.1033	98	415	0	0	0	36	51	20	247	61
449	611	95.09	581	30	0	0	0	0	6	0	18	6
450	851	61.1046	520	331	8	0	0	0	281	0	42	0
451	813	58.0566	472	341	0	0	0	0	0	0	0	341
452	670	10	67	603	6	47	47	127	13	0	0	363
453	740	71.0811	526	214	7	0	0	7	0	0	200	0
454	973	72.148	702	271	0	19	0	165	78	0	0	9
455	540	87.037	470	70	0	16	0	0	0	0	0	54
456	366	46.4481	170	196	3	37	14	59	77	3	3	0
457	892	67.2646	600	292	188	0	44	0	0	17	8	35
458	912	16.0088	146	766	36	9	0	0	566	0	155	0
459	924	69.1558	639	285	27	0	0	92	111	55	0	0
460	831	44.1637	367	464	33	183	0	8	158	66	8	8
461	340	20.5882	70	270	24	150	3	21	59	3	7	3
462	518	7.91506	41	477	114	104	15	0	0	88	26	130
463	455	36.2637	165	290	96	91	18	13	0	13	59	0
464	626	59.1054	370	256	6	0	6	75	0	0	0	169
465	807	25.031	202	605	0	0	0	145	460	0	0	0
466	967	56.0496	542	425	387	38	0	0	0	0	0	0
467	853	26.9637	230	623	0	0	0	0	0	0	0	623
468	787	40.2795	317	470	15	0	142	39	7	7	31	229
469	421	90.4988	381	40	0	8	12	0	16	0	0	4
470	655	63.0534	413	242	0	0	0	0	39	0	190	13
471	929	55.113	512	417	167	176	0	0	74	0	0	0
472	479	12.9436	62	417	121	0	9	4	38	164	33	48
473	632	29.1139	184	448	317	0	82	0	6	0	12	31
474	616	99.026	610	6	0	0	0	0	6	0	0	0
475	544	47.0588	256	288	0	27	0	0	0	240	21	0
476	780	98.0769	765	15	0	0	0	0	0	0	15	0
477	663	96.2293	638	25	6	0	0	0	6	13	0	0
478	896	96.2054	862	34	0	0	0	8	0	26	0	0
479	937	45.9979	431	506	0	0	28	0	0	28	9	441
480	813	99.016	805	8	0	0	0	0	0	0	8	0
481	495	66.4646	329	166	0	44	59	9	54	0	0	0
482	580	96.3793	559	21	5	5	0	0	11	0	0	0
483	504	64.0873	323	181	0	5	0	25	30	121	0	0
484	600	42	252	348	0	6	108	0	0	90	132	12
485	316	35.1266	111	205	0	9	28	0	130	0	0	38
486	473	48.203	228	245	14	4	138	9	28	52	0	0
487	511	17.0254	87	424	15	0	0	46	0	35	200	128
488	695	72.0863	501	194	0	0	55	0	0	0	0	139
489	902	8.98004	81	821	605	9	0	126	36	9	18	18
490	909	71.0671	646	263	0	0	191	0	0	63	0	9
491	458	30.131	138	320	0	27	101	78	4	41	69	0
492	649	40.0616	260	389	0	0	6	0	6	312	0	65
493	649	95.0693	617	32	0	0	0	0	32	0	0	0
494	341	82.6979	282	59	0	0	0	37	3	6	13	0
495	308	70.1299	216	92	0	55	0	0	0	37	0	0
496	529	23.0624	122	407	100	26	0	0	207	0	0	74
497	743	18.035	134	609	7	372	0	0	0	0	230	0
498	471	73.2484	345	126	4	0	0	0	0	122	0	0
499	887	14.9944	133	754	8	338	231	0	8	98	0	71
500	578	80.2768	464	114	40	11	0	0	11	52	0	0
