# Supplementary material for: A variational algorithm to detect the clonal copy number substructure of tumors from scRNA-seq data
Source: Nat Commun. 2023 Feb 25;14:1074. doi: 10.1038/s41467-023-36790-9 (PMC9968345; doi:10.1038/s41467-023-36790-9)
Supplement: Supplementary file 6 — Supplementary Data 4 [file 41467_2023_36790_MOESM6_ESM.xlsx]

## Sheet: 81012_Primary
chromosome	start	end	gene	log2	cn	depth	p_ttest	probes	weight
chr1	69090	34866301	OR4F5,OR4F3,OR4F16,OR4F29,OR4F3,OR4F29,OR4F16,SAMD11,SAMD11,NOC2L,NOC2L,KLHL17,PLEKHN1,PERM1,HES4,ISG15,AGRN,RNF223,C1orf159,TTLL10,TNFRSF18,TNFRSF4,SDF4,B3GALT6,C1QTNF12,UBE2J2,SCNN1D,ACAP3,ACAP3,MIR6726,PUSL1,INTS11,INTS11,MIR6727,CPTP,TAS1R3,DVL1,DVL1,MIR6808,MXRA8,AURKAIP1,CCNL2,MRPL20,ANKRD65,VWA1,ATAD3C,ATAD3B,ATAD3A,TMEM240,SSU72,MIB2,MMP23B,MMP23A,CDK11B,SLC35E2B,CDK11A,SLC35E2A,NADK,GNB1…	0.108911	2	286.672	8.16681e-08	5604	4725.63
chr1	34867047	34905383	DLGAP3	-21.7832	0	0.0916529	4.21549e-05	12	10.1699
chr1	34905883	41513282	TMEM35B,ZMYM6,ZMYM1,SFPQ,ZMYM4,ZMYM4,ZMYM4-AS1,KIAA0319L,NCDN,TFAP2E,PSMB2,C1orf216,CLSPN,AGO4,AGO1,AGO3,TEKT2,ADPRS,COL8A2,TRAPPC3,MAP7D1,THRAP3,SH3D21,EVA1B,STK40,LSM10,OSCP1,MRPS15,CSF3R,GRIK3,ZC3H12A,MEAF6,SNIP1,DNALI1,DNALI1,GNL2,GNL2,RSPO1,C1orf109,CDCA8,EPHA10,MANEAL,YRDC,C1orf122,MTF1,INPP5B,SF3A3,FHL3,UTP11,POU3F1,RRAGC,MYCBP,GJA9-MYCBP,GJA9-MYCBP,LOC105378663,GJA9,RHBDL2,AKIRIN1,NDUFS5,…	0.0741402	2	237.771	0.0426863	1142	975.877
chr1	41513282	41584797	HIVEP3	-23.1967	0	0.173087	4.53889e-12	24	21.6104
chr1	41585297	58468414	HIVEP3,GUCA2B,GUCA2A,FOXJ3,RIMKLA,ZMYND12,CCDC30,PPCS,CCDC30,PPIH,YBX1,CLDN19,P3H1,C1orf50,TMEM269,SVBP,SVBP,ERMAP,ERMAP,ZNF691,SLC2A1,FAM183A,EBNA1BP2,EBNA1BP2,MIR6733,EBNA1BP2,CFAP57,CFAP57,TMEM125,C1orf210,TIE1,MPL,CDC20,ELOVL1,ELOVL1,MIR6734,MED8,SZT2,SZT2,SZT2-AS1,SZT2,HYI,PTPRF,KDM4A,KDM4A,KDM4A-AS1,ST3GAL3,ARTN,IPO13,DPH2,ATP6V0B,B4GALT2,CCDC24,SLC6A9,KLF17,DMAP1,ERI3,ERI3,ERI3-IT1,RNF220,…	0.0575486	2	235.388	0.4021	2169	1874.83
chr1	58468914	248918363	DAB1,DAB1,OMA1,TACSTD2,MYSM1,JUN,FGGY,HOOK1,CYP2J2,C1orf87,NFIA,TM2D1,PATJ,L1TD1,KANK4,USP1,DOCK7,DOCK7,ANGPTL3,ATG4C,FOXD3-AS1,FOXD3-AS1,FOXD3,ALG6,ITGB3BP,EFCAB7,PGM1,ROR1,UBE2U,CACHD1,RAVER2,JAK1,AK4,DNAJC6,LEPR,LEPROT,LEPR,PDE4B,SGIP1,TCTEX1D1,INSL5,DNAI4,MIER1,SLC35D1,C1orf141,IL23R,IL12RB2,SERBP1,GADD45A,GNG12,GNG12-AS1,DIRAS3,GNG12-AS1,WLS,WLS,RPE65,DEPDC1,DEPDC1,DEPDC1-AS1,LRRC7,LRRC40,SR…	-0.0424076	2	209.941	1.52756e-09	17252	14974.7
chr2	41607	92636255	FAM110C,SH3YL1,ACP1,ALKAL2,TMEM18,SNTG2,TPO,PXDN,MYT1L,EIPR1,TRAPPC12,ADI1,RNASEH1,RPS7,COLEC11,ALLC,DCDC2C,SOX11,CMPK2,RSAD2,RNF144A,RNF144A,LOC101929452,ID2,KIDINS220,MBOAT2,ASAP2,ITGB1BP1,CPSF3,IAH1,ADAM17,YWHAQ,TAF1B,GRHL1,KLF11,CYS1,RRM2,HPCAL1,ODC1,NOL10,ATP6V1C2,ATP6V1C2,PDIA6,PDIA6,KCNF1,C2orf50,SLC66A3,ROCK2,E2F6,GREB1,NTSR2,LPIN1,TRIB2,LRATD1,NBAS,DDX1,MYCNOS,MYCN,MYCN,CYRIA,RAD51AP2,VS…	-0.0294431	2	201.711	0.00816941	7051	6111.76
chr2	94126137	148929355	LOC442028,TEKT4,MAL,MRPS5,ZNF514,ZNF2,PROM2,KCNIP3,FAHD2A,TRIM43B,TRIM43,ANKRD36C,FAHD2CP,GPAT2,GPAT2,ADRA2B,ASTL,DUSP2,STARD7,TMEM127,CIAO1,SNRNP200,ITPRIPL1,NCAPH,NEURL3,ARID5A,KANSL3,FER1L5,LMAN2L,CNNM4,CNNM3,ANKRD23,ANKRD39,SEMA4C,FAM178B,FAM178B,LOC101927053,FAHD2B,ANKRD36,ANKRD36B,COX5B,ACTR1B,ZAP70,TMEM131,VWA3B,CNGA3,INPP4A,COA5,UNC50,MGAT4A,CRACDL,TSGA10,TSGA10,C2orf15,LIPT1,MITD1,MRPL30…	0.163959	2	251.883	7.61132e-08	4078	3552.26
chr2	148937283	241899330	KIF5C,LYPD6B,LYPD6,MMADHC,RND3,RBM43,NMI,LOC101929319,TNFAIP6,RIF1,NEB,ARL5A,CACNB4,STAM2,FMNL2,PRPF40A,PRPF40A,ARL6IP6,ARL6IP6,RPRM,GALNT13,GALNT13,LOC100144595,KCNJ3,NR4A2,GPD2,GALNT5,ERMN,CYTIP,ACVR1C,ACVR1,UPP2,CCDC148-AS1,CCDC148,CCDC148,PKP4,PKP4,PKP4-AS1,DAPL1,TANC1,WDSUB1,BAZ2B,MARCHF7,CD302,LY75-CD302,LY75-CD302,LY75,PLA2R1,ITGB6,RBMS1,TANK,TANK,LOC101929512,PSMD14,TBR1,SLC4A10,DPP4,LOC1…	-0.191572	2	199.858	5.31795e-19	9109	7974.79
chr3	150500	75671396	CHL1,CHL1,CHL1-AS1,CNTN6,CNTN4,CNTN4,CNTN4-AS1,IL5RA,TRNT1,TRNT1,CRBN,CRBN,LRRN1,SETMAR,SUMF1,ITPR1,BHLHE40-AS1,BHLHE40,BHLHE40,ARL8B,EDEM1,GRM7,LMCD1,SSUH2,CAV3,OXTR,RAD18,SRGAP3,THUMPD3,SETD5,LHFPL4,MTMR14,CPNE9,BRPF1,OGG1,OGG1,CAMK1,CAMK1,TADA3,TADA3,ARPC4,ARPC4-TTLL3,ARPC4,ARPC4-TTLL3,ARPC4-TTLL3,TTLL3,RPUSD3,CIDEC,JAGN1,IL17RE,IL17RC,CRELD1,PRRT3,PRRT3,PRRT3-AS1,EMC3,EMC3,EMC3-AS1,FANCD2,FAN…	-0.0659738	2	227.852	2.40227e-08	7697	6656.89
chr3	75671396	92964693	ZNF717,ZNF717,MIR4273,ROBO2,ROBO1,GBE1,CADM2,CADM2,CADM2-AS2,VGLL3,CHMP2B,POU1F1,HTR1F,CGGBP1,CGGBP1,ZNF654,C3orf38,CSNKA2IP,EPHA3	0.026531	2	118.236	0.72709	310	271.309
chr3	93722235	198169852	PROS1,ARL13B,ARL13B,STX19,DHFR2,NSUN3,EPHA6,ARL6,CRYBG3,CRYBG3,RIOX2,RIOX2,GABRR3,OR5AC2,OR5H1,OR5H14,OR5H15,OR5H6,OR5H2,OR5K4,OR5K3,OR5K1,OR5K2,CLDND1,GPR15,CPOX,ST3GAL6,DCBLD2,COL8A1,HP09053,CMSS1,CMSS1,FILIP1L,CMSS1,TBC1D23,NIT2,TOMM70,LNP1,TMEM45A,ADGRG7,TFG,ABI3BP,IMPG2,SENP7,TRMT10C,PCNP,ZBTB11,ZBTB11,ZBTB11-AS1,RPL24,CEP97,NXPE3,NFKBIZ,ZPLD1,ALCAM,CBLB,CCDC54,BBX,CD47,IFT57,HHLA2,MYH15,CIP…	-0.0181914	2	187.28	0.000234184	8316	7261.74
chr4	85730	15686477	ZNF595,ZNF718,ZNF732,ZNF141,ABCA11P,ZNF721,PIGG,PDE6B,ATP5ME,MYL5,MYL5,SLC49A3,SLC49A3,PCGF3,CPLX1,GAK,TMEM175,DGKQ,SLC26A1,SLC26A1,IDUA,IDUA,FGFRL1,RNF212,SPON2,CTBP1-AS,CTBP1,CTBP1,MAEA,UVSSA,FAM53A,SLBP,TMEM129,TACC3,FGFR3,LETM1,NSD2,NELFA,NELFA,MIR943,C4orf48,NAT8L,POLN,POLN,HAUS3,MXD4,ZFYVE28,CFAP99,RNF4,FAM193A,TNIP2,SH3BP2,ADD1,MFSD10,NOP14-AS1,NOP14,NOP14,GRK4,HTT,MSANTD1,RGS12,HGFAC,DOK7…	0.0532823	2	266.547	0.265807	1638	1424.08
chr4	15686977	68496804	FAM200B,BST1,CD38,FGFBP1,FGFBP2,PROM1,TAPT1,LDB2,QDPR,CLRN2,LAP3,MED28,MED28,FAM184B,FAM184B,DCAF16,NCAPG,NCAPG,LCORL,LCORL,SLIT2,PACRGL,PACRGL,KCNIP4,KCNIP4,ADGRA3,GBA3,PPARGC1A,DHX15,CCDC149,LGI2,SEPSECS,PI4K2B,ZCCHC4,ANAPC4,SLC34A2,SEL1L3,SMIM20,RBPJ,CCKAR,TBC1D19,STIM2,PCDH7,ARAP2,DTHD1,NWD2,C4orf19,C4orf19,RELL1,RELL1,PGM2,TBC1D1,TBC1D1,PTTG2,KLF3,TLR10,TLR1,TLR6,FAM114A1,TMEM156,KLHL5,WDR19…	-0.111363	2	148.273	0.000104513	2527	2227.85
chr4	68497304	69485427	UGT2B17,UGT2B15,UGT2B10,UGT2A3,UGT2B7,LOC105377267,UGT2B11,UGT2B28,UGT2B4	1.15312	5	330.419	1.52322e-10	69	60.0429
chr4	69486608	190027204	UGT2B4,UGT2A2,UGT2A1,UGT2A1,SULT1B1,SULT1E1,CSN1S1,CSN2,STATH,HTN3,HTN1,PRR27,ODAM,FDCSP,CSN3,CABS1,SMR3A,SMR3B,OPRPN,MUC7,AMTN,AMBN,ENAM,JCHAIN,UTP3,RUFY3,GRSF1,MOB1B,DCK,SLC4A4,GC,NPFFR2,ADAMTS3,COX18,ANKRD17,ALB,AFP,AFM,RASSF6,CXCL8,CXCL6,PF4V1,CXCL1,PF4,PPBP,CXCL5,CXCL3,CXCL2,MTHFD2L,EPGN,EREG,AREG,BTC,PARM1,RCHY1,THAP6,ODAPH,CDKL2,G3BP2,USO1,USO1,PPEF2,NAAA,SDAD1,SDAD1,SDAD1-AS1,SDAD1-AS1,CX…	-0.256115	1	158.997	6.92001e-22	7181	6351.31
chr5	140307	160395490	PLEKHG4B,LRRC14B,CCDC127,SDHA,PDCD6,PDCD6-AHRR,PDCD6-AHRR,AHRR,EXOC3-AS1,EXOC3,SLC9A3,SLC9A3-AS1,SLC9A3,CEP72,CEP72,TPPP,TPPP,ZDHHC11B,ZDHHC11,BRD9,TRIP13,LOC100506688,NKD2,SLC12A7,SLC6A19,SLC6A18,TERT,CLPTM1L,SLC6A3,LPCAT1,MRPL36,NDUFS6,IRX4,IRX2,C5orf38,IRX1,ADAMTS16,ICE1,MED10,UBE2QL1,NSUN2,SRD5A1,TENT4A,ADCY2,C5orf49,FASTKD3,MTRR,SEMA5A,TAS2R1,ATPSCKMT,CCT5,CMBL,MARCHF6,MARCHF6,MIR10397,ROPN1…	-0.0563733	2	194.56	1.76686e-09	10677	9346.67
chr5	160403284	181368225	SLU7,PTTG1,ATP10B,GABRB2,GABRA6,GABRA1,GABRG2,CCNG1,NUDCD2,HMMR,HMMR,HMMR-AS1,MAT2B,TENM2,WWC1,RARS1,PANK3,SLIT3,SLIT3,SLIT3-AS2,SPDL1,DOCK2,DOCK2,INSYN2B,FOXI1,C5orf58,C5orf58,LCP2,LCP2,KCNIP1,KCNIP1,KCNMB1,KCNIP1,KCNIP1-AS1,GABRP,RANBP17,TLX3,NPM1,FGF18,SMIM23,FBXW11,STK10,EFCAB9,UBTD2,SH3PXD2B,NEURL1B,DUSP1,ERGIC1,RPL26L1,ATP6V0E1,CREBRF,BNIP1,NKX2-5,STC2,BOD1,CPEB4,C5orf47,NSG2,MSX2,DRD1,SFXN…	0.0529064	2	234.198	0.494443	1797	1548.73
chr6	150500	170583747	DUSP22,IRF4,EXOC2,EXOC2,HUS1B,FOXF2,MIR6720,FOXF2,FOXC1,GMDS,LINC01600,MYLK4,MYLK4,WRNIP1,WRNIP1,SERPINB1,LOC101927730,SERPINB9,SERPINB6,NQO2,NQO2,HTATSF1P2,RIPK1,BPHL,TUBB2A,TUBB2B,PSMG4,SLC22A23,SLC22A23,LOC643327,PXDC1,FAM50B,PRPF4B,FAM217A,C6orf201,C6orf201,ECI2,ECI2,CDYL,RPP40,RPP40,LYRM4-AS1,LYRM4-AS1,LYRM4-AS1,LYRM4,LYRM4,FARS2,NRN1,F13A1,LY86-AS1,LY86,LY86,RREB1,SSR1,CAGE1,RIOK1,DSP,SNRNP…	-0.0814253	2	203.946	4.8171e-17	13821	12087.6
chr7	150500	59273861	FAM20C,FOXL3,PDGFA,PRKAR1B,PRKAR1B,PRKAR1B-AS1,DNAAF5,SUN1,GET4,ADAP1,COX19,C7orf50,CYP2W1,C7orf50,C7orf50,GPER1,ZFAND2A,UNCX,MICALL2,INTS1,MAFK,TMEM184A,PSMG3,ELFN1,MAD1L1,MRM2,NUDT1,SNX8,SNX8,MIR6836,EIF3B,CHST12,GRIFIN,LFNG,BRAT1,IQCE,TTYH3,AMZ1,AMZ1,GNA12,GNA12,CARD11,SDK1,SDK1,LOC105375131,FOXK1,AP5Z1,RADIL,RADIL,PAPOLB,MMD2,RBAK,RBAK-RBAKDN,RBAK-RBAKDN,RBAKDN,WIPI2,SLC29A4,TNRC18,FBXL18,ACT…	-0.0744974	2	197.993	0.000795856	4058	3465.55
chr7	60476135	132129978	ZNF727,ZNF735,ZNF679,ZNF736,ZNF680,ZNF107,ZNF138,ZNF273,ZNF117,ERV3-1-ZNF117,ZNF92,VKORC1L1,GUSB,ASL,CRCP,TPST1,KCTD7,RABGEF1,TMEM248,SBDS,TYW1,AUTS2,GALNT17,CALN1,TYW1B,POM121,POM121,NSUN5P2,TRIM73,TRIM74,SPDYE8,SPDYE11,SPDYE15,SPDYE9,SPDYE14,SPDYE13,SPDYE14,SPDYE10P,NSUN5,TRIM50,FKBP6,FZD9,BAZ1B,BCL7B,TBL2,MLXIPL,VPS37D,DNAJC30,BUD23,STX1A,ABHD11,CLDN3,CLDN4,METTL27,TMEM270,ELN,LIMK1,EIF4H,LAT2…	0.0634834	2	228.954	0.0849386	5836	4986.27
chr7	132130478	132194179	PLXNA4	-21.733	0	3.45934	5.55188e-08	20	16.6686
chr7	132198484	154566341	PLXNA4,CHCHD3,EXOC4,EXOC4,LOC101928861,LRGUK,SLC35B4,AKR1B1,AKR1B10,AKR1B15,BPGM,CALD1,AGBL3,AGBL3,CYREN,CYREN,TMEM140,CYREN,WDR91,STRA8,CNOT4,NUP205,STMP1,SLC13A4,FAM180A,LUZP6,MTPN,CHRM2,LOC349160,PTN,DGKI,CREB3L2,CREB3L2,CREB3L2-AS1,AKR1D1,TRIM24,SVOPL,ATP6V0A4,ATP6V0A4,TMEM213,TMEM213,KIAA1549,ZC3HAV1L,ZC3HAV1,TTC26,UBN2,LUC7L2,FMC1,FMC1-LUC7L2,LUC7L2,FMC1-LUC7L2,LUC7L2,FMC1-LUC7L2,LOC1001291…	0.089862	2	249.578	0.00395313	2257	1947.76
chr7	154587649	159144459	DPP6,DPP6,PAXIP1-AS2,PAXIP1,PAXIP1,HTR5A-AS1,HTR5A,HTR5A,INSIG1,EN2,CNPY1,RBM33,SHH,RNF32,RNF32,LMBR1,LMBR1,NOM1,MNX1,MNX1-AS2,MNX1,UBE3C,DNAJB6,PTPRN2,NCAPG2,ESYT2,DYNC2I1,VIPR2	-1.69438	0	177.651	3.07283e-06	328	284.842
chr8	150500	45297829	OR4F21,ZNF596,FBXO25,TDRP,ERICH1,DLGAP2,DLGAP2,DLGAP2-AS1,CLN8,ARHGEF10,LOC101928058,KBTBD11-OT1,MYOM2,LOC105377785,CSMD1,CSMD1,MCPH1,MCPH1,ANGPT2,MCPH1,MCPH1-AS1,AGPAT5,XKR5,DEFB1,DEFA6,DEFA4,DEFA1B,DEFA1,DEFA1,DEFA1B,DEFA3,DEFA1,DEFA1B,DEFA5,ZNF705G,DEFB4B,DEFB103A,DEFB103B,SPAG11A,SPAG11B,DEFB104B,DEFB104A,DEFB106B,DEFB106A,DEFB105A,DEFB105B,DEFB107A,DEFB107B,DEFB107B,DEFB107A,DEFB105B,DEFB105…	0.0341856	2	205.052	0.324173	3373	2943
chr8	45894885	145054157	SPIDR,CEBPD,PRKDC,MCM4,UBE2V2,EFCAB1,SNAI2,PPDPFL,SNTG1,PXDNL,PCMTD1,ST18,ALKAL1,RB1CC1,NPBWR1,OPRK1,ATP6V1H,RGS20,TCEA1,LYPLA1,MRPL15,SOX17,RP1,XKR4,TMEM68,TGS1,LYN,RPS20,MOS,PLAG1,CHCHD7,SDR16C5,PENK,PENK,LOC101929415,BPNT2,FAM110B,UBXN2B,CYP7A1,SDCBP,NSMAF,TOX,CA8,RAB2A,CHD7,CLVS1,ASPH,NKAIN3,GGH,TTPA,YTHDF3,LOC401463,BHLHE22,CYP7B1,ARMC1,MTFR1,PDE7A,DNAJC5B,TRIM55,CRH,RRS1,ADHFE1,VXN,MYBL1,VC…	-0.000607058	2	194.356	0.0122468	6016	5264.23
chr9	14806	44287288	WASHC1,FOXD4,CBWD1,DOCK8-AS1,DOCK8,DOCK8,KANK1,DMRT1,DMRT3,DMRT2,SMARCA2,VLDLR,KCNV2,PUM3,RFX3,GLIS3,GLIS3,GLIS3-AS1,SLC1A1,SPATA6L,SPATA6L,PLPP6,CDC37L1,AK3,RCL1,JAK2,INSL6,INSL4,RLN2,RLN1,PLGRKT,CD274,PDCD1LG2,RIC1,ERMP1,MLANA,KIAA2026,RANBP6,IL33,TPD52L3,UHRF2,GLDC,KDM4C,DMAC1,PTPRD,TYRP1,TYRP1,LURAP1L-AS1,LURAP1L-AS1,LURAP1L,LURAP1L,MPDZ,NFIB,ZDHHC21,CER1,FREM1,TTC39B,SNAPC3,PSIP1,CCDC171,C9o…	0.072468	2	219.821	0.153982	2869	2498.2
chr9	60914435	138233806	SPATA31A7,SPATA31A5,ANKRD20A4-ANKRD20A20P,FOXD4L5,CBWD5,FOXD4L4,ZNF658,SPATA31A3,CNTNAP3P2,ANKRD20A1,CBWD5,CBWD3,CBWD3,FOXD4L3,PGM5-AS1,PGM5,PGM5,TMEM252,PIP5K1B,FAM122A,PIP5K1B,PRKACG,FXN,TJP2,FAM189A2,APBA1,PTAR1,C9orf135,MAMDC2,MAMDC2,MAMDC2-AS1,MAMDC2,SMC5-AS1,SMC5,KLF9,TRPM3,CEMIP2,ABHD17B,C9orf85,C9orf57,GDA,ZFAND5,TMC1,ALDH1A1,ANXA1,RORB-AS1,RORB,RORB,TRPM6,C9orf40,CARNMT1-AS1,CARNMT1,CARN…	-0.00578793	2	245.041	0.145985	8026	6922.72
chr10	47056	39461553	TUBB8,ZMYND11,DIP2C,LARP4B,GTPBP4,GTPBP4,IDI2,IDI2,IDI2,IDI2-AS1,IDI2-AS1,IDI1,IDI1,WDR37,ADARB2,PFKP,PITRM1,PITRM1,PITRM1-AS1,KLF6,AKR1E2,AKR1C1,AKR1C2,AKR1C3,AKR1C4,UCN3,TUBAL3,NET1,CALML5,CALML3-AS1,CALML3,ASB13,TASOR2,GDI2,ANKRD16,FBH1,IL15RA,IL2RA,RBM17,PFKFB3,PRKCQ,SFMBT2,ITIH5,ITIH2,KIN,ATP5F1C,TAF3,GATA3,CELF2,CELF2,CELF2-AS1,USP6NL,ECHDC3,PROSER2,PROSER2-AS1,UPF2,DHTKD1,SEC61A2,SEC61A2,N…	-0.0255556	2	176.402	0.137699	2705	2367.32
chr10	40057850	133626742	ZNF33B,BMS1,RET,CSGALNACT2,RASGEF1A,FXYD4,HNRNPF,ZNF239,ZNF485,ZNF32-AS3,ZNF32,ZNF32-AS1,ZNF32-AS3,ZNF32,ZNF32-AS2,LINC02881,CXCL12,TMEM72-AS1,TMEM72,RASSF4,RASSF4,DEPP1,ZNF22-AS1,ZNF22,OR13A1,ALOX5,ALOX5,LOC102724323,MARCHF8,ZFAND4,WASHC2C,AGAP4,PARGP1-AGAP4,PARGP1-AGAP4,PARGP1,TIMM23,NCOA4,MSMB,AGAP7P,ANTXRL,AGAP14P,ANXA8L1,NPY4R,GPRIN2,SYT15,SYT15,LOC101927699,AGAP13P,PTPN20,GDF10,GDF2,RBP3,ZN…	0.0231582	2	226.555	0.73125	8490	7329.31
chr11	150500	51622202	SCGB1C1,ODF3,BET1L,RIC8A,SIRT3,PSMD13,NLRP6,PGGHG,IFITM5,IFITM2,IFITM1,IFITM3,B4GALNT4,PKP3,SIGIRR,ANO9,PTDSS2,RNH1,HRAS,LRRC56,LMNTD2,LMNTD2,LMNTD2-AS1,RASSF7,PHRF1,IRF7,CDHR5,SCT,DRD4,DEAF1,DEAF1,TMEM80,EPS8L2,TALDO1,GATD1,CEND1,SLC25A22,PIDD1,RPLP2,PNPLA2,CRACR2B,CD151,POLR2L,TSPAN4,CHID1,AP2A2,MUC6,MUC2,MUC5AC,MUC5B,MUC5B,MUC5B-AS1,TOLLIP,BRSK2,MOB2,DUSP8,KRTAP5-AS1,KRTAP5-1,KRTAP5-AS1,KRTAP5…	-0.0384161	2	241.85	0.000198481	5237	4458.34
chr11	54603068	134387847	OR4C46,OR4A5,TRIM48,OR4A16,OR4A15,OR4C15,OR4C16,OR4C11,OR4P4,OR4S2,OR4C6,OR5D13,OR5D14,OR5L1,OR5D18,OR5L2,OR5D16,TRIM51,OR5W2,OR5I1,OR10AG1,OR5F1,OR5AS1,OR8I2,OR8H2,OR8H3,OR8J3,OR8K5,OR5J2,OR5T2,OR5T3,OR5T1,OR8H1,OR8K3,OR8K1,OR8J1,OR8U8,OR8U1,OR5R1,OR5M9,OR5M3,OR5M8,OR5M11,OR5M10,OR5M1,OR5AP2,OR5AR1,OR9G1,OR9G9,OR9G4,OR5AK2,LRRC55,APLNR,TNKS1BP1,SSRP1,P2RX3,PRG3,PRG2,SLC43A3,RTN4RL2,SLC43A1,TIMM1…	0.0408135	2	244.876	0.197467	9654	8368.76
chr12	77375	42446618	IQSEC3,IQSEC3,LOC574538,SLC6A12,SLC6A12,SLC6A12-AS1,SLC6A13,KDM5A,CCDC77,B4GALNT3,NINJ2,NINJ2,NINJ2-AS1,WNK1,RAD52,ERC1,FBXL14,WNT5B,ADIPOR2,CACNA2D4,CACNA2D4,LRTM2,DCP1B,CACNA1C,CACNA1C,CACNA1C-AS2,CACNA1C,CACNA1C-AS1,ITFG2-AS1,FKBP4,ITFG2-AS1,ITFG2,ITFG2,ITFG2,NRIP2,ITFG2,TEX52,ITFG2,FOXM1,FOXM1,RHNO1,TULP3,TEAD4,TSPAN9,PRMT8,PRMT8,THCAT155,CRACR2A,PARP11,CCND2-AS1,CCND2,CCND2,TIGAR,FGF23,FGF6,…	-0.0763756	2	196.43	4.85931e-05	4114	3546.98
chr12	42447118	56716510	PRICKLE1,ADAMTS20,PUS7L,IRAK4,TWF1,TMEM117,NELL2,DBX2,ANO6,ARID2,SCAF11,SLC38A1,SLC38A2,SLC38A4,AMIGO2,PCED1B,RPAP3,ENDOU,RAPGEF3,SLC48A1,HDAC7,VDR,TMEM106C,COL2A1,SENP1,PFKM,ASB8,CCDC184,H1-7,ZNF641,ANP32D,C12orf54,OR8S1,LALBA,KANSL2,CCNT1,ADCY6,CACNB3,DDX23,RND1,CCDC65,FKBP11,ARF3,WNT10B,WNT1,DDN,DDN,DDN-AS1,DDN-AS1,PRKAG1,DDN-AS1,KMT2D,KMT2D,RHEBL1,DHH,LMBR1L,TUBA1B,TUBA1A,TUBA1C,LOC101927267,…	0.0356052	2	256.958	0.39182	2955	2505.22
chr12	56716510	56718955	NACA	-15.6233	0	0.367893	0.000947825	9	6.92711
chr12	56718955	80468209	NACA,PRIM1,HSD17B6,SDR9C7,RDH16,GPR182,ZBTB39,TAC3,MYO1A,NEMP1,NAB2,STAT6,LRP1,LRP1,LRP1-AS,LRP1,MIR1228,NXPH4,SHMT2,NDUFA4L2,STAC3,R3HDM2,INHBC,INHBE,GLI1,ARHGAP9,ARHGAP9,MARS1,MARS1,DDIT3,MBD6,DCTN2,KIF5A,PIP4K2C,DTX3,ARHGEF25,LOC101927583,SLC26A10,SLC26A10,SLC26A10,B4GALNT1,B4GALNT1,OS9,AGAP2,AGAP2-AS1,AGAP2,TSPAN31,TSPAN31,CDK4,MIR6759,TSPAN31,CDK4,CDK4,MARCHF9,CYP27B1,METTL1,EEF1AKMT3,TSFM,T…	0.0340337	2	195.206	0.972847	1936	1695.89
chr12	80468709	80679023	PTPRQ	-22.1918	0	0.0584471	9.78796e-18	43	37.568
chr12	80679523	133234356	MYF6,MYF5,LIN7A,ACSS3,ACSS3,PPFIA2,PPFIA2,PPFIA2,PPFIA2-AS1,CCDC59,CCDC59,METTL25,METTL25,TMTC2,SLC6A15,TSPAN19,LRRIQ1,ALX1,RASSF9,NTS,MGAT4C,C12orf50,C12orf29,C12orf29,CEP290,CEP290,TMTC3,KITLG,DUSP6,POC1B,POC1B,GALNT4,POC1B-GALNT4,POC1B,POC1B-GALNT4,POC1B,POC1B-GALNT4,POC1B-AS1,ATP2B1,CCER1,EPYC,KERA,LUM,DCN,LINC01619,BTG1,CLLU1-AS1,CLLU1-AS1,CLLU1,PLEKHG7,EEA1,NUDT4,UBE2N,MRPL42,SOCS2,CRADD,PL…	0.0499148	2	213.634	0.0206155	5233	4444.74
chr13	16027849	19823976	TUBA3C,TPTE2,MPHOSPH8,PSPC1	1.16737	5	184.377	1.76315e-09	80	71.7485
chr13	19824476	19825235	ZMYM5	-27.339	0	0	1.36012e-05	3	2.43174
chr13	19835476	23203194	ZMYM5,ZMYM2,GJA3,GJB2,GJB6,CRYL1,IFT88,IL17D,EEF1AKMT1,XPO4,LATS2,SAP18,SKA3,MRPL57,LOC101928764,MIPEPP3,ZDHHC20,ZDHHC20,MICU2,FGF9	0.324951	3	170.368	2.58322e-07	234	203.464
chr13	23203694	114326281	SGCG,SACS,TNFRSF19,MIPEP,PCOTH,C1QTNF9B,C1QTNF9B,SPATA13,C1QTNF9,PARP4,ATP12A,RNF17,CENPJ,PABPC3,AMER2,MTMR6,NUP58,ATP8A2,SHISA2,RNF6,CDK8,WASF3,GPR12,USP12,RPL21,RASL11A,GTF3A,GTF3A,MTIF3,MTIF3,LNX2,POLR1D,GSX1,PDX1,CDX2,URAD,FLT3,PAN3,FLT1,POMP,SLC46A3,MTUS2,MTUS2,MTUS2-AS1,SLC7A1,UBL3,KATNAL1,HMGB1,USPL1,ALOX5AP,TEX26-AS1,MEDAG,TEX26,HSPH1,B3GLCT,RXFP2,FRY,ZAR1L,BRCA2,N4BP2L1,N4BP2L2,PDS5B,KL,…	-0.0242697	2	174.66	0.00054488	4984	4397.18
chr14	16050599	105529554	OR11H12,POTEM,POTEM,LOC100508046,POTEG,POTEG,LOC101929572,OR11H2,OR4Q3,OR4M1,OR4N2,OR4K2,OR4K5,OR4K1,OR4K15,OR4K14,OR4K13,OR4L1,OR4K17,OR4N5,OR11G2,OR11H6,OR11H4,TTC5,CCNB1IP1,PARP2,TEP1,KLHL33,OSGEP,APEX1,PIP4P1,PNP,RNASE10,RNASE9,RNASE11,RNASE11,LOC254028,RNASE12,LOC254028,RNASE12,LOC254028,OR6S1,ANG,RNASE4,RNASE4,EDDM3A,EDDM3B,RNASE6,RNASE1,RNASE3,RNASE2,METTL17,METTL17,LOC101929718,SLC39A2,ND…	0.0296987	2	224.391	0.534799	8200	7078.03
chr15	16936712	101923059	GOLGA6L6,POTEB2,POTEB,POTEB3,LOC101927079,OR4M2,LOC101927079,OR4N4,LOC283683,GOLGA6L7,NIPA1,NIPA2,CYFIP1,TUBGCP5,GOLGA6L22,LOC102723623,GOLGA6L2,MKRN3,MAGEL2,NDN,NPAP1,SNHG14,SNRPN,SNURF,SNHG14,UBE3A,ATP10A,GABRB3,GABRA5,GABRG3,OCA2,HERC2,GOLGA8M,GOLGA8M,LOC101928042,APBA2,FAM189A1,FAM189A1,NSMCE3,TJP1,GOLGA8J,CHRNA7,CHRFAM7A,CHRFAM7A,LOC100996413,LOC102725021,GOLGA8IP,GOLGA8T,GOLGA8H,GOLGA8N,LOC…	0.0923902	2	228.569	5.2343e-09	9095	7883.99
chr16	47429	90075910	POLR3K,SNRNP25,RHBDF1,MPG,MPG,NPRL3,NPRL3,HBZ,HBM,HBA2,HBA1,HBQ1,LUC7L,FAM234A,FAM234A,RGS11,RGS11,ARHGDIG,PDIA2,AXIN1,MRPL28,PGAP6,NME4,DECR2,RAB11FIP3,CAPN15,PRR35,NHLRC4,PIGQ,RAB40C,WFIKKN1,METTL26,MCRIP2,WDR90,RHOT2,RHBDL1,STUB1,STUB1,JMJD8,JMJD8,WDR24,FBXL16,METRN,ANTKMT,CCDC78,HAGHL,CIAO3,MSLN,RPUSD1,CHTF18,GNG13,PRR25,LMF1,LMF1,LMF1-AS1,SOX8,SSTR5,C1QTNF8,CACNA1H,TPSG1,TPSB2,TPSAB1,TPSD1,U…	0.152091	2	291.455	1.60386e-33	10402	8855.29
chr17	156219	83094575	DOC2B,RPH3AL,RPH3AL,LOC100506388,LOC105371430,C17orf97,RFLNB,VPS53,TLCD3A,GEMIN4,DBIL5P,GLOD4,MRM3,NXN,TIMM22,ABR,TRARG1,YWHAE,CRK,MYO1C,INPP5K,PITPNA,SLC43A2,SCARF1,RILP,PRPF8,TLCD2,WDR81,SERPINF2,SERPINF1,SMYD4,RPA1,RTN4RL1,DPH1,DPH1,OVCA2,HIC1,HIC1,SMG6,SMG6,SRR,SRR,TSR1,TSR1,SGSM2,MNT,METTL16,PAFAH1B1,CLUH,CLUH,MIR6776,CCDC92B,RAP1GAP2,RAP1GAP2,LOC101927911,OR1D5,OR1D2,OR1G1,OR1A2,OR1A1,OR3A2…	0.147946	2	273.055	4.15598e-44	14039	11927.7
chr18	158698	15745356	USP14,USP14,THOC1,THOC1,COLEC12,CETN1,CLUL1,TYMS,TYMS,ENOSF1,ENOSF1,YES1,ADCYAP1,METTL4,NDC80,SMCHD1,EMILIN2,LPIN2,MYOM1,MYL12A,MYL12A,LOC104968399,MYL12B,TGIF1,DLGAP1,DLGAP1,DLGAP1-AS3,AKAIN1,ZBTB14,EPB41L3,TMEM200C,L3MBTL4,LINC01387,ARHGAP28,LAMA1,LAMA1,LOC101927188,LRRC30,PTPRM,RAB12,MTCL1,NDUFV2,NDUFV2,NDUFV2-AS1,ANKRD12,TWSG1,RALBP1,PPP4R1,RAB31,TXNDC2,VAPA,APCDD1,NAPG,PIEZO2,PIEZO2,MIR6788,…	0.0757141	2	194.834	0.281226	1154	1010.63
chr18	20504694	80247348	ROCK1,GREB1L,GREB1L,ESCO1,SNRPD1,ABHD3,MIB1,GATA6,CTAGE1,RBBP8,CABLES1,TMEM241,RIOK3,RMC1,RMC1,NPC1,NPC1,ANKRD29,LAMA3,TTC39C,CABYR,OSBPL1A,IMPACT,HRH4,ZNF521,SS18,PSMA8,TAF4B,KCTD1,AQP4,AQP4,AQP4-AS1,AQP4-AS1,CHST9,CHST9,CDH2,DSC3,DSC2,DSCAS,DSC1,DSG1,DSG1,DSG1-AS1,DSG1-AS1,DSG4,DSG3,DSG2,DSG2,DSG2-AS1,TTR,B4GALT6,SLC25A52,TRAPPC8,RNF125,RNF138,MEP1B,GAREM1,KLHL14,CCDC178,ASXL3,NOL4,DTNA,MAPRE2,…	-0.236309	2	182.116	1.98457e-10	3363	2956.07
chr19	150500	15231861	PLPP2,MIER2,THEG,C2CD4C,SHC2,ODF3L2,MADCAM1,CDC34,GZMM,BSG,HCN2,POLRMT,FGF22,RNF126,FSTL3,PRSS57,PALM,MISP,PTBP1,PTBP1,MIR4745,PLPPR3,AZU1,PRTN3,ELANE,MED16,R3HDM4,KISS1R,ARID3A,WDR18,GRIN3B,TMEM259,CNN2,ABCA7,ARHGAP45,POLR2E,GPX4,SBNO2,STK11,CBARP,ATP5F1D,MIDN,CIRBP,FAM174C,EFNA2,PWWP3A,NDUFS7,GAMT,DAZAP1,RPS15,APC2,C19orf25,PCSK4,REEP6,ADAMTSL5,PLK5,MEX3D,MBD3,UQCR11,TCF3,ONECUT3,ATP8B3,REXO1,R…	0.147929	2	308.24	3.39033e-14	4474	3598.5
chr19	15238376	15249290	BRD4	-23.665	0	0.197791	1.99013e-06	12	10.8338
chr19	15253556	16730697	BRD4,AKAP8,AKAP8L,WIZ,RASAL3,PGLYRP2,CYP4F22,CYP4F8,CYP4F3,CYP4F12,OR10H2,OR10H3,OR10H5,OR10H1,CYP4F2,CYP4F11,CYP4F11,OR10H4,LINC00661,TPM4,RAB8A,HSH2D,CIB3,FAM32A,AP1M1,KLF2,EPS15L1,CALR3,C19orf44,C19orf44,CHERP,CHERP,SLC35E1,MED26,SMIM7,TMEM38A	0.385331	3	341.224	6.04153e-22	343	286.161
chr19	16731197	17004386	NWD1,SIN3B,F2RL3,CPAMD8	-0.269612	1	233.321	2.13696e-06	69	57.1415
chr19	17008504	18059393	CPAMD8,HAUS8,MYO9B,USE1,OCEL1,NR2F6,USHBP1,BABAM1,ANKLE1,ABHD8,MRPL34,DDA1,ANO8,GTPBP3,PLVAP,BST2,MVB12A,TMEM221,NXNL1,SLC27A1,SLC27A1,LOC100507551,LOC100507551,PGLS,PGLS,NIBAN3,COLGALT1,UNC13A,MAP1S,FCHO1,B3GNT3,INSL3,JAK3,RPL18A,SLC5A5,CCDC124,KCNN1,ARRDC2	0.287217	3	309.576	1.09138e-22	338	262.911
chr19	18059893	18083491	IL12RB1	-0.879641	1	138.91	1.66696e-05	15	11.657
chr19	18087432	58572632	MAST3,PIK3R2,IFI30,MPV17L2,RAB3A,PDE4C,IQCN,LSM4,PGPEP1,GDF15,LRRC25,SSBP4,ISYNA1,ELL,FKBP8,KXD1,UBA52,REX1BD,CRLF1,TMEM59L,KLHL26,CRTC1,COMP,UPF1,GDF1,CERS1,COPE,DDX49,HOMER3,SUGP2,ARMC6,SLC25A42,TMEM161A,MEF2B,BORCS8-MEF2B,BORCS8-MEF2B,BORCS8,RFXANK,RFXANK,NR2C2AP,NR2C2AP,NCAN,HAPLN4,TM6SF2,SUGP1,MAU2,GATAD2A,TSSK6,NDUFA13,YJEFN3,CILP2,PBX4,LPAR2,GMIP,ATP13A1,ATP13A1,ZNF101,ZNF14,ZNF56,ZNF506,Z…	0.21185	3	304.826	2.89072e-60	8440	7098.44
chr20	87709	64273600	DEFB125,DEFB126,DEFB127,DEFB128,DEFB129,DEFB132,C20orf96,ZCCHC3,SOX12,NRSN2,TRIB3,RBCK1,TBC1D20,CSNK2A1,SRXN1,SCRT2,SLC52A3,FAM110A,ANGPT4,RSPO4,PSMF1,TMEM74B,C20orf202,RAD21L1,SNPH,SDCBP2,FKBP1A-SDCBP2,FKBP1A-SDCBP2,SDCBP2-AS1,FKBP1A,FKBP1A-SDCBP2,FKBP1A,NSFL1C,SIRPB2,SIRPD,SIRPB1,SIRPG,SIRPG-AS1,SIRPG,SIRPA,PDYN-AS1,PDYN,STK35,LOC388780,TGM3,TGM6,SNRPB,ZNF343,TMC2,NOP56,NOP56,MIR1292,NOP56,SNOR…	-0.0133528	2	242.141	0.0477852	6313	5440.47
chr21	4979989	46664374	BAGE2,BAGE,BAGE3,BAGE4,TPTE,POTED,LIPI,RBM11,HSPA13,SAMSN1,SAMSN1,SAMSN1-AS1,SAMSN1-AS1,LOC388813,LOC388813,NRIP1,USP25,CXADR,BTG3,C21orf91,CHODL,TMPRSS15,NCAM2,MRPL39,JAM2,ATP5PF,GABPA,APP,CYYR1-AS1,CYYR1,CYYR1,ADAMTS1,ADAMTS5,N6AMT1,LTN1,RWDD2B,USP16,CCT8,MAP3K7CL,BACH1,GRIK1,GRIK1,GRIK1-AS2,CLDN17,CLDN8,KRTAP24-1,KRTAP25-1,KRTAP26-1,KRTAP27-1,KRTAP23-1,KRTAP13-2,KRTAP13-1,KRTAP13-3,KRTAP13-4,K…	-0.111745	2	222.413	0.00405917	2675	2300.88
chr22	10600995	35424255	OR11H1,POTEH,POTEH,POTEH-AS1,CCT8L2,XKR3,GAB4,IL17RA,TMEM121B,HDHD5,ADA2,CECR2,SLC25A18,SLC25A18,LOC101929372,ATP6V1E1,BCL2L13,BID,MICAL3,PEX26,TUBA8,USP18,TMEM191B,RIMBP3,LOC102724770,DGCR6,LOC102724788,PRODH,DGCR2,ESS2,TSSK2,ESS2,GSC2,SLC25A1,CLTCL1,HIRA,MRPL40,C22orf39,UFD1,CDC45,CLDN5,SEPTIN5,SEPTIN5,SEPT5-GP1BB,SEPT5-GP1BB,GP1BB,TBX1,GNB1L,GNB1L,RTL10,TXNRD2,COMT,COMT,MIR4761,COMT,ARVCF,ARVC…	0.132941	2	272.139	1.6357e-10	2677	2286.73
chr22	35546773	50782310	RASD2,MB,APOL6,APOL5,RBFOX2,APOL3,APOL4,APOL2,APOL1,MYH9,MYH9,MIR6819,TXN2,FOXRED2,EIF3D,CACNG2,LOC105373021,IFT27,IFT27,PVALB,NCF4-AS1,NCF4,NCF4,CSF2RB,TEX33,TST,MPST,KCTD17,TMPRSS6,IL2RB,C1QTNF6,SSTR3,RAC2,CYTH4,ELFN2,MFNG,CARD10,CDC42EP1,LGALS2,GGA1,SH3BP1,SH3BP1,PDXP-DT,PDXP,LGALS1,NOL12,TRIOBP,H1-0,GCAT,GALR3,ANKRD54,EIF3L,MICALL1,C22orf23,POLR2F,POLR2F,MIR6820,POLR2F,SOX10,PICK1,SLC16A8,BAI…	-0.00112895	2	282.698	0.885798	2553	2159.26
chrX	150500	58515214	PPP2R3B,SHOX,IL3RA,ASMTL-AS1,ASMTL,ASMTL,P2RY8,ASMT,DHRSX,CD99,XG,XGY2,XG,GYG2,ARSD,ARSL,ARSH,ARSF,MXRA5,PRKX,NLGN4X,VCX3A,PUDP,PUDP,STS,STS,VCX,PNPLA4,VCX2,VCX3B,ANOS1,FAM9A,FAM9B,TBL1X,GPR143,SHROOM2,CLDN34,WWC3,CLCN4,MID1,HCCS,ARHGAP6,ARHGAP6,AMELX,MSL3,FRMPD4,PRPS2,TLR7,TLR8-AS1,TLR8,TMSB4X,FAM9C,GS1-600G8.3,ATXN3L,EGFL6,TCEANC,RAB9A,TRAPPC2,OFD1,GPM6B,GEMIN8,GLRA2,FANCB,MOSPD2,ASB9,ASB11,PIG…	0.0423528	2	216.121	0.231471	4070	3540.52
chrX	62594201	120115862	SPIN4,ARHGEF9,AMER1,ASB12,MTMR8,ZC4H2,ZC3H12B,LAS1L,MSN,VSIG4,HEPH,EDA2R,AR,OPHN1,YIPF6,STARD8,EFNB1,PJA1,FAM155B,EDA,AWAT2,OTUD6A,IGBP1,DGAT2L6,AWAT1,P2RY4,ARR3,RAB41,PDZD11,KIF4A,GDPD2,DLG3,DLG3,DLG3-AS1,TEX11,SLC7A3,SNX12,FOXO4,CXorf65,IL2RG,MED12,NLGN3,GJB1,ZMYM3,NONO,ITGB1BP2,TAF1,OGT,GCNA,CXCR3,LOC101059915,CXorf49B,CXorf49,NHSL2,NHSL2,RTL5,FLJ44635,PIN4,PIN4,ERCC6L,RPS4X,CITED1,HDAC8,PHKA1…	0.079254	2	199.858	0.0192441	3350	2944.5
chrX	120116414	120121770	RHOXF1-AS1	-27.7535	0	0	5.41144e-06	4	3.56551
chrX	120122270	135637541	RHOXF2B,RHOXF2,ZBTB33,TMEM255A,ATP1B4,LAMP2,CUL4B,MCTS1,C1GALT1C1,CT47B1,CT47A6,CT47A4,CT47A1,CT47A10,CT47A9,CT47A8,CT47A3,CT47A12,CT47A5,CT47A2,CT47A11,CT47A5,CT47A6,CT47A1,CT47A10,CT47A9,CT47A8,CT47A3,CT47A4,CT47A12,CT47A2,CT47A11,CT47A1,CT47A5,CT47A3,CT47A10,CT47A8,CT47A9,CT47A4,CT47A6,CT47A12,CT47A2,CT47A11,CT47A7,CT47A6,CT47A1,CT47A6,CT47A5,CT47A4,CT47A2,CT47A12,CT47A10,CT47A8,CT47A9,CT47A3,…	0.0458116	2	199.704	0.958184	878	762.422
chrX	135638041	135677608	-	-14.087	0	8.84406	8.31999e-05	18	15.6997
chrX	135678285	152990727	SAGE2P,CT45A1,CT45A3,CT45A5,CT45A6,CT45A7,CT45A9,CT45A2,CT45A8,CT45A10,SAGE1,MMGT1,SLC9A6,FHL1,MAP7D3,ADGRG4,BRS3,HTATSF1,VGLL1,CD40LG,ARHGEF6,RBMX,GPR101,ZIC3,FGF13,F9,MCF2,ATP11C,CXorf66,LOC389895,SOX3,CDR1,LDOC1,SPANXC,SPANXA2-OT1,SPANXA1,SPANXA2,SPANXA2-OT1,SPANXA2,SPANXA1,SPANXD,MAGEC3,MAGEC1,MAGEC2,SPANXN4,SPANXN3,SLITRK4,SPANXN2,UBE2NL,SPANXN1,SLITRK2,CXorf51B,CXorf51A,CXorf51A,CXorf51B,FM…	0.0919796	2	219.973	0.192668	912	793.366
chrX	152990905	155774739	PNMA5,PNMA3,PNMA3,PNMA6A,MAGEA1,PNMA6F,ZNF275,ZFP92,TREX2,HAUS7,HAUS7,ECMXP,BGN,ATP2B3,CCNQ,DUSP9,PNCK,SLC6A8,BCAP31,ABCD1,PLXNB3,SRPK3,IDH3G,SSR4,PDZD4,L1CAM,L1CAM,LCA10,LCA10,AVPR2,ARHGAP4,NAA10,RENBP,HCFC1,TMEM187,IRAK1,MECP2,OPN1LW,OPN1MW2,OPN1MW,OPN1MW3,OPN1MW,TKTL1,FLNA,EMD,RPL10,DNASE1L1,DNASE1L1,TAZ,TAZ,ATP6AP1,GDI1,FAM50A,FAM50A,MIR6858,PLXNA3,LAGE3,UBL4A,SLC10A3,FAM3A,G6PD,G6PD,IKBKG,IK…	-0.345526	1	289.703	0.00150689	786	684.274
chrY	2741348	56959845	SRY,RPS4Y1,TGIF2LY,PCDH11Y,TSPY2,TBL1Y,TSPY3,TSPY10,DDX3Y,UTY,VCY1B,VCY,VCY,VCY1B,NLGN4Y,DAZ1,DAZ4,DAZ4,DAZ3,DAZ4,DAZ3,DAZ2	-6.08222	0	4.09826	3.63986e-29	214	205.893

## Sheet: 59114_Relapse-1
chromosome	start	end	gene	log2	cn	depth	p_ttest	probes	weight
chr1	69396	34866301	OR4F5,OR4F3,OR4F29,OR4F16,SAMD11,SAMD11,NOC2L,NOC2L,KLHL17,PLEKHN1,PERM1,HES4,ISG15,AGRN,RNF223,C1orf159,TTLL10,TNFRSF18,TNFRSF4,SDF4,B3GALT6,C1QTNF12,UBE2J2,SCNN1D,ACAP3,ACAP3,MIR6726,PUSL1,INTS11,INTS11,MIR6727,CPTP,TAS1R3,DVL1,DVL1,MIR6808,MXRA8,AURKAIP1,CCNL2,MRPL20,ANKRD65,VWA1,ATAD3C,ATAD3B,ATAD3A,TMEM240,SSU72,MIB2,MMP23B,MMP23A,CDK11B,SLC35E2B,CDK11A,SLC35E2A,NADK,GNB1,CALML6,TMEM52,CFAP7…	0.0143155	2	813.373	0.416552	5690	5017.68
chr1	34867047	34905383	DLGAP3	-23.3487	0	0.124121	3.33407e-05	12	10.1282
chr1	34905883	41509950	TMEM35B,ZMYM6,ZMYM1,SFPQ,ZMYM4,ZMYM4,ZMYM4-AS1,KIAA0319L,NCDN,TFAP2E,PSMB2,C1orf216,CLSPN,AGO4,AGO1,AGO3,TEKT2,ADPRS,COL8A2,TRAPPC3,MAP7D1,THRAP3,SH3D21,EVA1B,STK40,LSM10,OSCP1,MRPS15,CSF3R,GRIK3,ZC3H12A,MEAF6,SNIP1,DNALI1,DNALI1,GNL2,GNL2,RSPO1,C1orf109,CDCA8,EPHA10,MANEAL,YRDC,C1orf122,MTF1,INPP5B,SF3A3,FHL3,UTP11,POU3F1,RRAGC,MYCBP,GJA9-MYCBP,GJA9-MYCBP,LOC105378663,GJA9,RHBDL2,AKIRIN1,NDUFS5,…	0.0415099	2	694.763	0.204215	1146	1028.55
chr1	41510814	125086697	HIVEP3,HIVEP3,GUCA2B,GUCA2A,FOXJ3,RIMKLA,ZMYND12,CCDC30,PPCS,CCDC30,PPIH,YBX1,CLDN19,P3H1,C1orf50,TMEM269,SVBP,SVBP,ERMAP,ERMAP,ZNF691,SLC2A1,FAM183A,EBNA1BP2,EBNA1BP2,MIR6733,EBNA1BP2,CFAP57,CFAP57,TMEM125,C1orf210,TIE1,MPL,CDC20,ELOVL1,ELOVL1,MIR6734,MED8,SZT2,SZT2,SZT2-AS1,SZT2,HYI,PTPRF,KDM4A,KDM4A,KDM4A-AS1,ST3GAL3,ARTN,IPO13,DPH2,ATP6V0B,B4GALT2,CCDC24,SLC6A9,KLF17,DMAP1,ERI3,ERI3,ERI3-IT1,…	-0.165943	2	558.849	1.33081e-11	7303	6633.33
chr1	143278018	248918363	RNVU1-18,RNU1-3,RNU1-4,RNU1-2,RNU1-1,H2BP2,FCGR1CP,H2BP2,FAM72C,SRGAP2D,PPIAL4F,PPIAL4E,PPIAL4D,NBPF15,SRGAP2B,NBPF20,GPR89A,PDZK1,CD160,RNF115,POLR3C,NUDT17,PIAS3,PIAS3,MIR6736,ANKRD35,ITGA10,PEX11B,RBM8A,RBM8A,LIX1L-AS1,LIX1L-AS1,LIX1L,LIX1L,ANKRD34A,POLR3GL,TXNIP,HJV,NBPF10,NOTCH2NLA,NBPF12,PRKAB2,CHD1L,FMO5,CHD1L,BCL9,ACP6,GJA5,GJA8,GPR89B,PPIAL4G,NBPF14,SEC22B2P,SEC22B3P,PDE4DIP,PDE4DIP,LOC6…	0.306009	3	819.008	7.5682e-106	12291	11078.6
chr2	41607	92934232	FAM110C,SH3YL1,ACP1,ALKAL2,TMEM18,SNTG2,TPO,PXDN,MYT1L,EIPR1,TRAPPC12,ADI1,RNASEH1,RPS7,COLEC11,ALLC,DCDC2C,SOX11,CMPK2,RSAD2,RNF144A,RNF144A,LOC101929452,ID2,KIDINS220,MBOAT2,ASAP2,ITGB1BP1,CPSF3,IAH1,ADAM17,YWHAQ,TAF1B,GRHL1,KLF11,CYS1,RRM2,HPCAL1,ODC1,NOL10,ATP6V1C2,ATP6V1C2,PDIA6,PDIA6,KCNF1,C2orf50,SLC66A3,ROCK2,E2F6,GREB1,NTSR2,LPIN1,TRIB2,LRATD1,NBAS,DDX1,MYCNOS,MYCN,MYCN,CYRIA,RAD51AP2,VS…	-0.0497597	2	591.478	0.00466505	7098	6434.01
chr2	94126137	148929355	LOC442028,TEKT4,MAL,MRPS5,ZNF514,ZNF2,PROM2,KCNIP3,FAHD2A,TRIM43B,TRIM43,ANKRD36C,FAHD2CP,GPAT2,GPAT2,ADRA2B,ASTL,DUSP2,STARD7,TMEM127,CIAO1,SNRNP200,ITPRIPL1,NCAPH,NEURL3,ARID5A,KANSL3,FER1L5,LMAN2L,CNNM4,CNNM3,ANKRD23,ANKRD39,SEMA4C,FAM178B,FAM178B,LOC101927053,FAHD2B,ANKRD36,ANKRD36B,COX5B,ACTR1B,ZAP70,TMEM131,VWA3B,CNGA3,INPP4A,COA5,UNC50,MGAT4A,CRACDL,TSGA10,TSGA10,C2orf15,LIPT1,MITD1,MRPL30…	0.135185	2	723.9	9.78326e-09	4125	3739.55
chr2	148937283	232549882	KIF5C,LYPD6B,LYPD6,MMADHC,RND3,RBM43,NMI,LOC101929319,TNFAIP6,RIF1,NEB,ARL5A,CACNB4,STAM2,FMNL2,PRPF40A,PRPF40A,ARL6IP6,ARL6IP6,RPRM,GALNT13,GALNT13,LOC100144595,KCNJ3,NR4A2,GPD2,GALNT5,ERMN,CYTIP,ACVR1C,ACVR1,UPP2,CCDC148-AS1,CCDC148,CCDC148,PKP4,PKP4,PKP4-AS1,DAPL1,TANC1,WDSUB1,BAZ2B,MARCHF7,CD302,LY75-CD302,LY75-CD302,LY75,PLA2R1,ITGB6,RBMS1,TANK,TANK,LOC101929512,PSMD14,TBR1,SLC4A10,DPP4,LOC1…	-0.153199	2	554.57	2.07339e-13	7928	7230.23
chr2	232550724	232734697	EIF4E2,EFHD1	0.36025	3	734.954	0.0107715	23	20.5978
chr2	232735197	241899330	GIGYF2,GIGYF2,KCNJ13,SNORC,NGEF,NEU2,INPP5D,INPP5D,INPP5D,ATG16L1,SAG,DGKD,USP40,UGT1A8,UGT1A8,UGT1A10,UGT1A8,UGT1A10,UGT1A9,UGT1A8,UGT1A10,UGT1A9,UGT1A7,UGT1A8,UGT1A10,UGT1A9,UGT1A7,UGT1A6,UGT1A8,UGT1A10,UGT1A9,UGT1A7,UGT1A6,UGT1A5,UGT1A8,UGT1A10,UGT1A9,UGT1A7,UGT1A6,UGT1A5,UGT1A4,UGT1A8,UGT1A10,UGT1A9,UGT1A7,UGT1A6,UGT1A5,UGT1A4,UGT1A3,UGT1A8,UGT1A10,UGT1A9,UGT1A7,UGT1A6,UGT1A5,UGT1A4,UGT1A3,DN…	-0.771467	1	630.539	3.12843e-14	1230	1103.94
chr3	150500	198169852	CHL1,CHL1,CHL1-AS1,CNTN6,CNTN4,CNTN4,CNTN4-AS1,IL5RA,TRNT1,TRNT1,CRBN,CRBN,LRRN1,SETMAR,SETMAR,SUMF1,ITPR1,BHLHE40-AS1,BHLHE40,BHLHE40,ARL8B,EDEM1,GRM7,LMCD1,SSUH2,CAV3,OXTR,RAD18,SRGAP3,THUMPD3,SETD5,LHFPL4,MTMR14,CPNE9,BRPF1,OGG1,OGG1,CAMK1,CAMK1,TADA3,TADA3,ARPC4,ARPC4-TTLL3,ARPC4,ARPC4-TTLL3,ARPC4-TTLL3,TTLL3,RPUSD3,CIDEC,JAGN1,IL17RE,IL17RC,CRELD1,PRRT3,PRRT3,PRRT3-AS1,EMC3,EMC3,EMC3-AS1,FAN…	-0.0517309	2	594.939	1.19603e-09	16454	14937.1
chr4	53488	190027204	ZNF595,ZNF718,ZNF732,ZNF141,ABCA11P,ZNF721,PIGG,PDE6B,ATP5ME,MYL5,MYL5,SLC49A3,SLC49A3,PCGF3,CPLX1,GAK,TMEM175,DGKQ,SLC26A1,SLC26A1,IDUA,IDUA,FGFRL1,RNF212,SPON2,CTBP1-AS,CTBP1,CTBP1,MAEA,UVSSA,FAM53A,SLBP,TMEM129,TACC3,FGFR3,LETM1,NSD2,NELFA,NELFA,MIR943,C4orf48,NAT8L,POLN,POLN,HAUS3,MXD4,ZFYVE28,CFAP99,RNF4,FAM193A,TNIP2,SH3BP2,ADD1,MFSD10,NOP14-AS1,NOP14,NOP14,GRK4,HTT,MSANTD1,RGS12,HGFAC,DOK7…	-0.17499	2	500.967	7.9776e-22	11478	10480.3
chr5	140307	13867992	PLEKHG4B,LRRC14B,CCDC127,SDHA,PDCD6,PDCD6-AHRR,PDCD6-AHRR,AHRR,EXOC3-AS1,EXOC3,SLC9A3,SLC9A3-AS1,SLC9A3,CEP72,CEP72,TPPP,TPPP,ZDHHC11B,ZDHHC11,BRD9,TRIP13,LOC100506688,NKD2,SLC12A7,SLC6A19,SLC6A18,TERT,CLPTM1L,SLC6A3,LPCAT1,MRPL36,NDUFS6,IRX4,IRX2,C5orf38,IRX1,ADAMTS16,ICE1,MED10,UBE2QL1,NSUN2,SRD5A1,TENT4A,ADCY2,C5orf49,FASTKD3,MTRR,SEMA5A,TAS2R1,ATPSCKMT,CCT5,CMBL,MARCHF6,MARCHF6,MIR10397,ROPN1…	-0.101991	2	631.68	7.34072e-06	758	675.164
chr5	13870766	36066789	DNAH5,TRIO,OTULINL,OTULIN,ANKH,ANKH,LOC100130744,FBXL7,MARCHF11,ZNF622,RETREG1,MYO10,BASP1,CDH18,CDH12,PRDM9,CDH10,CDH9,CDH6,DROSHA,C5orf22,PDZD2,PDZD2,MIR4279,GOLPH3,MTMR12,ZFR,SUB1,NPR3,TARS1,ADAMTS12,RXFP3,SLC45A2,AMACR,C1QTNF3-AMACR,C1QTNF3-AMACR,C1QTNF3,RAI14,TTC23L,RAD1,BRIX1,DNAJC21,AGXT2,PRLR,SPEF2,IL7R,CAPSL,UGT3A1,UGT3A2	0.105849	2	528.086	3.55338e-05	882	810.503
chr5	36067289	181368225	LMBRD2,SKP2,NADK2,RANBP3L,SLC1A3,NIPBL,CPLANE1,NUP155,WDR70,GDNF,GDNF-AS1,EGFLAM,LIFR,OSMR,RICTOR,FYB1,C9,DAB2,PTGER4,TTC33,PRKAA1,RPL37,CARD6,C7,MROH2B,C6,PLCXD3,OXCT1,OXCT1,OXCT1-AS1,C5orf51,FBXO4,GHR,CCDC152,CCDC152,SELENOP,SELENOP,LOC648987,ANXA2R,ZNF131,NIM1K,HMGCS1,CCL28,TMEM267,C5orf34,PAIP1,NNT,FGF10,MRPS30,HCN1,EMB,PARP8,ISL1,PELO,ITGA1,ITGA1,ITGA2,MOCS2,FST,NDUFS4,ARL15,HSPB3,SNX18,ESM1…	-0.0798866	2	575.43	4.10658e-09	10915	9902.53
chr6	150500	170583747	DUSP22,IRF4,EXOC2,EXOC2,HUS1B,FOXF2,MIR6720,FOXF2,FOXC1,GMDS,LINC01600,MYLK4,MYLK4,WRNIP1,WRNIP1,SERPINB1,LOC101927730,SERPINB9,SERPINB6,NQO2,NQO2,HTATSF1P2,RIPK1,BPHL,TUBB2A,TUBB2B,PSMG4,SLC22A23,SLC22A23,LOC643327,PXDC1,FAM50B,PRPF4B,FAM217A,C6orf201,C6orf201,ECI2,ECI2,CDYL,RPP40,RPP40,LYRM4-AS1,LYRM4-AS1,LYRM4-AS1,LYRM4,LYRM4,FARS2,NRN1,F13A1,LY86-AS1,LY86,LY86,RREB1,SSR1,CAGE1,RIOK1,DSP,SNRNP…	-0.0971736	2	592.04	1.92485e-17	13896	12596.1
chr7	150500	37741311	FAM20C,FOXL3,FOXL3,FOXL3-OT1,PDGFA,PRKAR1B,PRKAR1B,PRKAR1B-AS1,DNAAF5,SUN1,GET4,ADAP1,COX19,C7orf50,CYP2W1,C7orf50,C7orf50,GPER1,ZFAND2A,UNCX,MICALL2,INTS1,MAFK,TMEM184A,PSMG3,ELFN1,MAD1L1,MRM2,NUDT1,SNX8,SNX8,MIR6836,EIF3B,CHST12,GRIFIN,LFNG,BRAT1,IQCE,TTYH3,AMZ1,AMZ1,GNA12,GNA12,CARD11,SDK1,SDK1,LOC105375131,FOXK1,AP5Z1,RADIL,RADIL,PAPOLB,MMD2,RBAK,RBAK-RBAKDN,RBAK-RBAKDN,RBAKDN,WIPI2,SLC29A4,T…	-0.145975	2	551.878	5.30644e-05	2770	2497.43
chr7	37741811	50327762	NME8,SFRP4,EPDR1,STARD3NL,TARP,AMPH,VPS41,POU6F2,POU6F2-AS2,POU6F2,YAE1,RALA,CDK13,MPLKIP,SUGCT,INHBA,INHBA,INHBA-AS1,GLI3,C7orf25,PSMA2,MRPL32,HECW1,HECW1,LUARIS,STK17A,STK17A,COA1,COA1,BLVRA,MRPS24,URGCP-MRPS24,URGCP-MRPS24,URGCP,UBE2D4,UBE2D4,POLR2J4,POLR2J4,SPDYE1,DBNL,DBNL,PGAM2,POLM,MIR6838,POLM,AEBP1,POLD2,MYL7,GCK,YKT6,CAMK2B,NUDCD3,NPC1L1,DDX56,TMED4,OGDH,ZMIZ2,PPIA,H2AZ2,PURB,MYO1G,CCM2…	0.0153348	2	638.09	0.824663	1002	902.89
chr7	50376532	50400596	IKZF1	-20.2359	0	0.257763	0.00163142	7	5.07041
chr7	50401096	132129978	FIGNL1,DDC,DDC,DDC-AS1,GRB10,COBL,POM121L12,VSTM2A,VSTM2A,VSTM2A-OT1,SEC61G,EGFR,EGFR,EGFR-AS1,LANCL2,VOPP1,SEPTIN14,ZNF713,MRPS17,NIPSNAP2,PSPH,CCT6A,SUMF2,PHKG1,CHCHD2,NUPR2,LOC401357,ZNF479,ZNF716,ZNF727,ZNF735,ZNF679,ZNF736,ZNF680,ZNF107,ZNF138,ZNF273,ZNF117,ERV3-1-ZNF117,ZNF92,VKORC1L1,GUSB,ASL,CRCP,TPST1,KCTD7,RABGEF1,TMEM248,SBDS,TYW1,AUTS2,GALNT17,CALN1,TYW1B,POM121,POM121,NSUN5P2,TRIM73,…	0.0363207	2	635.196	0.0686769	6285	5615.76
chr7	132130478	132198636	PLXNA4	-16.1551	0	10.5562	1.46431e-06	21	18.3242
chr7	132202645	144362931	PLXNA4,CHCHD3,EXOC4,EXOC4,LOC101928861,LRGUK,SLC35B4,AKR1B1,AKR1B10,AKR1B15,BPGM,CALD1,AGBL3,AGBL3,CYREN,CYREN,TMEM140,CYREN,WDR91,STRA8,CNOT4,NUP205,STMP1,SLC13A4,FAM180A,LUZP6,MTPN,CHRM2,LOC349160,PTN,DGKI,CREB3L2,CREB3L2,CREB3L2-AS1,AKR1D1,TRIM24,SVOPL,ATP6V0A4,ATP6V0A4,TMEM213,TMEM213,KIAA1549,ZC3HAV1L,ZC3HAV1,TTC26,UBN2,LUC7L2,FMC1,FMC1-LUC7L2,LUC7L2,FMC1-LUC7L2,LUC7L2,FMC1-LUC7L2,LOC1001291…	0.105416	2	684.829	3.91778e-05	1349	1206.31
chr7	144362931	152358675	ARHGEF5,ARHGEF5,ARHGEF34P,NOBOX,TPK1,CNTNAP2,C7orf33,CUL1,EZH2,PDIA4,ZNF786,ZNF425,ZNF398,ZNF282,ZNF212,ZNF783,ZNF777,ZNF746,KRBA1,ZNF467,SSPOP,ZNF862,ATP6V0E2,ACTR3C,LRRC61,ZBED6CL,LRRC61,RARRES2,REPIN1,ZNF775,GIMAP8,GIMAP7,GIMAP4,GIMAP6,GIMAP2,GIMAP1-GIMAP5,GIMAP1,GIMAP1-GIMAP5,GIMAP5,TMEM176B,TMEM176B,TMEM176A,TMEM176A,AOC1,KCNH2,NOS3,NOS3,ATG9B,ATG9B,ABCB8,ASIC3,CDK5,SLC4A2,FASTK,TMUB1,AGAP3,…	-0.0492181	2	786.459	0.000739324	882	784.1
chr7	152359175	152851625	XRCC2,ACTR3B	1.19041	5	523.365	6.92838e-05	22	19.4486
chr7	152852125	159144459	ACTR3B,DPP6,DPP6,PAXIP1-AS2,PAXIP1,PAXIP1,HTR5A-AS1,HTR5A,HTR5A,INSIG1,EN2,CNPY1,RBM33,SHH,RNF32,RNF32,LMBR1,LMBR1,NOM1,MNX1,MNX1-AS2,MNX1,UBE3C,DNAJB6,PTPRN2,NCAPG2,ESYT2,DYNC2I1,VIPR2	-1.78534	0	492.811	1.34145e-06	353	318.737
chr8	150500	86554984	OR4F21,ZNF596,FBXO25,TDRP,ERICH1,DLGAP2,DLGAP2,DLGAP2-AS1,CLN8,ARHGEF10,LOC101928058,KBTBD11-OT1,MYOM2,LOC105377785,CSMD1,CSMD1,MCPH1,MCPH1,ANGPT2,MCPH1,MCPH1-AS1,AGPAT5,XKR5,DEFB1,DEFA6,DEFA4,DEFA1B,DEFA1,DEFA1,DEFA1B,DEFA3,DEFA1,DEFA1B,DEFA5,ZNF705G,DEFB4B,DEFB103A,DEFB103B,SPAG11A,SPAG11B,DEFB104B,DEFB104A,DEFB106B,DEFB106A,DEFB105A,DEFB105B,DEFB107A,DEFB107B,DEFB107B,DEFB107A,DEFB105B,DEFB105…	0.0171209	2	552.288	0.19989	5412	4911.97
chr8	86556101	145054157	CPNE3,CNGB3,CNBD1,DCAF4L2,MMP16,LOC101929709,RIPK2,OSGIN2,NBN,DECR1,CALB1,TMEM64,NECAB1,C8orf88,PIP4P2,OTUD6B,LRRC69,LRRC69,SLC26A7,SLC26A7,RUNX1T1,TRIQK,C8orf87,CIBAR1,CIBAR1,RBM12B,RBM12B,TMEM67,PDP1,CDH17,GEM,RAD54B,RAD54B,FSBP,VIRMA,ESRP1,DPY19L4,INTS8,INTS8,CCNE2,CCNE2,NDUFAF6,TP53INP1,NDUFAF6,PLEKHF2,C8orf37,C8orf37,C8orf37-AS1,C8orf37-AS1,GDF6,UQCRB,MTERF3,PTDSS1,SDC2,CPQ,CPQ,LOC101927066,…	-0.0457518	2	611.539	3.02152e-08	4065	3678.83
chr9	14806	138233806	WASHC1,FOXD4,CBWD1,DOCK8-AS1,DOCK8,DOCK8,KANK1,DMRT1,DMRT3,DMRT2,SMARCA2,VLDLR,KCNV2,PUM3,RFX3,GLIS3,GLIS3,GLIS3-AS1,SLC1A1,SPATA6L,SPATA6L,PLPP6,CDC37L1,AK3,RCL1,JAK2,INSL6,INSL4,RLN2,RLN1,PLGRKT,CD274,PDCD1LG2,RIC1,ERMP1,MLANA,KIAA2026,RANBP6,IL33,TPD52L3,UHRF2,GLDC,KDM4C,DMAC1,PTPRD,TYRP1,TYRP1,LURAP1L-AS1,LURAP1L-AS1,LURAP1L,LURAP1L,MPDZ,NFIB,ZDHHC21,CER1,FREM1,TTC39B,SNAPC3,SNAPC3,PSIP1,PSIP…	0.563893	3	1023.68	9.98924e-288	11008	9880.95
chr10	47056	39610627	TUBB8,ZMYND11,DIP2C,LARP4B,GTPBP4,GTPBP4,IDI2,IDI2,IDI2,IDI2-AS1,IDI2-AS1,IDI1,IDI1,WDR37,ADARB2,PFKP,PITRM1,PITRM1,PITRM1-AS1,KLF6,AKR1E2,AKR1C1,AKR1C2,AKR1C3,AKR1C4,UCN3,TUBAL3,NET1,CALML5,CALML3-AS1,CALML3,ASB13,TASOR2,GDI2,ANKRD16,FBH1,IL15RA,IL2RA,RBM17,PFKFB3,PRKCQ,SFMBT2,ITIH5,ITIH2,KIN,ATP5F1C,TAF3,GATA3,CELF2,CELF2,CELF2-AS1,USP6NL,ECHDC3,PROSER2,PROSER2-AS1,UPF2,DHTKD1,SEC61A2,SEC61A2,N…	-0.063031	2	513.853	0.0250843	2736	2487.04
chr10	39908775	95354967	ZNF33B,BMS1,RET,CSGALNACT2,RASGEF1A,FXYD4,HNRNPF,ZNF239,ZNF485,ZNF32-AS3,ZNF32,ZNF32-AS1,ZNF32-AS3,ZNF32,ZNF32-AS2,LINC02881,CXCL12,TMEM72-AS1,TMEM72,RASSF4,RASSF4,DEPP1,ZNF22-AS1,ZNF22,OR13A1,ALOX5,ALOX5,LOC102724323,MARCHF8,ZFAND4,WASHC2C,AGAP4,PARGP1-AGAP4,PARGP1-AGAP4,PARGP1,TIMM23,NCOA4,MSMB,AGAP7P,ANTXRL,AGAP14P,ANXA8L1,NPY4R,GPRIN2,SYT15,SYT15,LOC101927699,AGAP13P,PTPN20,GDF10,GDF2,RBP3,ZN…	0.0704006	2	656.577	8.66064e-05	4411	3982.68
chr10	95355626	133626742	SORBS1,SORBS1,ALDH18A1,TCTN3,ENTPD1,ENTPD1,ENTPD1-AS1,ENTPD1-AS1,CC2D2B,ENTPD1-AS1,CCNJ,ZNF518A,ZNF518A,BLNK,BLNK,DNTT,OPALIN,TLL2,TM9SF3,PIK3AP1,LOC102723665,LCOR,LCOR,SLIT1,SLIT1,ARHGAP19-SLIT1,ARHGAP19-SLIT1,ARHGAP19,FRAT1,RRP12,PGAM1,EXOSC1,ZDHHC16,MMS19,UBTD1,ANKRD2,HOGA1,HOGA1,C10orf62,MORN4,PI4K2A,AVPI1,MARVELD1,ZFYVE27,SFRP5,GOLGA7B,GOLGA7B,CRTAC1,CRTAC1,R3HCC1L,LOXL4,PYROXD2,PYROXD2,MIR1…	-0.101264	2	626.805	4.12227e-07	4152	3749.5
chr11	193099	134387847	SCGB1C1,ODF3,BET1L,RIC8A,SIRT3,PSMD13,NLRP6,PGGHG,IFITM5,IFITM2,IFITM1,IFITM3,B4GALNT4,PKP3,SIGIRR,ANO9,PTDSS2,RNH1,HRAS,LRRC56,LMNTD2,LMNTD2,LMNTD2-AS1,RASSF7,PHRF1,IRF7,CDHR5,SCT,DRD4,DEAF1,DEAF1,TMEM80,EPS8L2,TALDO1,GATD1,CEND1,SLC25A22,PIDD1,RPLP2,PNPLA2,CRACR2B,CD151,POLR2L,TSPAN4,CHID1,AP2A2,MUC6,MUC2,MUC5AC,MUC5B,MUC5B,MUC5B-AS1,TOLLIP,BRSK2,MOB2,DUSP8,KRTAP5-AS1,KRTAP5-1,KRTAP5-AS1,KRTAP5…	0.301681	3	875.688	8.51154e-262	15032	13440.2
chr12	77375	56718955	IQSEC3,IQSEC3,LOC574538,SLC6A12,SLC6A12,SLC6A12-AS1,SLC6A13,KDM5A,CCDC77,B4GALNT3,NINJ2,NINJ2,NINJ2-AS1,WNK1,RAD52,ERC1,FBXL14,WNT5B,ADIPOR2,CACNA2D4,CACNA2D4,LRTM2,DCP1B,CACNA1C,CACNA1C,CACNA1C-AS2,CACNA1C,CACNA1C-AS1,ITFG2-AS1,FKBP4,ITFG2-AS1,ITFG2,ITFG2,ITFG2,NRIP2,ITFG2,TEX52,ITFG2,FOXM1,FOXM1,RHNO1,TULP3,TEAD4,TSPAN9,PRMT8,PRMT8,THCAT155,CRACR2A,PARP11,CCND2-AS1,CCND2,CCND2,TIGAR,FGF23,FGF6,…	-0.0912534	2	639.25	2.0097e-07	7180	6413.24
chr12	56718955	80468209	NACA,PRIM1,HSD17B6,SDR9C7,RDH16,GPR182,ZBTB39,TAC3,MYO1A,NEMP1,NAB2,STAT6,LRP1,LRP1,LRP1-AS,LRP1,MIR1228,NXPH4,SHMT2,NDUFA4L2,STAC3,R3HDM2,INHBC,INHBE,GLI1,ARHGAP9,ARHGAP9,MARS1,MARS1,DDIT3,MBD6,DCTN2,KIF5A,PIP4K2C,DTX3,ARHGEF25,LOC101927583,SLC26A10,SLC26A10,SLC26A10,B4GALNT1,B4GALNT1,OS9,AGAP2,AGAP2-AS1,AGAP2,TSPAN31,TSPAN31,CDK4,MIR6759,TSPAN31,CDK4,CDK4,MARCHF9,CYP27B1,METTL1,EEF1AKMT3,TSFM,T…	0.0116513	2	563.794	0.856318	1946	1762.6
chr12	80468709	80679023	PTPRQ	-20.6528	0	0.327678	1.07882e-14	43	38.8728
chr12	80679523	108293591	MYF6,MYF5,LIN7A,ACSS3,ACSS3,PPFIA2,PPFIA2,PPFIA2,PPFIA2-AS1,CCDC59,CCDC59,METTL25,METTL25,TMTC2,SLC6A15,TSPAN19,LRRIQ1,ALX1,RASSF9,NTS,MGAT4C,C12orf50,C12orf29,C12orf29,CEP290,CEP290,TMTC3,KITLG,DUSP6,POC1B,POC1B,GALNT4,POC1B-GALNT4,POC1B,POC1B-GALNT4,POC1B,POC1B-GALNT4,POC1B-AS1,ATP2B1,CCER1,EPYC,KERA,LUM,DCN,LINC01619,BTG1,CLLU1-AS1,CLLU1-AS1,CLLU1,PLEKHG7,EEA1,NUDT4,UBE2N,MRPL42,SOCS2,CRADD,PL…	0.00692662	2	472.83	0.92941	1997	1824.77
chr12	108516972	132203669	FICD,SART3,ISCU,TMEM119,SELPLG,CORO1C,SSH1,DAO,SVOP,USP30,ALKBH2,UNG,ACACB,FOXN4,MYO1H,KCTD10,UBE3B,MMAB,MVK,FAM222A,FAM222A,FAM222A-AS1,TRPV4,GLTP,TCHP,GIT2,ANKRD13A,C12orf76,IFT81,ATP2A2,ANAPC7,ARPC3,GPN3,FAM216A,VPS29,RAD9B,PPTC7,TCTN1,TCTN1,HVCN1,HVCN1,PPP1CC,CCDC63,MYL2,CUX2,PHETA1,SH2B3,ATXN2,BRAP,ACAD10,ALDH2,MAPKAPK5-AS1,MAPKAPK5,MAPKAPK5,TMEM116,ERP29,NAA25,TRAFD1,HECTD4,HECTD4,MIR6861,R…	0.054888	2	707.72	0.000422967	3071	2698.76
chr12	132247909	133234356	GALNT9,FBRSL1,LRCOL1,P2RX2,POLE,PXMP2,PGAM5,ANKLE2,GOLGA3,CHFR,ZNF605,ZNF26,ZNF84,ZNF140,ZNF891,ZNF10,ZNF268,ANHX	-0.577976	1	743.024	0.0189219	257	226.795
chr13	16027849	19823976	TUBA3C,TPTE2,MPHOSPH8,PSPC1	1.09631	5	536.338	1.19661e-09	83	69.6526
chr13	19824476	114326281	ZMYM5,ZMYM5,ZMYM2,GJA3,GJB2,GJB6,CRYL1,IFT88,IL17D,EEF1AKMT1,XPO4,LATS2,SAP18,SKA3,MRPL57,LOC101928764,MIPEPP3,ZDHHC20,ZDHHC20,MICU2,FGF9,SGCG,SACS,TNFRSF19,MIPEP,PCOTH,C1QTNF9B,C1QTNF9B,SPATA13,C1QTNF9,PARP4,ATP12A,RNF17,CENPJ,PABPC3,AMER2,MTMR6,NUP58,ATP8A2,SHISA2,RNF6,CDK8,WASF3,GPR12,USP12,RPL21,RASL11A,GTF3A,GTF3A,MTIF3,MTIF3,LNX2,POLR1D,GSX1,PDX1,CDX2,URAD,FLT3,PAN3,FLT1,POMP,SLC46A3,MTUS2,…	-0.275732	1	433.655	3.96445e-57	5232	4792.11
chr14	15900599	101823881	OR11H12,POTEM,POTEM,LOC100508046,POTEG,POTEG,POTEH-AS1,LOC101929572,POTEG,LOC101929572,OR11H2,OR4Q3,OR4M1,OR4N2,OR4K2,OR4K5,OR4K1,OR4K15,OR4K14,OR4K13,OR4L1,OR4K17,OR4N5,OR11G2,OR11H6,OR11H4,TTC5,CCNB1IP1,PARP2,TEP1,KLHL33,OSGEP,APEX1,PIP4P1,PNP,RNASE10,RNASE9,RNASE11,RNASE11,LOC254028,RNASE12,LOC254028,RNASE12,LOC254028,OR6S1,ANG,RNASE4,RNASE4,EDDM3A,EDDM3B,RNASE6,RNASE1,RNASE3,RNASE2,METTL17,ME…	-0.0114234	2	615.468	0.346351	7398	6688.94
chr14	101823884	102929737	PPP2R5C,DYNC1H1,HSP90AA1,WDR20,MOK,ZNF839,CINP,TECPR2,RCOR1,TRAF3,AMN	0.412212	3	830.21	7.23616e-45	234	206.293
chr14	102933711	103008725	CDC42BPB	-0.29181	1	709.147	3.76459e-07	62	56.8706
chr14	103012096	103991224	CDC42BPB,EXOC3L4,TNFAIP2,EIF5,MARK3,CKB,TRMT61A,BAG5,COA8,KLC1,KLC1,XRCC3,XRCC3,ZFYVE21,PPP1R13B,ATP5MPL,TDRD9,RD3L,TDRD9	0.301757	3	747.825	6.59425e-10	167	146.858
chr14	103994331	104941515	TDRD9,ASPG,KIF26A,C14orf180,TMEM179,INF2,ADSS1,SIVA1,AKT1,ZBTB42,CEP170B,PLD4,AHNAK2	-0.0382682	2	917.123	0.139612	177	159.871
chr14	104941515	104994904	AHNAK2,AHNAK2,CLBA1	0.794006	4	2261.1	6.34092e-17	63	55.5728
chr14	104994904	105177735	CLBA1,CDCA4,GPR132,JAG2,JAG2,MIR6765,NUDT14	-0.359038	1	844.98	5.5155e-09	44	40.04
chr14	105210550	105347992	BRF1,BRF1,BTBD6	0.518795	3	994.407	3.13034e-12	33	25.7086
chr14	105348492	105410867	PACS2,TEX22	-0.454214	1	540.438	5.75386e-06	26	24.197
chr14	105411659	105529554	TEX22,MTA1,CRIP2,CRIP1,TEDC1,TMEM121	0.182911	2	1011.75	0.000726677	52	44.7501
chr15	16936712	101923059	GOLGA6L6,POTEB2,POTEB,POTEB3,LOC101927079,OR4N4,LOC283683,GOLGA6L7,NIPA1,NIPA2,CYFIP1,TUBGCP5,GOLGA6L22,LOC102723623,GOLGA6L2,MKRN3,MAGEL2,NDN,NPAP1,SNHG14,SNRPN,SNURF,SNHG14,UBE3A,ATP10A,GABRB3,GABRA5,GABRG3,OCA2,HERC2,GOLGA8M,GOLGA8M,LOC101928042,APBA2,FAM189A1,FAM189A1,NSMCE3,TJP1,GOLGA8J,CHRNA7,CHRFAM7A,CHRFAM7A,LOC100996413,LOC102725021,GOLGA8IP,GOLGA8T,GOLGA8H,GOLGA8N,LOC102725021,GOLGA8T,G…	0.401081	3	829.395	0	9197	8286.01
chr16	47429	90075910	POLR3K,SNRNP25,RHBDF1,MPG,MPG,NPRL3,NPRL3,HBZ,HBM,HBA2,HBA1,HBQ1,LUC7L,FAM234A,FAM234A,RGS11,RGS11,ARHGDIG,PDIA2,AXIN1,MRPL28,PGAP6,NME4,DECR2,RAB11FIP3,CAPN15,PRR35,NHLRC4,PIGQ,RAB40C,WFIKKN1,METTL26,MCRIP2,WDR90,RHOT2,RHBDL1,STUB1,STUB1,JMJD8,JMJD8,WDR24,FBXL16,METRN,ANTKMT,CCDC78,HAGHL,CIAO3,MSLN,RPUSD1,CHTF18,GNG13,PRR25,LMF1,LMF1,LMF1-AS1,SOX8,SSTR5,C1QTNF8,CACNA1H,TPSG1,TPSB2,TPSAB1,TPSD1,U…	0.0831763	2	833.854	3.95163e-13	10596	9421.3
chr17	156219	83094575	DOC2B,RPH3AL,RPH3AL,LOC100506388,LOC105371430,C17orf97,RFLNB,VPS53,TLCD3A,GEMIN4,DBIL5P,GLOD4,MRM3,NXN,TIMM22,ABR,TRARG1,YWHAE,CRK,MYO1C,INPP5K,PITPNA,SLC43A2,SCARF1,RILP,PRPF8,TLCD2,WDR81,SERPINF2,SERPINF1,SMYD4,RPA1,RTN4RL1,DPH1,DPH1,OVCA2,HIC1,HIC1,SMG6,SMG6,SRR,SRR,TSR1,TSR1,SGSM2,MNT,METTL16,PAFAH1B1,CLUH,CLUH,MIR6776,CCDC92B,RAP1GAP2,RAP1GAP2,LOC101927911,OR1D5,OR1D2,OR1G1,OR1A2,OR1A1,OR3A2…	0.0850288	2	785.738	1.07387e-18	14306	12667.2
chr18	158698	19314860	USP14,USP14,THOC1,THOC1,COLEC12,CETN1,CLUL1,TYMS,TYMS,ENOSF1,ENOSF1,YES1,ADCYAP1,METTL4,NDC80,SMCHD1,EMILIN2,LPIN2,MYOM1,MYL12A,MYL12A,LOC104968399,MYL12B,TGIF1,DLGAP1,DLGAP1,DLGAP1-AS3,AKAIN1,ZBTB14,EPB41L3,TMEM200C,L3MBTL4,LINC01387,ARHGAP28,LAMA1,LAMA1,LOC101927188,LRRC30,PTPRM,RAB12,MTCL1,NDUFV2,NDUFV2,NDUFV2-AS1,ANKRD12,TWSG1,RALBP1,PPP4R1,RAB31,TXNDC2,VAPA,APCDD1,NAPG,PIEZO2,PIEZO2,MIR6788,…	0.0242114	2	562.092	0.766626	1186	1076.74
chr18	20207236	80247348	ROCK1,GREB1L,GREB1L,ESCO1,SNRPD1,ABHD3,MIB1,GATA6,CTAGE1,RBBP8,CABLES1,TMEM241,RIOK3,RMC1,RMC1,NPC1,NPC1,ANKRD29,LAMA3,TTC39C,CABYR,OSBPL1A,IMPACT,HRH4,ZNF521,SS18,PSMA8,TAF4B,KCTD1,AQP4,AQP4,AQP4-AS1,AQP4-AS1,CHST9,CHST9,CDH2,DSC3,DSC2,DSCAS,DSC1,DSG1,DSG1,DSG1-AS1,DSG1-AS1,DSG4,DSG3,DSG2,DSG2,DSG2-AS1,TTR,B4GALT6,SLC25A52,TRAPPC8,RNF125,RNF138,MEP1B,GAREM1,KLHL14,CCDC178,ASXL3,NOL4,DTNA,MAPRE2,…	-0.243815	2	521.602	2.69264e-10	3379	3079.3
chr19	150500	15231861	PLPP2,MIER2,THEG,C2CD4C,SHC2,ODF3L2,MADCAM1,CDC34,GZMM,BSG,HCN2,POLRMT,FGF22,RNF126,FSTL3,PRSS57,PALM,MISP,PTBP1,PTBP1,MIR4745,PLPPR3,AZU1,PRTN3,ELANE,CFD,MED16,R3HDM4,KISS1R,ARID3A,WDR18,GRIN3B,TMEM259,CNN2,ABCA7,ARHGAP45,POLR2E,GPX4,SBNO2,STK11,CBARP,ATP5F1D,MIDN,CIRBP,FAM174C,EFNA2,PWWP3A,NDUFS7,GAMT,DAZAP1,RPS15,APC2,C19orf25,PCSK4,REEP6,ADAMTSL5,PLK5,MEX3D,MBD3,UQCR11,TCF3,ONECUT3,ATP8B3,REX…	0.371003	3	1102.71	2.23852e-82	4665	4020.96
chr19	15238376	15249290	BRD4	-19.9633	0	0.71747	3.58516e-05	12	10.8808
chr19	15253556	16730697	BRD4,AKAP8,AKAP8L,WIZ,RASAL3,PGLYRP2,CYP4F22,CYP4F8,CYP4F3,CYP4F12,OR10H2,OR10H3,OR10H5,OR10H1,CYP4F2,CYP4F11,OR10H4,LINC00661,TPM4,RAB8A,RAB8A,HSH2D,CIB3,FAM32A,AP1M1,KLF2,EPS15L1,CALR3,C19orf44,C19orf44,CHERP,CHERP,SLC35E1,MED26,SMIM7,TMEM38A	0.625436	3	1215.11	3.56917e-53	351	305.089
chr19	16731197	17004386	NWD1,SIN3B,F2RL3,CPAMD8	-0.0582961	2	845.273	0.394569	80	67.1842
chr19	17008504	18059393	CPAMD8,HAUS8,MYO9B,USE1,OCEL1,NR2F6,USHBP1,BABAM1,ANKLE1,ABHD8,MRPL34,DDA1,ANO8,GTPBP3,PLVAP,BST2,MVB12A,TMEM221,NXNL1,SLC27A1,SLC27A1,LOC100507551,LOC100507551,PGLS,PGLS,NIBAN3,COLGALT1,UNC13A,MAP1S,FCHO1,B3GNT3,INSL3,JAK3,RPL18A,SLC5A5,CCDC124,KCNN1,ARRDC2	0.4992	3	1127.7	1.8833e-56	366	305.536
chr19	18059893	18083491	IL12RB1	-0.549277	1	554.221	0.00239045	15	11.5355
chr19	18086758	19627284	IL12RB1,MAST3,PIK3R2,IFI30,MPV17L2,RAB3A,PDE4C,IQCN,LSM4,PGPEP1,GDF15,LRRC25,SSBP4,ISYNA1,ELL,FKBP8,KXD1,UBA52,REX1BD,CRLF1,TMEM59L,KLHL26,CRTC1,COMP,UPF1,GDF1,CERS1,COPE,DDX49,HOMER3,SUGP2,ARMC6,SLC25A42,TMEM161A,MEF2B,BORCS8-MEF2B,BORCS8-MEF2B,BORCS8,RFXANK,RFXANK,NR2C2AP,NR2C2AP,NCAN,HAPLN4,TM6SF2,SUGP1,MAU2,GATAD2A,TSSK6,NDUFA13,YJEFN3,CILP2,PBX4,LPAR2	0.439473	3	1159.23	4.61339e-75	478	405.254
chr19	19629962	19643529	GMIP	-0.286386	1	844.033	0.00549748	19	16.9528
chr19	19645421	58572632	ATP13A1,ATP13A1,ZNF101,ZNF14,ZNF56,ZNF506,ZNF253,ZNF93,ZNF682,ZNF90,ZNF486,ZNF737,ZNF626,ZNF85,ZNF430,ZNF714,ZNF431,ZNF708,ZNF493,ZNF429,LOC400682,ZNF100,ZNF43,ZNF208,ZNF257,ZNF676,ZNF729,ZNF98,ZNF492,ZNF99,ZNF728,ZNF730,ZNF91,ZNF675,ZNF681,RPSAP58,ZNF726,ZNF254,UQCRFS1,VSTM2B,POP4,PLEKHF1,C19orf12,CCNE1,URI1,ZNF536,TSHZ3,THEG5,ZNF507,DPY19L3,PDCD5,ANKRD27,NUDT19,TDRD12,SLC7A9,CEP89,FAAP24,RHPN2,…	0.431914	3	1084.62	1.09177e-259	8106	7058.59
chr20	87709	25686466	DEFB125,DEFB126,DEFB127,DEFB128,DEFB129,DEFB132,C20orf96,ZCCHC3,SOX12,NRSN2,TRIB3,RBCK1,TBC1D20,CSNK2A1,SRXN1,SLC52A3,FAM110A,ANGPT4,RSPO4,PSMF1,TMEM74B,C20orf202,RAD21L1,SNPH,SDCBP2,FKBP1A-SDCBP2,FKBP1A-SDCBP2,SDCBP2-AS1,FKBP1A,FKBP1A-SDCBP2,FKBP1A,NSFL1C,SIRPB2,SIRPD,SIRPB1,SIRPG,SIRPG-AS1,SIRPG,SIRPA,PDYN-AS1,PDYN,STK35,LOC388780,TGM3,TGM6,SNRPB,ZNF343,TMC2,NOP56,NOP56,MIR1292,NOP56,SNORD86,ID…	-0.0705282	2	612.825	5.33739e-05	2047	1860.06
chr20	25697313	36255745	DEFB115,DEFB116,DEFB118,DEFB119,DEFB121,DEFB123,DEFB124,REM1,HM13,HM13,HM13-AS1,ID1,COX4I2,BCL2L1,BCL2L1,ABALON,TPX2,MYLK2,FOXS1,DUSP15,TTLL9,PDRG1,XKR7,CCM2L,HCK,TM9SF4,PLAGL2,POFUT1,KIF3B,ASXL1,NOL4L,NOL4L,LOC101929698,C20orf203,COMMD7,DNMT3B,MAPRE1,EFCAB8,SUN5,BPIFB2,BPIFB6,BPIFB3,BPIFB4,BPIFA2,BPIFA3,BPIFA1,BPIFB1,CDK5RAP1,SNTA1,CBFA2T2,NECAB3,NECAB3,C20orf144,NECAB3,ACTL10,E2F1,PXMP4,ZNF341,…	0.111739	2	711.499	8.68261e-07	1108	979.933
chr20	36431717	64273600	DLGAP4,DLGAP4,DLGAP4-AS1,DLGAP4-AS1,MYL9,TGIF2,TGIF2-RAB5IF,TGIF2-RAB5IF,RAB5IF,SLA2,NDRG3,DSN1,SOGA1,TLDC2,TLDC2,SAMHD1,SAMHD1,RBL1,MROH8,RPN2,GHRH,MANBAL,SRC,BLCAP,BLCAP,NNAT,CTNNBL1,VSTM2L,TTI1,RPRD1B,TGM2,KIAA1755,KIAA1755,LOC149684,BPI,LBP,SNHG17,RALGAPB,ADIG,ARHGAP40,SLC32A1,ACTR5,PPP1R16B,FAM83D,DHX35,MAFB,TOP1,TOP1,PLCG1-AS1,PLCG1-AS1,PLCG1,PLCG1,ZHX3,LPIN3,EMILIN3,CHD6,PTPRT,SRSF6,L3MBTL…	-0.041081	2	749.108	0.0729069	3223	2863.87
chr21	4979989	46664374	BAGE2,BAGE,BAGE3,BAGE4,TPTE,POTED,LIPI,RBM11,HSPA13,SAMSN1,SAMSN1,SAMSN1-AS1,SAMSN1-AS1,LOC388813,LOC388813,NRIP1,USP25,CXADR,BTG3,C21orf91,CHODL,TMPRSS15,NCAM2,MRPL39,JAM2,ATP5PF,GABPA,APP,CYYR1-AS1,CYYR1,CYYR1,ADAMTS1,ADAMTS5,N6AMT1,LTN1,RWDD2B,USP16,CCT8,MAP3K7CL,BACH1,GRIK1,GRIK1,GRIK1-AS2,CLDN17,CLDN8,KRTAP24-1,KRTAP25-1,KRTAP26-1,KRTAP27-1,KRTAP23-1,KRTAP13-2,KRTAP13-1,KRTAP13-3,KRTAP13-4,K…	0.220722	3	801.297	5.16402e-09	2708	2397.83
chr22	10451702	44497556	OR11H1,POTEH,POTEH,POTEH-AS1,CCT8L2,XKR3,GAB4,IL17RA,TMEM121B,HDHD5,ADA2,CECR2,SLC25A18,SLC25A18,LOC101929372,ATP6V1E1,BCL2L13,BID,MICAL3,PEX26,TUBA8,USP18,TMEM191B,RIMBP3,LOC102724770,DGCR6,LOC102724788,PRODH,DGCR2,ESS2,TSSK2,ESS2,GSC2,SLC25A1,CLTCL1,HIRA,MRPL40,C22orf39,UFD1,CDC45,CLDN5,SEPTIN5,SEPTIN5,SEPT5-GP1BB,SEPT5-GP1BB,GP1BB,TBX1,GNB1L,GNB1L,RTL10,TXNRD2,COMT,COMT,MIR4761,COMT,ARVCF,ARVC…	0.0521558	2	773.968	0.000766191	4439	3920.32
chr22	44679799	49626894	PRR5,PRR5,PRR5-ARHGAP8,PRR5-ARHGAP8,ARHGAP8,PHF21B,NUP50,NUP50,LOC105373064,KIAA0930,UPK3A,FAM118A,SMC1B,RIBC2,FBLN1,ATXN10,WNT7B,PPARA,CDPF1,PKDREJ,TTC38,GTSE1,TRMU,CELSR1,GRAMD4,CERK,TBC1D22A,TAFA5,C22orf34,C22orf34	-0.599997	1	671.503	0.00131501	401	355.002
chr22	49774232	50782310	BRD1,ZBED4,ALG12,CRELD2,PIM3,PIM3,MIR6821,IL17REL,TTLL8,MLC1,MOV10L1,PANX2,TRABD,SELENOO,TUBGCP6,HDAC10,MAPK12,MAPK11,PLXNB2,DENND6B,PPP6R2,SBF1,MIOX,LMF2,NCAPH2,NCAPH2,SCO2,TYMP,ODF3B,KLHDC7B,SYCE3,CPT1B,CHKB-CPT1B,CHKB-CPT1B,CHKB,MAPK8IP2,ARSA,SHANK3,ACR,RPL23AP82,RABL2B	0.0327322	2	981.554	0.137703	481	418.712
chrX	150500	155774739	PPP2R3B,SHOX,IL3RA,ASMTL-AS1,ASMTL,ASMTL,P2RY8,ASMT,DHRSX,CD99,XG,XGY2,XG,GYG2,ARSD,ARSL,ARSH,ARSF,MXRA5,PRKX,NLGN4X,VCX3A,PUDP,PUDP,STS,STS,VCX,PNPLA4,VCX2,VCX3B,ANOS1,FAM9A,FAM9B,TBL1X,GPR143,SHROOM2,CLDN34,WWC3,CLCN4,MID1,HCCS,ARHGAP6,ARHGAP6,AMELX,MSL3,FRMPD4,PRPS2,TLR7,TLR8-AS1,TLR8,TMSB4X,FAM9C,GS1-600G8.3,ATXN3L,EGFL6,TCEANC,RAB9A,TRAPPC2,OFD1,GPM6B,GEMIN8,GLRA2,FANCB,MOSPD2,ASB9,ASB11,PIG…	-0.650758	1	341.143	3.40742e-159	8338	4941.1
chrY	2741348	56959845	SRY,RPS4Y1,ZFY,ZFY,ZFY-AS1,TGIF2LY,PCDH11Y,TSPY2,AMELY,TBL1Y,TSPY3,TSPY1,TSPY10,TSPY4,TSPY8,TSPY8,TSPY3,TSPY10,TSPY1,USP9Y,DDX3Y,UTY,UTY,MIR12120,TMSB4Y,VCY1B,VCY,VCY,VCY1B,NLGN4Y,XKRY,XKRY2,CDY2B,CDY2A,CDY2A,CDY2B,HSFY2,HSFY1,HSFY2,HSFY1,TTTY9A,TTTY9B,TTTY9A,TTTY9B,HSFY2,HSFY1,TTTY14,KDM5D,EIF1AY,RPS4Y2,PRORY,RBMY1B,RBMY1D,RBMY1A1,RBMY1E,RBMY1B,RBMY1D,RBMY1A1,RBMY1E,RBMY1A1,RBMY1B,RBMY1D,RBMY1E,…	1.33971	3	921.177	2.07359e-84	698	679.31

## Sheet: 58408_Primary
chromosome	start	end	gene	log2	cn	depth	p_ttest	probes	weight
chr1	69090	34905383	OR4F5,OR4F3,OR4F16,OR4F29,OR4F3,OR4F29,OR4F16,SAMD11,SAMD11,NOC2L,NOC2L,KLHL17,PLEKHN1,PERM1,HES4,ISG15,AGRN,RNF223,C1orf159,TTLL10,TNFRSF18,TNFRSF4,SDF4,B3GALT6,C1QTNF12,UBE2J2,SCNN1D,ACAP3,ACAP3,MIR6726,PUSL1,INTS11,INTS11,MIR6727,CPTP,TAS1R3,DVL1,DVL1,MIR6808,MXRA8,AURKAIP1,CCNL2,MRPL20,ANKRD65,VWA1,ATAD3C,ATAD3B,ATAD3A,TMEM240,SSU72,MIB2,MMP23B,MMP23A,CDK11B,SLC35E2B,CDK11A,SLC35E2A,NADK,GNB1…	0.00274771	2	274.63	0.00439273	5760	5118.34
chr1	34905883	41509950	TMEM35B,ZMYM6,ZMYM1,SFPQ,ZMYM4,ZMYM4,ZMYM4-AS1,KIAA0319L,NCDN,TFAP2E,PSMB2,C1orf216,CLSPN,AGO4,AGO1,AGO3,TEKT2,ADPRS,COL8A2,TRAPPC3,MAP7D1,THRAP3,SH3D21,EVA1B,STK40,LSM10,OSCP1,MRPS15,CSF3R,GRIK3,ZC3H12A,MEAF6,SNIP1,DNALI1,DNALI1,GNL2,GNL2,RSPO1,C1orf109,CDCA8,EPHA10,MANEAL,YRDC,C1orf122,MTF1,INPP5B,SF3A3,FHL3,UTP11,POU3F1,RRAGC,MYCBP,GJA9-MYCBP,GJA9-MYCBP,LOC105378663,GJA9,RHBDL2,AKIRIN1,NDUFS5,…	0.076286	2	230.782	0.973749	1149	1034.66
chr1	41510814	41584797	HIVEP3	-28.4733	0	0	2.78522e-50	27	24.6156
chr1	41585297	58468414	HIVEP3,GUCA2B,GUCA2A,FOXJ3,RIMKLA,ZMYND12,CCDC30,PPCS,CCDC30,PPIH,YBX1,CLDN19,P3H1,C1orf50,TMEM269,SVBP,SVBP,ERMAP,ERMAP,ZNF691,SLC2A1,FAM183A,EBNA1BP2,EBNA1BP2,MIR6733,EBNA1BP2,CFAP57,CFAP57,TMEM125,C1orf210,TIE1,MPL,CDC20,ELOVL1,ELOVL1,MIR6734,MED8,SZT2,SZT2,SZT2-AS1,SZT2,HYI,PTPRF,KDM4A,KDM4A,KDM4A-AS1,ST3GAL3,ARTN,IPO13,DPH2,ATP6V0B,B4GALT2,CCDC24,SLC6A9,KLF17,DMAP1,ERI3,ERI3,ERI3-IT1,RNF220,…	0.0898526	2	230.323	0.815879	2199	1988.09
chr1	58468914	125086697	DAB1,DAB1,OMA1,DAB1,OMA1,TACSTD2,MYSM1,JUN,FGGY,HOOK1,CYP2J2,C1orf87,NFIA,TM2D1,PATJ,L1TD1,KANK4,USP1,DOCK7,DOCK7,ANGPTL3,ATG4C,FOXD3-AS1,FOXD3-AS1,FOXD3,ALG6,ITGB3BP,EFCAB7,PGM1,ROR1,UBE2U,CACHD1,RAVER2,JAK1,AK4,DNAJC6,LEPR,LEPROT,LEPR,PDE4B,SGIP1,TCTEX1D1,INSL5,DNAI4,MIER1,SLC35D1,C1orf141,IL23R,IL12RB2,SERBP1,GADD45A,GNG12,GNG12-AS1,DIRAS3,GNG12-AS1,WLS,WLS,RPE65,DEPDC1,DEPDC1,DEPDC1-AS1,LRRC7…	-0.0962543	2	178	5.47598e-08	5065	4594.1
chr1	143278018	151767299	RNVU1-18,RNU1-3,RNU1-4,RNU1-2,RNU1-1,H2BP2,FCGR1CP,H2BP2,FAM72C,SRGAP2D,PPIAL4F,PPIAL4E,PPIAL4D,NBPF15,SRGAP2B,NBPF20,GPR89A,PDZK1,CD160,RNF115,POLR3C,NUDT17,PIAS3,PIAS3,MIR6736,ANKRD35,ITGA10,PEX11B,RBM8A,RBM8A,LIX1L-AS1,LIX1L-AS1,LIX1L,LIX1L,ANKRD34A,POLR3GL,TXNIP,HJV,NBPF10,NOTCH2NLA,NBPF12,PRKAB2,CHD1L,FMO5,CHD1L,BCL9,ACP6,GJA5,GJA8,GPR89B,PPIAL4G,NBPF14,SEC22B2P,SEC22B3P,PDE4DIP,PDE4DIP,LOC6…	0.184154	2	238.108	0.0637997	1182	1061.73
chr1	151768057	230368144	OAZ3,TDRKH,LINGO4,RORC,C2CD4D,C2CD4D-AS1,THEM5,THEM5,THEM4,S100A10,S100A11,TCHHL1,TCHH,RPTN,HRNR,FLG,FLG,FLG-AS1,FLG-AS1,FLG2,CRNN,LCE5A,LCE3E,LCE3D,LCE3C,LCE3B,LCE3A,LCE2D,LCE2C,LCE2B,LCE2A,LCE4A,C1orf68,KPRP,LCE1F,LCE1E,LCE1D,LCE1C,LCE1B,LCE1A,LCE6A,SMCP,IVL,SPRR4,SPRR1A,SPRR3,SPRR1B,SPRR2D,SPRR2A,SPRR2B,SPRR2E,SPRR2F,SPRR2G,LELP1,PRR9,PGLYRP3,PGLYRP4,S100A9,S100A12,S100A8,S100A8,S100A7A,S100A7…	-0.038348	2	222.2	2.37144e-10	9367	8461.13
chr1	230377497	248918363	PGBD5,COG2,AGT,CAPN9,C1orf198,TTC13,ARV1,FAM89A,MIR1182,TRIM67,TRIM67-AS1,TRIM67,C1orf131,GNPAT,EXOC8,SPRTN,EGLN1,TSNAX-DISC1,TSNAX,TSNAX-DISC1,DISC1,TSNAX-DISC1,DISC1,DISC2,SIPA1L2,MAP10,NTPCR,PCNX2,MAP3K21,KCNK1,SLC35F3,COA6-AS1,COA6,COA6,TARBP1,IRF2BP2,TOMM20,RBM34,ARID4B,GGPS1,TBCE,TBCE,B3GALNT2,B3GALNT2,GNG4,LYST,NID1,GPR137B,ERO1B,EDARADD,LGALS8,LGALS8,HEATR1,HEATR1,ACTN2,MTR,MT1HL1,RYR2,LO…	0.0772362	2	195.691	0.625353	1780	1600.83
chr2	41607	92934232	FAM110C,SH3YL1,ACP1,ALKAL2,TMEM18,SNTG2,TPO,PXDN,MYT1L,EIPR1,TRAPPC12,ADI1,RNASEH1,RPS7,COLEC11,ALLC,DCDC2C,SOX11,CMPK2,RSAD2,RNF144A,RNF144A,LOC101929452,ID2,KIDINS220,MBOAT2,ASAP2,ITGB1BP1,CPSF3,IAH1,ADAM17,YWHAQ,TAF1B,GRHL1,KLF11,CYS1,RRM2,HPCAL1,ODC1,NOL10,ATP6V1C2,ATP6V1C2,PDIA6,PDIA6,KCNF1,C2orf50,SLC66A3,ROCK2,E2F6,GREB1,NTSR2,LPIN1,TRIB2,LRATD1,NBAS,DDX1,MYCNOS,MYCN,MYCN,CYRIA,RAD51AP2,VS…	-0.0195548	2	199.631	3.1884e-06	7113	6429.68
chr2	94126137	148929355	LOC442028,TEKT4,MAL,MRPS5,ZNF514,ZNF2,PROM2,KCNIP3,FAHD2A,TRIM43B,TRIM43,ANKRD36C,FAHD2CP,GPAT2,GPAT2,ADRA2B,ASTL,DUSP2,STARD7,TMEM127,CIAO1,SNRNP200,ITPRIPL1,NCAPH,NEURL3,ARID5A,KANSL3,FER1L5,LMAN2L,CNNM4,CNNM3,ANKRD23,ANKRD39,SEMA4C,FAM178B,FAM178B,LOC101927053,FAHD2B,ANKRD36,ANKRD36B,COX5B,ACTR1B,ZAP70,TMEM131,VWA3B,CNGA3,INPP4A,COA5,UNC50,MGAT4A,CRACDL,TSGA10,TSGA10,C2orf15,LIPT1,MITD1,MRPL30…	0.1751	2	248.321	0.00142895	4109	3704.04
chr2	148937283	241090449	KIF5C,LYPD6B,LYPD6,MMADHC,RND3,RBM43,NMI,LOC101929319,TNFAIP6,RIF1,NEB,ARL5A,CACNB4,STAM2,FMNL2,PRPF40A,PRPF40A,ARL6IP6,ARL6IP6,RPRM,GALNT13,GALNT13,LOC100144595,KCNJ3,NR4A2,GPD2,GALNT5,ERMN,CYTIP,ACVR1C,ACVR1,UPP2,CCDC148-AS1,CCDC148,CCDC148,PKP4,PKP4,PKP4-AS1,DAPL1,TANC1,WDSUB1,BAZ2B,MARCHF7,CD302,LY75-CD302,LY75-CD302,LY75,PLA2R1,ITGB6,RBMS1,TANK,TANK,LOC101929512,PSMD14,TBR1,SLC4A10,DPP4,LOC1…	-0.14633	2	196.304	2.98015e-18	8931	8113.9
chr2	241095997	241102273	MTERF4	0.262416	3	327.274	0.079071	6	5.69136
chr2	241106565	241899330	PASK,PASK,PPP1R7,PPP1R7,ANO7,HDLBP,HDLBP,LOC101927509,SEPTIN2,FARP2,FARP2,STK25,STK25,BOK,THAP4,ATG4B,DTYMK,ING5,D2HGDH,GAL3ST2,NEU4,PDCD1,RTP5,LINC01237,FAM240C	-0.0171212	2	258.487	0.00169182	258	232.821
chr3	150500	4317201	CHL1,CHL1,CHL1-AS1,CNTN6,CNTN4,CNTN4,CNTN4-AS1,IL5RA,TRNT1,TRNT1,CRBN,CRBN,LRRN1,SETMAR,SETMAR	-0.829151	1	125.668	0.0100228	162	148.562
chr3	4317701	51394072	SUMF1,ITPR1,BHLHE40-AS1,BHLHE40,BHLHE40,ARL8B,EDEM1,GRM7,LMCD1,SSUH2,CAV3,OXTR,RAD18,SRGAP3,THUMPD3,SETD5,LHFPL4,MTMR14,CPNE9,BRPF1,OGG1,OGG1,CAMK1,CAMK1,TADA3,TADA3,ARPC4,ARPC4-TTLL3,ARPC4,ARPC4-TTLL3,ARPC4-TTLL3,TTLL3,RPUSD3,CIDEC,JAGN1,IL17RE,IL17RC,CRELD1,PRRT3,PRRT3,PRRT3-AS1,EMC3,EMC3,EMC3-AS1,FANCD2,FANCD2,FANCD2OS,FANCD2OS,BRK1,VHL,IRAK2,TATDN2,GHRLOS,GHRL,SEC13,ATP2B2,SLC6A11,SLC6A1,SLC6…	0.185242	2	269.333	1.01426e-10	5522	4994.73
chr3	51398768	51420950	DCAF1	-26.2363	0	0.0497647	7.86733e-12	15	13.8661
chr3	51421450	198169852	DCAF1,RAD54L2,TEX264,GRM2,IQCF6,IQCF3,IQCF2,IQCF5-AS1,IQCF5,IQCF1,RRP9,PARP3,GPR62,PCBP4,ABHD14B,ABHD14A,ABHD14A-ACY1,ABHD14A-ACY1,ACY1,RPL29,DUSP7,POC1A,ALAS1,TLR9,TWF2,PPM1M,WDR82,GLYCTK,DNAH1,BAP1,PHF7,SEMA3G,TNNC1,NISCH,STAB1,STAB1,NT5DC2,NT5DC2,SMIM4,PBRM1,GNL3,GLT8D1,GLT8D1,SPCS1,SPCS1,NEK4,ITIH1,ITIH3,ITIH4,ITIH4,ITIH4-AS1,MUSTN1,STIMATE-MUSTN1,STIMATE-MUSTN1,STIMATE,SFMBT1,RFT1,PRKCD,TKT,…	0.501929	3	260.161	3.02858e-235	10799	9781.97
chr4	85730	8950401	ZNF595,ZNF718,ZNF732,ZNF141,ABCA11P,ZNF721,PIGG,PDE6B,ATP5ME,MYL5,MYL5,SLC49A3,SLC49A3,PCGF3,CPLX1,GAK,TMEM175,DGKQ,SLC26A1,SLC26A1,IDUA,IDUA,FGFRL1,RNF212,SPON2,CTBP1-AS,CTBP1,CTBP1,MAEA,UVSSA,FAM53A,SLBP,TMEM129,TACC3,FGFR3,LETM1,NSD2,NELFA,NELFA,MIR943,C4orf48,NAT8L,POLN,POLN,HAUS3,MXD4,ZFYVE28,CFAP99,RNF4,FAM193A,TNIP2,SH3BP2,ADD1,MFSD10,NOP14-AS1,NOP14,NOP14,GRK4,HTT,MSANTD1,RGS12,HGFAC,DOK7…	-0.00284247	2	254.693	2.51201e-05	1345	1191.41
chr4	8950901	9781529	USP17L28,USP17L5,USP17L30,USP17L26,USP17L29,USP17L27,USP17L25,USP17L24,USP17L28,USP17L5,USP17L29,USP17L25,USP17L24,USP17L26,USP17L27,USP17L30,DEFB131A	2.77691	14	464.729	0.000724807	23	18.7721
chr4	9782029	190027204	DRD5,SLC2A9,WDR1,ZNF518B,CLNK,HS3ST1,RAB28,NKX3-2,BOD1L1,CPEB2,CPEB2,C1QTNF7-AS1,C1QTNF7-AS1,C1QTNF7,C1QTNF7,CC2D2A,FBXL5,FAM200B,BST1,CD38,FGFBP1,FGFBP2,PROM1,TAPT1,LDB2,QDPR,CLRN2,LAP3,MED28,MED28,FAM184B,FAM184B,DCAF16,NCAPG,NCAPG,LCORL,LCORL,SLIT2,PACRGL,PACRGL,KCNIP4,KCNIP4,ADGRA3,GBA3,PPARGC1A,DHX15,CCDC149,LGI2,SEPSECS,PI4K2B,ZCCHC4,ANAPC4,SLC34A2,SEL1L3,SMIM20,RBPJ,CCKAR,TBC1D19,STIM2,PCD…	-0.155918	2	159.367	4.98885e-23	10116	9226.47
chr5	140307	131818238	PLEKHG4B,LRRC14B,CCDC127,SDHA,PDCD6,PDCD6-AHRR,PDCD6-AHRR,AHRR,EXOC3-AS1,EXOC3,SLC9A3,SLC9A3-AS1,SLC9A3,CEP72,CEP72,TPPP,TPPP,ZDHHC11B,ZDHHC11,BRD9,TRIP13,LOC100506688,NKD2,SLC12A7,SLC6A19,SLC6A18,TERT,CLPTM1L,SLC6A3,LPCAT1,MRPL36,NDUFS6,IRX4,IRX2,C5orf38,IRX1,ADAMTS16,ICE1,MED10,UBE2QL1,NSUN2,SRD5A1,TENT4A,ADCY2,C5orf49,FASTKD3,MTRR,SEMA5A,TAS2R1,ATPSCKMT,CCT5,CMBL,MARCHF6,MARCHF6,MIR10397,ROPN1…	0.50827	3	226.096	2.59585e-158	7195	6539.12
chr5	131818738	131945249	MEIKIN	-19.2831	0	0.0322769	9.42648e-05	14	12.1073
chr5	131945398	160393205	MEIKIN,ACSL6,IL3,CSF2,P4HA2,P4HA2,MIR6830,PDLIM4,SLC22A4,SLC22A4,MIR3936HG,SLC22A5,IRF1,IL5,RAD50,RAD50,TH2LCRR,IL13,IL4,IL4,LOC105379176,KIF3A,CCNI2,CCNI2,SEPTIN8,SEPTIN8,SOWAHA,SHROOM1,GDF9,GDF9,UQCRQ,UQCRQ,LEAP2,AFF4,ZCCHC10,HSPA4,FSTL4,C5orf15,VDAC1,TCF7,SKP1,PPP2CA,PPP2CA,MIR3661,CDKL3,UBE2B,CDKN2AIPNL,JADE2,SAR1B,SEC24A,CAMLG,DDX46,C5orf24,TXNDC15,PCBD2,CATSPER3,PITX1,C5orf66,C5orf66,MACROH…	0.482892	3	352.782	1.0493e-76	3554	3224.44
chr5	160393705	160395490	ZBED8	-27.8552	0	0	7.33512e-14	7	6.54245
chr5	160403284	181368225	SLU7,PTTG1,ATP10B,GABRB2,GABRA6,GABRA1,GABRG2,CCNG1,NUDCD2,HMMR,HMMR,HMMR-AS1,MAT2B,TENM2,WWC1,RARS1,PANK3,SLIT3,SLIT3,SLIT3-AS2,SPDL1,DOCK2,DOCK2,INSYN2B,FOXI1,C5orf58,C5orf58,LCP2,LCP2,KCNIP1,KCNIP1,KCNMB1,KCNIP1,KCNIP1-AS1,GABRP,RANBP17,TLX3,NPM1,FGF18,SMIM23,FBXW11,STK10,EFCAB9,UBTD2,SH3PXD2B,NEURL1B,DUSP1,ERGIC1,RPL26L1,ATP6V0E1,CREBRF,BNIP1,NKX2-5,STC2,BOD1,CPEB4,C5orf47,NSG2,MSX2,DRD1,SFXN…	0.50273	3	309.637	5.20099e-35	1820	1630.08
chr6	150500	170583747	DUSP22,IRF4,EXOC2,EXOC2,HUS1B,FOXF2,MIR6720,FOXF2,FOXC1,GMDS,LINC01600,MYLK4,MYLK4,WRNIP1,WRNIP1,SERPINB1,LOC101927730,SERPINB9,SERPINB6,NQO2,NQO2,HTATSF1P2,RIPK1,BPHL,TUBB2A,TUBB2B,PSMG4,SLC22A23,SLC22A23,LOC643327,PXDC1,FAM50B,PRPF4B,FAM217A,C6orf201,C6orf201,ECI2,ECI2,CDYL,RPP40,RPP40,LYRM4-AS1,LYRM4-AS1,LYRM4-AS1,LYRM4,LYRM4,FARS2,NRN1,F13A1,LY86-AS1,LY86,LY86,RREB1,SSR1,CAGE1,RIOK1,DSP,SNRNP…	-0.0729617	2	204.105	1.33213e-23	13931	12589.1
chr7	150500	37739893	FAM20C,FOXL3,FOXL3,FOXL3-OT1,PDGFA,PRKAR1B,PRKAR1B,PRKAR1B-AS1,DNAAF5,SUN1,GET4,ADAP1,COX19,C7orf50,CYP2W1,C7orf50,C7orf50,GPER1,ZFAND2A,UNCX,MICALL2,INTS1,MAFK,TMEM184A,PSMG3,ELFN1,MAD1L1,MRM2,NUDT1,SNX8,SNX8,MIR6836,EIF3B,CHST12,GRIFIN,LFNG,BRAT1,IQCE,TTYH3,AMZ1,AMZ1,GNA12,GNA12,CARD11,SDK1,SDK1,LOC105375131,FOXK1,AP5Z1,RADIL,RADIL,PAPOLB,MMD2,RBAK,RBAK-RBAKDN,RBAK-RBAKDN,RBAKDN,WIPI2,SLC29A4,T…	0.320143	3	247.032	1.70789e-08	2786	2499.25
chr7	37740393	37741311	GPR141	-28.1284	0	0	3.21806e-05	3	2.88571
chr7	37741811	50327762	NME8,SFRP4,EPDR1,STARD3NL,TARP,AMPH,VPS41,POU6F2,POU6F2-AS2,POU6F2,YAE1,RALA,CDK13,MPLKIP,SUGCT,INHBA,INHBA,INHBA-AS1,GLI3,C7orf25,PSMA2,MRPL32,HECW1,HECW1,LUARIS,STK17A,STK17A,COA1,COA1,BLVRA,MRPS24,URGCP-MRPS24,URGCP-MRPS24,URGCP,UBE2D4,UBE2D4,POLR2J4,POLR2J4,SPDYE1,DBNL,DBNL,PGAM2,POLM,MIR6838,POLM,AEBP1,POLD2,MYL7,GCK,YKT6,CAMK2B,NUDCD3,NPC1L1,DDX56,TMED4,OGDH,ZMIZ2,PPIA,H2AZ2,PURB,MYO1G,CCM2…	0.584154	3	309.59	1.35029e-29	1006	891.753
chr7	50376532	50400596	IKZF1	-25.4036	0	0.145657	0.000115384	7	6.53386
chr7	50401096	74783632	FIGNL1,DDC,DDC,DDC-AS1,GRB10,COBL,POM121L12,VSTM2A,VSTM2A,VSTM2A-OT1,SEC61G,EGFR,EGFR,EGFR-AS1,LANCL2,VOPP1,SEPTIN14,ZNF713,MRPS17,NIPSNAP2,PSPH,CCT6A,SUMF2,PHKG1,CHCHD2,NUPR2,LOC401357,ZNF479,ZNF716,ZNF727,ZNF735,ZNF679,ZNF736,ZNF680,ZNF107,ZNF138,ZNF273,ZNF117,ERV3-1-ZNF117,ZNF92,VKORC1L1,GUSB,ASL,CRCP,TPST1,KCTD7,RABGEF1,TMEM248,SBDS,TYW1,AUTS2,GALNT17,CALN1,TYW1B,POM121,POM121,NSUN5P2,TRIM73,…	0.961195	4	322.798	1.68052e-65	1060	929.615
chr7	74797007	74798152	GTF2IRD2	-27.5537	0	0	1.05492e-11	6	3.30658
chr7	74801984	132129978	GTF2IRD2,CASTOR2,CASTOR2,RCC1L,RCC1L,GTF2IRD2B,SPDYE10P,SPDYE14,SPDYE13,SPDYE10P,SPDYE14,SPDYE11,SPDYE15,SPDYE9,SPDYE8,SPDYE13,PMS2P7,SPDYE11,SPDYE15,SPDYE9,SPDYE8,SPDYE13,TRIM74,TRIM73,POM121C,SPDYE5,HIP1,CCL26,CCL24,RHBDD2,POR,TMEM120A,STYXL1,STYXL1,MDH2,MDH2,SRRM3,HSPB1,YWHAG,SSC4D,SSC4D,ZP3,ZP3,DTX2,UPK3B,LOC100133091,POMZP3,CCDC146,CCDC146,FGL2,GSAP,PTPN12,APTR,RSBN1L,RSBN1L,TMEM60,PHTF2,MAG…	0.718281	4	342.16	1.4345e-178	5202	4656.19
chr7	132130478	132198636	PLXNA4	-19.006	0	5.02952	1.70301e-07	21	18.4139
chr7	132202645	154566942	PLXNA4,CHCHD3,EXOC4,EXOC4,LOC101928861,LRGUK,SLC35B4,AKR1B1,AKR1B10,AKR1B15,BPGM,CALD1,AGBL3,AGBL3,CYREN,CYREN,TMEM140,CYREN,WDR91,STRA8,CNOT4,NUP205,STMP1,SLC13A4,FAM180A,LUZP6,MTPN,CHRM2,LOC349160,PTN,DGKI,CREB3L2,CREB3L2,CREB3L2-AS1,AKR1D1,TRIM24,SVOPL,ATP6V0A4,ATP6V0A4,TMEM213,TMEM213,KIAA1549,ZC3HAV1L,ZC3HAV1,TTC26,UBN2,LUC7L2,FMC1,FMC1-LUC7L2,LUC7L2,FMC1-LUC7L2,LUC7L2,FMC1-LUC7L2,LOC1001291…	0.803176	4	394.003	2.90458e-192	2288	2037.04
chr7	154587649	154892480	DPP6	-19.1942	0	0.176235	3.64309e-09	29	25.6433
chr7	154892980	159144459	PAXIP1-AS2,PAXIP1,PAXIP1,HTR5A-AS1,HTR5A,HTR5A,INSIG1,EN2,CNPY1,RBM33,SHH,RNF32,RNF32,LMBR1,LMBR1,NOM1,MNX1,MNX1-AS2,MNX1,UBE3C,DNAJB6,PTPRN2,NCAPG2,ESYT2,DYNC2I1,VIPR2	0.304248	3	243.6	0.0715064	300	268.442
chr8	150500	145054157	OR4F21,ZNF596,FBXO25,TDRP,ERICH1,DLGAP2,DLGAP2,DLGAP2-AS1,CLN8,ARHGEF10,LOC101928058,KBTBD11-OT1,MYOM2,LOC105377785,CSMD1,CSMD1,MCPH1,MCPH1,ANGPT2,MCPH1,MCPH1-AS1,AGPAT5,XKR5,DEFB1,DEFA6,DEFA4,DEFA1B,DEFA1,DEFA1,DEFA1B,DEFA3,DEFA1,DEFA1B,DEFA5,ZNF705G,DEFB4B,DEFB103A,DEFB103B,SPAG11A,SPAG11B,DEFB104B,DEFB104A,DEFB106B,DEFB106A,DEFB105A,DEFB105B,DEFB107A,DEFB107B,DEFB107B,DEFB107A,DEFB105B,DEFB105…	-0.0427649	2	186.862	1.82321e-25	9501	8562.79
chr9	14806	45485605	WASHC1,FOXD4,CBWD1,DOCK8-AS1,DOCK8,DOCK8,KANK1,DMRT1,DMRT3,DMRT2,SMARCA2,VLDLR,KCNV2,PUM3,RFX3,GLIS3,GLIS3,GLIS3-AS1,SLC1A1,SPATA6L,SPATA6L,PLPP6,CDC37L1,AK3,RCL1,JAK2,INSL6,INSL4,RLN2,RLN1,PLGRKT,CD274,PDCD1LG2,RIC1,ERMP1,MLANA,KIAA2026,RANBP6,IL33,TPD52L3,UHRF2,GLDC,KDM4C,DMAC1,PTPRD,TYRP1,TYRP1,LURAP1L-AS1,LURAP1L-AS1,LURAP1L,LURAP1L,MPDZ,NFIB,ZDHHC21,CER1,FREM1,TTC39B,SNAPC3,SNAPC3,PSIP1,PSIP…	0.133035	2	214.983	0.0659703	2894	2606.27
chr9	60464566	138233806	SPATA31A7,SPATA31A5,ANKRD20A4-ANKRD20A20P,FOXD4L5,CBWD5,FOXD4L4,ZNF658,SPATA31A3,CNTNAP3P2,ANKRD20A1,CBWD5,CBWD3,CBWD3,FOXD4L3,PGM5-AS1,PGM5,PGM5,TMEM252,PIP5K1B,FAM122A,PIP5K1B,PRKACG,FXN,TJP2,FAM189A2,APBA1,PTAR1,C9orf135,MAMDC2,MAMDC2,MAMDC2-AS1,MAMDC2,SMC5-AS1,SMC5,KLF9,TRPM3,CEMIP2,ABHD17B,C9orf85,C9orf57,GDA,ZFAND5,TMC1,ALDH1A1,ANXA1,RORB-AS1,RORB,RORB,TRPM6,C9orf40,CARNMT1-AS1,CARNMT1,CARN…	0.059697	2	254.007	0.42472	8135	7302.83
chr10	47056	41846740	TUBB8,ZMYND11,DIP2C,LARP4B,GTPBP4,GTPBP4,IDI2,IDI2,IDI2,IDI2-AS1,IDI2-AS1,IDI1,IDI1,WDR37,ADARB2,PFKP,PITRM1,PITRM1,PITRM1-AS1,KLF6,AKR1E2,AKR1C1,AKR1C2,AKR1C3,AKR1C4,UCN3,TUBAL3,NET1,CALML5,CALML3-AS1,CALML3,ASB13,TASOR2,GDI2,ANKRD16,FBH1,IL15RA,IL2RA,RBM17,PFKFB3,PRKCQ,SFMBT2,ITIH5,ITIH2,KIN,ATP5F1C,TAF3,GATA3,CELF2,CELF2,CELF2-AS1,USP6NL,ECHDC3,PROSER2,PROSER2-AS1,UPF2,DHTKD1,SEC61A2,SEC61A2,N…	-0.0416402	2	175.346	0.000611235	2760	2493.42
chr10	42144889	95354967	ZNF33B,BMS1,RET,CSGALNACT2,RASGEF1A,FXYD4,HNRNPF,ZNF239,ZNF485,ZNF32-AS3,ZNF32,ZNF32-AS1,ZNF32-AS3,ZNF32,ZNF32-AS2,LINC02881,CXCL12,TMEM72-AS1,TMEM72,RASSF4,RASSF4,DEPP1,ZNF22-AS1,ZNF22,OR13A1,ALOX5,ALOX5,LOC102724323,MARCHF8,ZFAND4,WASHC2C,AGAP4,PARGP1-AGAP4,PARGP1-AGAP4,PARGP1,TIMM23,NCOA4,MSMB,AGAP7P,ANTXRL,AGAP14P,ANXA8L1,NPY4R,GPRIN2,SYT15,SYT15,LOC101927699,AGAP13P,PTPN20,GDF10,GDF2,RBP3,ZN…	0.148617	2	230.042	0.00269402	4417	3993.52
chr10	95355626	133626742	SORBS1,SORBS1,ALDH18A1,TCTN3,ENTPD1,ENTPD1,ENTPD1-AS1,ENTPD1-AS1,CC2D2B,ENTPD1-AS1,CCNJ,ZNF518A,ZNF518A,BLNK,BLNK,DNTT,OPALIN,TLL2,TM9SF3,PIK3AP1,LOC102723665,LCOR,LCOR,SLIT1,SLIT1,ARHGAP19-SLIT1,ARHGAP19-SLIT1,ARHGAP19,FRAT1,RRP12,PGAM1,EXOSC1,ZDHHC16,MMS19,UBTD1,ANKRD2,HOGA1,HOGA1,C10orf62,MORN4,PI4K2A,AVPI1,MARVELD1,ZFYVE27,SFRP5,GOLGA7B,GOLGA7B,CRTAC1,CRTAC1,R3HCC1L,LOXL4,PYROXD2,PYROXD2,MIR1…	-0.0299796	2	215.561	1.09058e-06	4163	3750.35
chr11	150500	52665330	SCGB1C1,ODF3,BET1L,RIC8A,SIRT3,PSMD13,NLRP6,PGGHG,IFITM5,IFITM2,IFITM1,IFITM3,B4GALNT4,PKP3,SIGIRR,ANO9,PTDSS2,RNH1,HRAS,LRRC56,LMNTD2,LMNTD2,LMNTD2-AS1,RASSF7,PHRF1,IRF7,CDHR5,SCT,DRD4,DEAF1,DEAF1,TMEM80,EPS8L2,TALDO1,GATD1,CEND1,SLC25A22,PIDD1,RPLP2,PNPLA2,CRACR2B,CD151,POLR2L,TSPAN4,CHID1,AP2A2,MUC6,MUC2,MUC5AC,MUC5B,MUC5B,MUC5B-AS1,TOLLIP,BRSK2,MOB2,DUSP8,KRTAP5-AS1,KRTAP5-1,KRTAP5-AS1,KRTAP5…	0.000170431	2	235.994	9.29185e-06	5299	4752.26
chr11	53857476	134387847	OR4C46,OR4A5,TRIM48,OR4A16,OR4A15,OR4C15,OR4C16,OR4C11,OR4P4,OR4S2,OR4C6,OR5D13,OR5D14,OR5L1,OR5D18,OR5L2,OR5D16,TRIM51,OR5W2,OR5I1,OR10AG1,OR5F1,OR5AS1,OR8I2,OR8H2,OR8H3,OR8J3,OR8K5,OR5J2,OR5T2,OR5T3,OR5T1,OR8H1,OR8K3,OR8K1,OR8J1,OR8U8,OR8U1,OR5R1,OR5M9,OR5M3,OR5M8,OR5M11,OR5M10,OR5M1,OR5AP2,OR5AR1,OR9G1,OR9G9,OR9G4,OR5AK2,LRRC55,APLNR,TNKS1BP1,SSRP1,P2RX3,PRG3,PRG2,SLC43A3,RTN4RL2,SLC43A1,TIMM1…	0.093292	2	242.74	0.893295	9749	8766.3
chr12	77375	120199205	IQSEC3,IQSEC3,LOC574538,SLC6A12,SLC6A12,SLC6A12-AS1,SLC6A13,KDM5A,CCDC77,B4GALNT3,NINJ2,NINJ2,NINJ2-AS1,WNK1,RAD52,ERC1,FBXL14,WNT5B,ADIPOR2,CACNA2D4,CACNA2D4,LRTM2,DCP1B,CACNA1C,CACNA1C,CACNA1C-AS2,CACNA1C,CACNA1C-AS1,ITFG2-AS1,FKBP4,ITFG2-AS1,ITFG2,ITFG2,ITFG2,NRIP2,ITFG2,TEX52,ITFG2,FOXM1,FOXM1,RHNO1,TULP3,TEAD4,TSPAN9,PRMT8,PRMT8,THCAT155,CRACR2A,PARP11,CCND2-AS1,CCND2,CCND2,TIGAR,FGF23,FGF6,…	-0.0853552	2	204.462	4.4139e-18	12830	11581.9
chr12	120199309	132203669	RPLP0,PXN-AS1,PXN,PXN,SIRT4,PLA2G1B,MSI1,COX6A1,TRIAP1,GATC,GATC,SRSF9,SRSF9,DYNLL1,COQ5,RNF10,POP5,CABP1,MLEC,UNC119B,ACADS,SPPL3,HNF1A,HNF1A,C12orf43,C12orf43,OASL,P2RX7,P2RX4,CAMKK2,ANAPC5,RNF34,KDM2B,KDM2B,MIR7107,ORAI1,MORN3,TMEM120B,TMEM120B,RHOF,RHOF,SETD1B,HPD,PSMD9,CFAP251,BCL7A,MLXIP,LRRC43,IL31,LRRC43,B3GNT4,B3GNT4,DIABLO,DIABLO,VPS33A,CLIP1,ZCCHC8,RSRC2,KNTC1,HCAR2,HCAR3,HCAR1,DENR,CC…	0.137199	2	248.342	0.00037086	1462	1306.75
chr12	132247909	133234356	GALNT9,FBRSL1,LRCOL1,P2RX2,POLE,PXMP2,PGAM5,ANKLE2,GOLGA3,CHFR,ZNF605,ZNF26,ZNF84,ZNF140,ZNF891,ZNF10,ZNF268,ANHX	-0.486639	1	257.612	0.0138743	258	226.772
chr13	16027849	19823976	TUBA3C,TPTE2,MPHOSPH8,PSPC1	0.547266	3	113.274	0.00678918	80	68.8409
chr13	19824476	114326281	ZMYM5,ZMYM5,ZMYM2,GJA3,GJB2,GJB6,CRYL1,IFT88,IL17D,EEF1AKMT1,XPO4,LATS2,SAP18,SKA3,MRPL57,LOC101928764,MIPEPP3,ZDHHC20,ZDHHC20,MICU2,FGF9,SGCG,SACS,TNFRSF19,MIPEP,PCOTH,C1QTNF9B,C1QTNF9B,SPATA13,C1QTNF9,PARP4,ATP12A,RNF17,CENPJ,PABPC3,AMER2,MTMR6,NUP58,ATP8A2,SHISA2,RNF6,CDK8,WASF3,GPR12,USP12,RPL21,RASL11A,GTF3A,GTF3A,MTIF3,MTIF3,LNX2,POLR1D,GSX1,PDX1,CDX2,URAD,FLT3,PAN3,FLT1,POMP,SLC46A3,MTUS2,…	-0.732005	1	107.018	1.05478e-209	5250	4755.62
chr14	16050599	32934432	OR11H12,POTEM,POTEM,LOC100508046,POTEG,POTEG,POTEH-AS1,LOC101929572,POTEG,LOC101929572,OR11H2,OR4Q3,OR4M1,OR4N2,OR4K2,OR4K5,OR4K1,OR4K15,OR4K14,OR4K13,OR4L1,OR4K17,OR4N5,OR11G2,OR11H6,OR11H4,TTC5,CCNB1IP1,PARP2,TEP1,KLHL33,OSGEP,APEX1,PIP4P1,PNP,RNASE10,RNASE9,RNASE11,RNASE11,LOC254028,RNASE12,LOC254028,RNASE12,LOC254028,OR6S1,ANG,RNASE4,RNASE4,EDDM3A,EDDM3B,RNASE6,RNASE1,RNASE3,RNASE2,METTL17,ME…	0.607117	3	362.313	7.77891e-167	1803	1620.46
chr14	32939252	33560210	NPAS3	-10.5358	0	26.4576	0.033326	10	9.21568
chr14	33560710	51950178	NPAS3,EGLN3,SPTSSA,EAPP,SNX6,CFL2,BAZ1A,BAZ1A,LOC112268124,SRP54,FAM177A1,FAM177A1,LOC101927178,LOC101927178,PPP2R3C,PPP2R3C,PRORP,PSMA6,NFKBIA,INSM2,RALGAPA1,BRMS1L,MBIP,SFTA3,SFTA3,NKX2-1,SFTA3,NKX2-1,NKX2-1-AS1,NKX2-1,NKX2-1-AS1,NKX2-1-AS1,NKX2-8,PAX9,PAX9,SLC25A21,SLC25A21,SLC25A21,SLC25A21-AS1,MIPOL1,FOXA1,TTC6,SSTR1,CLEC14A,SEC23A,GEMIN2,TRAPPC6B,PNN,MIA2,MIA2,LOC100288846,FBXO33,LRFN5,FSCB…	0.5294	3	225.21	2.10518e-22	1103	1005.81
chr14	51950678	61457679	GNG2,RTRAF,RTRAF,NID2,NID2,PTGDR,PTGER2,TXNDC16,GPR137C,ERO1A,PSMC6,STYX,GNPNAT1,FERMT2,DDHD1,BMP4,CDKN3,CNIH1,GMFB,CGRRF1,SAMD4A,GCH1,WDHD1,SOCS4,MAPK1IP1L,LGALS3,DLGAP5,FBXO34,ATG14,TBPL2,KTN1,PELI2,TMEM260,OTX2,EXOC5,AP5M1,NAA30,CCDC198,SLC35F4,ARMH4,ACTR10,PSMA3,PSMA3,PSMA3-AS1,ARID4A,TOMM20L,TOMM20L,TIMM9,TIMM9,KIAA0586,DACT1,DAAM1,GPR135,L3HYPDH,JKAMP,JKAMP,CCDC175,CCDC175,RTN1,PCNX4,DHRS7,…	-0.789236	1	100.565	4.35398e-45	824	751.166
chr14	61458179	73712107	PRKCH,HIF1A-AS1,HIF1A,HIF1A,HIF1A,HIF1A-AS3,HIF1A,HIF1A-AS3,HIF1A-AS2,SNAPC1,SYT16,KCNH5,RHOJ,GPHB5,PPP2R5E,WDR89,SGPP1,SYNE2,ESR2,MTHFD1,MTHFD1,ZBTB25,ZBTB25,AKAP5,ZBTB25,ZBTB1,LOC102723809,HSPA2,PPP1R36,PLEKHG3,PLEKHG3,SPTB,SPTB,SPTB,MIR7855,CHURC1,CHURC1-FNTB,CHURC1-FNTB,GPX2,CHURC1-FNTB,CHURC1-FNTB,RAB15,CHURC1-FNTB,FNTB,CHURC1-FNTB,FNTB,MAX,MAX,MAX,LOC100506321,FUT8,GPHN,FAM71D,MPP5,ATP6V1D,…	0.472362	3	295.371	3.5382e-24	1317	1187.53
chr14	73712607	75110371	PNMA1,MIDEAS,PTGR2,ZNF410,FAM161B,FAM161B,COQ6,COQ6,COQ6,ENTPD5,ENTPD5,BBOF1,BBOF1,ALDH6A1,ALDH6A1,LIN52,VSX2,ABCD4,VRTN,SYNDIG1L,NPC2,MIR4709,NPC2,ISCA2,LTBP2,AREL1,FCF1,YLPM1,PROX2,DLST,RPS6KL1,PGF,EIF2B2,MLH3,ACYP1,ZC2HC1C,NEK9	-0.920199	1	147.556	1.43276e-10	380	343.204
chr14	75113338	105529554	NEK9,TMED10,FOS,JDP2,BATF,LOC102724153,FLVCR2,FLVCR2,ERG28,TTLL5,TGFB3,IFT43,GPATCH2L,ESRRB,VASH1,ANGEL1,LRRC74A,IRF2BPL,CIPC,ZDHHC22,TMEM63C,NGB,POMT2,GSTZ1,TMED8,SAMD15,NOXRED1,VIPAS39,AHSA1,ISM2,SPTLC2,ALKBH1,SLIRP,SNW1,SNW1,C14orf178,C14orf178,ADCK1,NRXN3,NRXN3,DIO2,DIO2,DIO2-AS1,CEP128,TSHR,GTF2A1,STON2,SEL1L,FLRT2,GALC,GPR65,KCNK10,SPATA7,PTPN21,ZC3H14,ZC3H14,EML5,EML5,TTC8,FOXN3,EFCAB11,TD…	0.249116	3	269.057	5.286e-11	2845	2558.31
chr15	16936712	101923059	GOLGA6L6,POTEB2,POTEB,POTEB3,LOC283683,GOLGA6L7,NIPA1,NIPA2,CYFIP1,TUBGCP5,GOLGA6L22,LOC102723623,GOLGA6L2,MKRN3,MAGEL2,NDN,NPAP1,SNHG14,SNRPN,SNURF,SNHG14,UBE3A,ATP10A,GABRB3,GABRA5,GABRG3,OCA2,HERC2,GOLGA8M,GOLGA8M,LOC101928042,APBA2,FAM189A1,FAM189A1,NSMCE3,TJP1,GOLGA8J,CHRNA7,CHRFAM7A,CHRFAM7A,LOC100996413,LOC102725021,GOLGA8IP,GOLGA8T,GOLGA8H,GOLGA8N,LOC102725021,GOLGA8T,GOLGA8H,GOLGA8N,ARHG…	0.889947	4	380.433	0	9219	8288.6
chr16	47429	38319806	POLR3K,SNRNP25,RHBDF1,MPG,MPG,NPRL3,NPRL3,HBZ,HBM,HBA2,HBA1,HBQ1,LUC7L,FAM234A,FAM234A,RGS11,RGS11,ARHGDIG,PDIA2,AXIN1,MRPL28,PGAP6,NME4,DECR2,RAB11FIP3,CAPN15,PRR35,NHLRC4,PIGQ,RAB40C,WFIKKN1,METTL26,MCRIP2,WDR90,RHOT2,RHBDL1,STUB1,STUB1,JMJD8,JMJD8,WDR24,FBXL16,METRN,ANTKMT,CCDC78,HAGHL,CIAO3,MSLN,RPUSD1,CHTF18,GNG13,PRR25,LMF1,LMF1,LMF1-AS1,SOX8,SSTR5,C1QTNF8,CACNA1H,TPSG1,TPSB2,TPSAB1,TPSD1,U…	0.181629	2	307.853	2.14239e-08	5561	4937.59
chr16	46431020	90075910	SHCBP1,VPS35,ORC6,MYLK3,C16orf87,GPT2,DNAJA2,NETO2,ITFG1-AS1,ITFG1,ITFG1,PHKB,ABCC12,ABCC11,ABCC11,LONP2,LONP2,LONP2,SIAH1,SIAH1,N4BP1,CBLN1,C16orf78,ZNF423,CNEP1R1,HEATR3,TENT4B,ADCY7,BRD7,NKD1,SNX20,SNX20,LOC101927272,NOD2,CYLD,MIR548AI,SALL1,TOX3,CHD9,LOC643802,RBL2,AKTIP,RPGRIP1L,FTO,IRX3,IRX5,IRX6,MMP2,LPCAT2,LPCAT2,CAPNS2,SLC6A2,CES1,CES5A,GNAO1,GNAO1,DKFZP434H168,AMFR,NUDT21,OGFOD1,OGFOD1,…	-0.175944	2	213.986	1.48405e-56	5091	4555.46
chr17	156219	83094575	DOC2B,RPH3AL,RPH3AL,LOC100506388,LOC105371430,C17orf97,RFLNB,VPS53,TLCD3A,GEMIN4,DBIL5P,GLOD4,MRM3,NXN,TIMM22,ABR,TRARG1,YWHAE,CRK,MYO1C,INPP5K,PITPNA,SLC43A2,SCARF1,RILP,PRPF8,TLCD2,WDR81,SERPINF2,SERPINF1,SMYD4,RPA1,RTN4RL1,DPH1,DPH1,OVCA2,HIC1,HIC1,SMG6,SMG6,SRR,SRR,TSR1,TSR1,SGSM2,MNT,METTL16,PAFAH1B1,CLUH,CLUH,MIR6776,CCDC92B,RAP1GAP2,RAP1GAP2,LOC101927911,OR1D5,OR1D2,OR1G1,OR1A2,OR1A1,OR3A2…	0.122525	2	262.156	3.86718e-05	14378	12867.7
chr18	158698	5889697	USP14,USP14,THOC1,THOC1,COLEC12,CETN1,CLUL1,TYMS,TYMS,ENOSF1,ENOSF1,YES1,ADCYAP1,METTL4,NDC80,SMCHD1,EMILIN2,LPIN2,MYOM1,MYL12A,MYL12A,LOC104968399,MYL12B,TGIF1,DLGAP1,DLGAP1,DLGAP1-AS3,AKAIN1,ZBTB14,EPB41L3	0.193568	2	188.881	0.000698391	375	340.507
chr18	5890197	5892063	TMEM200C	-28.3215	0	0	5.1834e-05	3	2.64572
chr18	5892563	21383018	L3MBTL4,LINC01387,ARHGAP28,LAMA1,LAMA1,LOC101927188,LRRC30,PTPRM,RAB12,MTCL1,NDUFV2,NDUFV2,NDUFV2-AS1,ANKRD12,TWSG1,RALBP1,PPP4R1,RAB31,TXNDC2,VAPA,APCDD1,NAPG,PIEZO2,PIEZO2,MIR6788,SLC35G4,GNAL,GNAL,CHMP1B,GNAL,MPPE1,MPPE1,IMPA2,ANKRD62,CIDEA,TUBB6,TUBB6,AFG3L2,AFG3L2,PRELID3A,SPIRE1,PSMG2,PSMG2,CEP76,PTPN2,SEH1L,CEP192,LDLRAD4,FAM210A,RNMT,MC5R,MC2R,ZNF519,POTEC,ANKRD30B,ROCK1	0.100888	2	186.051	0.872748	860	773.302
chr18	21383518	21520823	GREB1L	-24.9529	0	0.0307626	1.70527e-17	34	31.7936
chr18	21522657	22200823	GREB1L,ESCO1,SNRPD1,ABHD3,MIB1,GATA6	-0.0537934	2	164.079	0.540699	69	62.4751
chr18	22415573	80247348	CTAGE1,RBBP8,CABLES1,TMEM241,RIOK3,RMC1,RMC1,NPC1,NPC1,ANKRD29,LAMA3,TTC39C,CABYR,OSBPL1A,IMPACT,HRH4,ZNF521,SS18,PSMA8,TAF4B,KCTD1,AQP4,AQP4,AQP4-AS1,AQP4-AS1,CHST9,CHST9,CDH2,DSC3,DSC2,DSCAS,DSC1,DSG1,DSG1,DSG1-AS1,DSG1-AS1,DSG4,DSG3,DSG2,DSG2,DSG2-AS1,TTR,B4GALT6,SLC25A52,TRAPPC8,RNF125,RNF138,MEP1B,GAREM1,KLHL14,CCDC178,ASXL3,NOL4,DTNA,MAPRE2,ZNF397,ZNF397,ZSCAN30,ZSCAN30,ZNF24,ZNF396,INO80C,…	0.0108482	2	183.599	2.76323e-06	3247	2936.75
chr19	150500	15231861	PLPP2,MIER2,THEG,C2CD4C,SHC2,ODF3L2,MADCAM1,CDC34,GZMM,BSG,HCN2,POLRMT,FGF22,RNF126,FSTL3,PRSS57,PALM,MISP,PTBP1,PTBP1,MIR4745,PLPPR3,AZU1,PRTN3,ELANE,CFD,MED16,R3HDM4,KISS1R,ARID3A,WDR18,GRIN3B,TMEM259,CNN2,ABCA7,ARHGAP45,POLR2E,GPX4,SBNO2,STK11,CBARP,ATP5F1D,MIDN,CIRBP,FAM174C,EFNA2,PWWP3A,NDUFS7,GAMT,DAZAP1,RPS15,APC2,C19orf25,PCSK4,REEP6,ADAMTSL5,PLK5,MEX3D,MBD3,UQCR11,TCF3,ONECUT3,ATP8B3,REX…	0.66764	3	456.146	1.82176e-134	4716	4133.88
chr19	15238376	15249290	BRD4	-19.6145	0	0.326866	2.59966e-05	12	9.90208
chr19	15253556	18059393	BRD4,AKAP8,AKAP8L,WIZ,RASAL3,PGLYRP2,CYP4F22,CYP4F8,CYP4F3,CYP4F12,OR10H2,OR10H3,OR10H5,OR10H1,CYP4F2,CYP4F11,OR10H4,LINC00661,TPM4,RAB8A,HSH2D,CIB3,FAM32A,AP1M1,KLF2,EPS15L1,CALR3,C19orf44,C19orf44,CHERP,CHERP,SLC35E1,MED26,SMIM7,TMEM38A,NWD1,NWD1,SIN3B,F2RL3,CPAMD8,CPAMD8,HAUS8,MYO9B,USE1,OCEL1,NR2F6,USHBP1,BABAM1,ANKLE1,ABHD8,MRPL34,DDA1,ANO8,GTPBP3,PLVAP,BST2,MVB12A,TMEM221,NXNL1,SLC27A1,SLC2…	0.715388	4	426.276	1.24968e-120	803	701.019
chr19	18059893	18082264	IL12RB1	-0.576812	1	188.354	0.000493216	15	13.9584
chr19	18083430	58572632	IL12RB1,MAST3,PIK3R2,IFI30,MPV17L2,RAB3A,PDE4C,IQCN,JUND,LSM4,PGPEP1,GDF15,LRRC25,SSBP4,ISYNA1,ELL,FKBP8,KXD1,UBA52,REX1BD,CRLF1,TMEM59L,KLHL26,CRTC1,COMP,UPF1,GDF1,CERS1,COPE,DDX49,HOMER3,SUGP2,ARMC6,SLC25A42,TMEM161A,MEF2B,BORCS8-MEF2B,BORCS8-MEF2B,BORCS8,RFXANK,RFXANK,NR2C2AP,NR2C2AP,NCAN,HAPLN4,TM6SF2,SUGP1,MAU2,GATAD2A,TSSK6,NDUFA13,YJEFN3,CILP2,PBX4,LPAR2,GMIP,ATP13A1,ATP13A1,ZNF101,ZNF14,Z…	0.623587	3	406.692	0	8665	7612.84
chr20	87709	64273600	DEFB125,DEFB126,DEFB127,DEFB128,DEFB129,DEFB132,C20orf96,ZCCHC3,SOX12,NRSN2,TRIB3,RBCK1,TBC1D20,CSNK2A1,SRXN1,SCRT2,SLC52A3,FAM110A,ANGPT4,RSPO4,PSMF1,TMEM74B,C20orf202,RAD21L1,SNPH,SDCBP2,FKBP1A-SDCBP2,FKBP1A-SDCBP2,SDCBP2-AS1,FKBP1A,FKBP1A-SDCBP2,FKBP1A,NSFL1C,SIRPB2,SIRPD,SIRPB1,SIRPG,SIRPG,SIRPG-AS1,SIRPA,PDYN-AS1,PDYN,STK35,LOC388780,TGM3,TGM6,SNRPB,ZNF343,TMC2,NOP56,NOP56,MIR1292,NOP56,SNOR…	-0.0251748	2	231.514	1.97858e-09	6409	5741.98
chr21	4979989	14582396	TPTE,POTED,LIPI,RBM11,HSPA13,SAMSN1,SAMSN1,SAMSN1-AS1	1.41111	6	166.459	1.1505e-09	108	75.1386
chr21	14594012	14643073	SAMSN1-AS1,LOC388813,LOC388813	-21.581	0	0.0207221	0.0178297	5	4.43444
chr21	14643573	42255731	NRIP1,USP25,CXADR,BTG3,C21orf91,CHODL,TMPRSS15,NCAM2,MRPL39,JAM2,ATP5PF,GABPA,APP,CYYR1-AS1,CYYR1,CYYR1,ADAMTS1,ADAMTS5,N6AMT1,LTN1,RWDD2B,USP16,CCT8,MAP3K7CL,BACH1,GRIK1,GRIK1,GRIK1-AS2,CLDN17,CLDN8,KRTAP24-1,KRTAP25-1,KRTAP26-1,KRTAP27-1,KRTAP23-1,KRTAP13-2,KRTAP13-1,KRTAP13-3,KRTAP13-4,KRTAP15-1,KRTAP19-1,KRTAP19-2,KRTAP19-3,KRTAP19-4,KRTAP19-5,KRTAP19-6,KRTAP19-7,KRTAP22-2,KRTAP6-3,KRTAP6-2,K…	0.318668	3	240.972	1.03777e-05	1728	1559.01
chr21	42256231	42260139	ABCG1	-28.2502	0	0	0.000129485	3	2.57522
chr21	42260639	46664374	ABCG1,TFF3,TFF2,TFF1,TMPRSS3,UBASH3A,RSPH1,SLC37A1,PDE9A,WDR4,NDUFV3,ERVH48-1,PKNOX1,CBS,CBSL,CBSL,CBS,U2AF1L5,U2AF1,CRYAA,CRYAA2,SIK1B,SIK1,HSF2BP,RRP1B,PDXK,CSTB,RRP1,AGPAT3,TRAPPC10,LOC102724159,PWP2,GATD3A,GATD3B,ICOSLG,ICOSLG,LOC102723996,DNMT3L,DNMT3L,DNMT3L-AS1,AIRE,PFKL,CFAP410,TRPM2,TRPM2,TRPM2-AS,LRRC3,TSPEAR,TSPEAR,TSPEAR-AS1,TSPEAR,KRTAP10-1,TSPEAR,KRTAP10-2,TSPEAR,KRTAP10-3,TSPEAR,KR…	0.428096	3	383.873	2.159e-16	876	757.256
chr22	10451702	42215305	OR11H1,POTEH,POTEH,POTEH-AS1,CCT8L2,XKR3,GAB4,IL17RA,TMEM121B,HDHD5,ADA2,CECR2,SLC25A18,SLC25A18,LOC101929372,ATP6V1E1,BCL2L13,BID,MICAL3,PEX26,TUBA8,USP18,TMEM191B,RIMBP3,LOC102724770,DGCR6,LOC102724788,PRODH,DGCR2,ESS2,TSSK2,ESS2,GSC2,SLC25A1,CLTCL1,HIRA,MRPL40,C22orf39,UFD1,CDC45,CLDN5,SEPTIN5,SEPTIN5,SEPT5-GP1BB,SEPT5-GP1BB,GP1BB,TBX1,GNB1L,GNB1L,RTL10,TXNRD2,COMT,COMT,MIR4761,COMT,ARVCF,ARVC…	0.0911309	2	263.691	0.343323	4167	3718.63
chr22	42385160	50782310	NFAM1,RRP7A,SERHL2,POLDIP3,CYB5R3,CYB5R3,ATP5MGL,A4GALT,ARFGAP3,PACSIN2,TTLL1-AS1,TTLL1,TTLL1,BIK,MCAT,TSPO,TTLL12,SCUBE1,MPPED1,EFCAB6-AS1,EFCAB6,EFCAB6,SULT4A1,PNPLA5,PNPLA3,SAMM50,PARVB,PARVG,SHISAL1,RTL6,PRR5,PRR5,PRR5-ARHGAP8,PRR5-ARHGAP8,ARHGAP8,PHF21B,NUP50,NUP50,LOC105373064,KIAA0930,UPK3A,FAM118A,SMC1B,RIBC2,FBLN1,ATXN10,WNT7B,PPARA,CDPF1,PKDREJ,TTC38,GTSE1,TRMU,CELSR1,GRAMD4,CERK,TBC1D2…	-0.160125	2	265.107	0.000842319	1195	1041.43
chrX	150500	135677608	PPP2R3B,SHOX,IL3RA,ASMTL-AS1,ASMTL,ASMTL,P2RY8,ASMT,DHRSX,CD99,XG,XGY2,XG,GYG2,ARSD,ARSL,ARSH,ARSF,MXRA5,PRKX,FAM239B,NLGN4X,VCX3A,PUDP,PUDP,STS,STS,VCX,PNPLA4,VCX3B,ANOS1,FAM9A,FAM9B,TBL1X,GPR143,SHROOM2,CLDN34,WWC3,CLCN4,MID1,HCCS,ARHGAP6,ARHGAP6,AMELX,MSL3,FRMPD4,PRPS2,TLR7,TLR8-AS1,TLR8,FAM9C,GS1-600G8.3,ATXN3L,EGFL6,TCEANC,RAB9A,TRAPPC2,OFD1,GPM6B,GEMIN8,GLRA2,FANCB,MOSPD2,ASB9,ASB11,PIGA,PI…	-0.515489	1	119.221	2.52355e-95	6952	3853.36
chrX	135678285	155774739	SAGE2P,CT45A1,CT45A3,CT45A5,CT45A6,CT45A7,CT45A9,CT45A2,CT45A8,SAGE1,MMGT1,SLC9A6,FHL1,MAP7D3,ADGRG4,BRS3,HTATSF1,VGLL1,CD40LG,ARHGEF6,RBMX,GPR101,ZIC3,FGF13,F9,MCF2,ATP11C,CXorf66,LOC389895,SOX3,CDR1,SPANXB1,LDOC1,SPANXA2-OT1,SPANXA1,SPANXA2,SPANXA2-OT1,SPANXA2,SPANXA1,SPANXD,MAGEC3,MAGEC1,MAGEC2,SPANXN4,SPANXN3,SLITRK4,SPANXN2,UBE2NL,SPANXN1,SLITRK2,CXorf51B,CXorf51A,CXorf51A,CXorf51B,FMR1,FMR1…	0.303578	3	243.575	2.00075e-05	1372	784.742
chrY	2741348	56959845	SRY,RPS4Y1,ZFY,ZFY,ZFY-AS1,TGIF2LY,PCDH11Y,TSPY2,AMELY,TBL1Y,TSPY3,TSPY1,TSPY10,TSPY4,TSPY8,TSPY8,TSPY3,TSPY10,TSPY1,USP9Y,DDX3Y,UTY,UTY,MIR12120,TMSB4Y,VCY1B,VCY,VCY,VCY1B,NLGN4Y,XKRY,XKRY2,CDY2B,CDY2A,CDY2A,CDY2B,HSFY2,HSFY1,HSFY2,HSFY1,TTTY9A,TTTY9B,TTTY9A,TTTY9B,HSFY2,HSFY1,TTTY14,KDM5D,EIF1AY,RPS4Y2,PRORY,RBMY1B,RBMY1D,RBMY1A1,RBMY1E,RBMY1B,RBMY1D,RBMY1A1,RBMY1E,RBMY1A1,RBMY1B,RBMY1D,RBMY1E,…	1.46325	3	298.983	5.53057e-70	698	669.333

## Sheet: 58408_SMM
chromosome	start	end	gene	log2	cn	depth	p_ttest	probes	weight
chr1	69090	34866301	OR4F5,OR4F3,OR4F16,OR4F29,OR4F3,OR4F29,OR4F16,SAMD11,SAMD11,NOC2L,NOC2L,KLHL17,PLEKHN1,PERM1,HES4,ISG15,AGRN,RNF223,C1orf159,TTLL10,TNFRSF18,TNFRSF4,SDF4,B3GALT6,C1QTNF12,UBE2J2,SCNN1D,ACAP3,ACAP3,MIR6726,PUSL1,INTS11,INTS11,MIR6727,CPTP,TAS1R3,DVL1,DVL1,MIR6808,MXRA8,AURKAIP1,CCNL2,MRPL20,ANKRD65,VWA1,ATAD3C,ATAD3B,ATAD3A,TMEM240,SSU72,MIB2,MMP23B,MMP23A,CDK11B,SLC35E2B,CDK11A,SLC35E2A,NADK,GNB1…	0.00967264	2	302.117	0.705396	5748	5127.15
chr1	34867047	34905383	DLGAP3	-22.6607	0	0.0512745	3.37706e-05	12	10.4441
chr1	34905883	41509950	TMEM35B,ZMYM6,ZMYM1,SFPQ,ZMYM4,ZMYM4,ZMYM4-AS1,KIAA0319L,NCDN,TFAP2E,PSMB2,C1orf216,CLSPN,AGO4,AGO1,AGO3,TEKT2,ADPRS,COL8A2,TRAPPC3,MAP7D1,THRAP3,SH3D21,EVA1B,STK40,LSM10,OSCP1,MRPS15,CSF3R,GRIK3,ZC3H12A,MEAF6,SNIP1,DNALI1,DNALI1,GNL2,GNL2,RSPO1,C1orf109,CDCA8,EPHA10,MANEAL,YRDC,C1orf122,MTF1,INPP5B,SF3A3,FHL3,UTP11,POU3F1,RRAGC,MYCBP,GJA9-MYCBP,GJA9-MYCBP,LOC105378663,GJA9,RHBDL2,AKIRIN1,NDUFS5,…	0.00767008	2	253.493	0.843876	1149	1038.16
chr1	41510814	41584292	HIVEP3	-24.0398	0	0.124317	1.63731e-13	25	22.7119
chr1	41584292	58414892	HIVEP3,GUCA2B,GUCA2A,FOXJ3,RIMKLA,ZMYND12,CCDC30,PPCS,CCDC30,PPIH,YBX1,CLDN19,P3H1,C1orf50,TMEM269,SVBP,SVBP,ERMAP,ERMAP,ZNF691,SLC2A1,FAM183A,EBNA1BP2,EBNA1BP2,MIR6733,EBNA1BP2,CFAP57,CFAP57,TMEM125,C1orf210,TIE1,MPL,CDC20,ELOVL1,ELOVL1,MIR6734,MED8,SZT2,SZT2,SZT2-AS1,SZT2,HYI,PTPRF,KDM4A,KDM4A,KDM4A-AS1,ST3GAL3,ARTN,IPO13,DPH2,ATP6V0B,B4GALT2,CCDC24,SLC6A9,KLF17,DMAP1,ERI3,ERI3,ERI3-IT1,RNF220,…	0.0205558	2	251.291	0.998961	2199	1997.34
chr1	58415392	125086697	DAB1,DAB1,OMA1,TACSTD2,MYSM1,JUN,FGGY,HOOK1,CYP2J2,C1orf87,NFIA,TM2D1,PATJ,L1TD1,KANK4,USP1,DOCK7,DOCK7,ANGPTL3,ATG4C,FOXD3-AS1,FOXD3-AS1,FOXD3,ALG6,ITGB3BP,EFCAB7,PGM1,ROR1,UBE2U,CACHD1,RAVER2,JAK1,AK4,DNAJC6,LEPR,LEPROT,LEPR,PDE4B,SGIP1,TCTEX1D1,INSL5,DNAI4,MIER1,SLC35D1,C1orf141,IL23R,IL12RB2,SERBP1,GADD45A,GNG12,GNG12-AS1,DIRAS3,GNG12-AS1,WLS,WLS,RPE65,DEPDC1,DEPDC1,DEPDC1-AS1,LRRC7,LRRC40,SR…	-0.107465	2	196.617	1.93929e-05	5067	4620.56
chr1	143278018	151767299	RNVU1-18,RNU1-3,RNU1-4,RNU1-2,RNU1-1,H2BP2,FCGR1CP,H2BP2,FAM72C,SRGAP2D,PPIAL4F,PPIAL4E,PPIAL4D,NBPF15,SRGAP2B,NBPF20,GPR89A,PDZK1,CD160,RNF115,POLR3C,NUDT17,PIAS3,PIAS3,MIR6736,ANKRD35,ITGA10,PEX11B,RBM8A,RBM8A,LIX1L-AS1,LIX1L-AS1,LIX1L,LIX1L,ANKRD34A,POLR3GL,TXNIP,HJV,NBPF10,NOTCH2NLA,NBPF12,PRKAB2,CHD1L,FMO5,CHD1L,BCL9,ACP6,GJA5,GJA8,GPR89B,PPIAL4G,NBPF14,SEC22B2P,SEC22B3P,PDE4DIP,PDE4DIP,LOC6…	0.147576	2	262.427	0.00978508	1182	1065.5
chr1	151768057	230368144	OAZ3,TDRKH,LINGO4,RORC,C2CD4D,C2CD4D-AS1,THEM5,THEM5,THEM4,S100A10,S100A11,TCHHL1,TCHH,RPTN,HRNR,FLG,FLG,FLG-AS1,FLG-AS1,FLG2,CRNN,LCE5A,LCE3E,LCE3D,LCE3C,LCE3B,LCE3A,LCE2D,LCE2C,LCE2B,LCE2A,LCE4A,C1orf68,KPRP,LCE1F,LCE1E,LCE1D,LCE1C,LCE1B,LCE1A,LCE6A,SMCP,IVL,SPRR4,SPRR1A,SPRR3,SPRR1B,SPRR2D,SPRR2A,SPRR2B,SPRR2E,SPRR2F,SPRR2G,LELP1,PRR9,PGLYRP3,PGLYRP4,S100A9,S100A12,S100A8,S100A8,S100A7A,S100A7…	-0.0609981	2	246.581	7.35465e-06	9367	8498.46
chr1	230377497	248918363	PGBD5,COG2,AGT,CAPN9,C1orf198,TTC13,ARV1,FAM89A,MIR1182,TRIM67,TRIM67-AS1,TRIM67,C1orf131,GNPAT,EXOC8,SPRTN,EGLN1,TSNAX-DISC1,TSNAX,TSNAX-DISC1,DISC1,TSNAX-DISC1,DISC1,DISC2,SIPA1L2,MAP10,NTPCR,PCNX2,MAP3K21,KCNK1,SLC35F3,COA6-AS1,COA6,COA6,TARBP1,IRF2BP2,TOMM20,RBM34,ARID4B,GGPS1,TBCE,TBCE,B3GALNT2,B3GALNT2,GNG4,LYST,NID1,GPR137B,ERO1B,EDARADD,LGALS8,LGALS8,HEATR1,HEATR1,ACTN2,MTR,MT1HL1,RYR2,LO…	0.0502999	2	217.883	0.474862	1780	1610.1
chr2	41607	92934232	FAM110C,SH3YL1,ACP1,ALKAL2,TMEM18,SNTG2,TPO,PXDN,MYT1L,EIPR1,TRAPPC12,ADI1,RNASEH1,RPS7,COLEC11,ALLC,DCDC2C,SOX11,CMPK2,RSAD2,RNF144A,RNF144A,LOC101929452,ID2,KIDINS220,MBOAT2,ASAP2,ITGB1BP1,CPSF3,IAH1,ADAM17,YWHAQ,TAF1B,GRHL1,KLF11,CYS1,RRM2,HPCAL1,ODC1,NOL10,ATP6V1C2,ATP6V1C2,PDIA6,PDIA6,KCNF1,C2orf50,SLC66A3,ROCK2,E2F6,GREB1,NTSR2,LPIN1,TRIB2,LRATD1,NBAS,DDX1,MYCNOS,MYCN,MYCN,CYRIA,RAD51AP2,VS…	-0.0637676	2	219.743	5.95027e-05	7113	6462.39
chr2	94126137	148929355	LOC442028,TEKT4,MAL,MRPS5,ZNF514,ZNF2,PROM2,KCNIP3,FAHD2A,TRIM43B,TRIM43,ANKRD36C,FAHD2CP,GPAT2,GPAT2,ADRA2B,ASTL,DUSP2,STARD7,TMEM127,CIAO1,SNRNP200,ITPRIPL1,NCAPH,NEURL3,ARID5A,KANSL3,FER1L5,LMAN2L,CNNM4,CNNM3,ANKRD23,ANKRD39,SEMA4C,FAM178B,FAM178B,LOC101927053,FAHD2B,ANKRD36,ANKRD36B,COX5B,ACTR1B,ZAP70,TMEM131,VWA3B,CNGA3,INPP4A,COA5,UNC50,MGAT4A,CRACDL,TSGA10,TSGA10,C2orf15,LIPT1,MITD1,MRPL30…	0.147193	2	273.925	6.48826e-07	4109	3721.48
chr2	148937283	241899330	KIF5C,LYPD6B,LYPD6,MMADHC,RND3,RBM43,NMI,LOC101929319,TNFAIP6,RIF1,NEB,ARL5A,CACNB4,STAM2,FMNL2,PRPF40A,PRPF40A,ARL6IP6,ARL6IP6,RPRM,GALNT13,GALNT13,LOC100144595,KCNJ3,NR4A2,GPD2,GALNT5,ERMN,CYTIP,ACVR1C,ACVR1,UPP2,CCDC148-AS1,CCDC148,CCDC148,PKP4,PKP4,PKP4-AS1,DAPL1,TANC1,WDSUB1,BAZ2B,MARCHF7,CD302,LY75-CD302,LY75-CD302,LY75,PLA2R1,ITGB6,RBMS1,TANK,TANK,LOC101929512,PSMD14,TBR1,SLC4A10,DPP4,LOC1…	-0.193913	2	218.639	8.76953e-17	9195	8390.12
chr3	150500	4317201	CHL1,CHL1,CHL1-AS1,CNTN6,CNTN4,CNTN4,CNTN4-AS1,IL5RA,TRNT1,TRNT1,CRBN,CRBN,LRRN1,SETMAR,SETMAR	-0.778617	1	141.519	0.0242675	162	149.626
chr3	4317701	51394072	SUMF1,ITPR1,BHLHE40-AS1,BHLHE40,BHLHE40,ARL8B,EDEM1,GRM7,LMCD1,SSUH2,CAV3,OXTR,RAD18,SRGAP3,THUMPD3,SETD5,LHFPL4,MTMR14,CPNE9,BRPF1,OGG1,OGG1,CAMK1,CAMK1,TADA3,TADA3,ARPC4,ARPC4-TTLL3,ARPC4,ARPC4-TTLL3,ARPC4-TTLL3,TTLL3,RPUSD3,CIDEC,JAGN1,IL17RE,IL17RC,CRELD1,PRRT3,PRRT3,PRRT3-AS1,EMC3,EMC3,EMC3-AS1,FANCD2,FANCD2,FANCD2OS,FANCD2OS,BRK1,VHL,IRAK2,TATDN2,GHRLOS,GHRL,SEC13,ATP2B2,SLC6A11,SLC6A1,SLC6…	0.141693	2	297.951	4.50987e-16	5522	5016.77
chr3	51398768	51420950	DCAF1	-25.2512	0	0.0744309	1.8298e-10	15	13.8726
chr3	51421450	75665203	DCAF1,RAD54L2,TEX264,GRM2,IQCF6,IQCF3,IQCF2,IQCF5-AS1,IQCF5,IQCF1,RRP9,PARP3,GPR62,PCBP4,ABHD14B,ABHD14A,ABHD14A-ACY1,ABHD14A-ACY1,ACY1,RPL29,DUSP7,POC1A,ALAS1,TLR9,TWF2,PPM1M,WDR82,GLYCTK,DNAH1,BAP1,PHF7,SEMA3G,TNNC1,NISCH,STAB1,STAB1,NT5DC2,NT5DC2,SMIM4,PBRM1,GNL3,GLT8D1,GLT8D1,SPCS1,SPCS1,NEK4,ITIH1,ITIH3,ITIH4,ITIH4,ITIH4-AS1,MUSTN1,STIMATE-MUSTN1,STIMATE-MUSTN1,STIMATE,SFMBT1,RFT1,PRKCD,TKT,…	0.504061	3	322.421	8.45534e-119	2089	1905.02
chr3	75670084	75671610	-	-28.5116	0	0	5.34245e-05	3	2.89836
chr3	75672110	198169852	ZNF717,ZNF717,MIR4273,ROBO2,ROBO1,GBE1,CADM2,CADM2,CADM2-AS2,VGLL3,CHMP2B,POU1F1,HTR1F,CGGBP1,CGGBP1,ZNF654,C3orf38,CSNKA2IP,EPHA3,PROS1,ARL13B,ARL13B,STX19,DHFR2,NSUN3,EPHA6,ARL6,CRYBG3,CRYBG3,RIOX2,RIOX2,GABRR3,OR5AC2,OR5H1,OR5H14,OR5H15,OR5H6,OR5H2,OR5K4,OR5K3,OR5K1,OR5K2,CLDND1,GPR15,CPOX,ST3GAL6,DCBLD2,COL8A1,HP09053,CMSS1,CMSS1,FILIP1L,CMSS1,TBC1D23,NIT2,TOMM70,LNP1,TMEM45A,ADGRG7,TFG,ABI3B…	0.514288	3	289.82	2.3106e-302	8707	7926.97
chr4	85730	15686477	ZNF595,ZNF718,ZNF732,ZNF141,ABCA11P,ZNF721,PIGG,PDE6B,ATP5ME,MYL5,MYL5,SLC49A3,SLC49A3,PCGF3,CPLX1,GAK,TMEM175,DGKQ,SLC26A1,SLC26A1,IDUA,IDUA,FGFRL1,RNF212,SPON2,CTBP1-AS,CTBP1,CTBP1,MAEA,UVSSA,FAM53A,SLBP,TMEM129,TACC3,FGFR3,LETM1,NSD2,NELFA,NELFA,MIR943,C4orf48,NAT8L,POLN,POLN,HAUS3,MXD4,ZFYVE28,CFAP99,RNF4,FAM193A,TNIP2,SH3BP2,ADD1,MFSD10,NOP14-AS1,NOP14,NOP14,GRK4,HTT,MSANTD1,RGS12,HGFAC,DOK7…	0.0364408	2	281.752	0.465045	1641	1469.74
chr4	15686977	49355044	FAM200B,BST1,CD38,FGFBP1,FGFBP2,PROM1,TAPT1,LDB2,QDPR,CLRN2,LAP3,MED28,MED28,FAM184B,FAM184B,DCAF16,NCAPG,NCAPG,LCORL,LCORL,SLIT2,PACRGL,PACRGL,KCNIP4,KCNIP4,ADGRA3,GBA3,PPARGC1A,DHX15,CCDC149,LGI2,SEPSECS,PI4K2B,ZCCHC4,ANAPC4,SLC34A2,SEL1L3,SMIM20,RBPJ,CCKAR,TBC1D19,STIM2,PCDH7,ARAP2,DTHD1,NWD2,C4orf19,C4orf19,RELL1,RELL1,PGM2,TBC1D1,TBC1D1,PTTG2,KLF3,TLR10,TLR1,TLR6,FAM114A1,TMEM156,KLHL5,WDR19…	-0.156694	2	165.856	0.000396584	1737	1594.36
chr4	49794026	75769938	DCUN1D4,LRRC66,SGCB,SPATA18,USP46,ERVMER34-1,RASL11B,SCFD2,FIP1L1,FIP1L1,LNX1,LNX1,LNX1,LNX1-AS1,CHIC2,GSX2,PDGFRA,KIT,KDR,SRD5A3,SRD5A3,SRD5A3-AS1,TMEM165,CLOCK,PDCL2,NMU,EXOC1,CEP135,CRACD,AASDH,PPAT,PAICS,SRP72,ARL9,THEGL,HOPX,SPINK2,REST,NOA1,POLR2B,POLR2B,IGFBP7,IGFBP7,ADGRL3,TECRL,EPHA5,CENPC,STAP1,UBA6,GNRHR,TMPRSS11D,TMPRSS11A,TMPRSS11F,LOC550113,TMPRSS11F,TMPRSS11B,YTHDC1,TMPRSS11E,UGT2B…	0.0393161	2	179.691	0.469897	1501	1370.83
chr4	75770438	190027204	USO1,PPEF2,NAAA,SDAD1,SDAD1,SDAD1-AS1,SDAD1-AS1,CXCL9,CXCL9,ART3,CXCL10,ART3,CXCL11,ART3,NUP54,SCARB2,FAM47E,FAM47E-STBD1,FAM47E-STBD1,STBD1,CCDC158,SHROOM3,SOWAHB,SEPTIN11,CCNI,CCNG2,CXCL13,CNOT6L,MRPL1,FRAS1,ANXA3,BMP2K,BMP2K,PAQR3,PAQR3,NAA11,GK2,ANTXR2,PRDM8,FGF5,CFAP299,BMP3,PRKG2,PRKG2,PRKG2-AS1,RASGEF1B,HNRNPD,HNRNPDL,ENOPH1,TMEM150C,SCD5,SEC31A,THAP9-AS1,THAP9,THAP9,LIN54,COPS4,PLAC8,COQ2…	-0.270022	1	178.086	1.41673e-17	6605	6060.97
chr5	140307	131818238	PLEKHG4B,LRRC14B,CCDC127,SDHA,PDCD6,PDCD6-AHRR,PDCD6-AHRR,AHRR,EXOC3-AS1,EXOC3,SLC9A3,SLC9A3-AS1,SLC9A3,CEP72,CEP72,TPPP,TPPP,ZDHHC11B,ZDHHC11,BRD9,TRIP13,LOC100506688,NKD2,SLC12A7,SLC6A19,SLC6A18,TERT,CLPTM1L,SLC6A3,LPCAT1,MRPL36,NDUFS6,IRX4,IRX2,C5orf38,IRX1,ADAMTS16,ICE1,MED10,UBE2QL1,NSUN2,SRD5A1,TENT4A,ADCY2,C5orf49,FASTKD3,MTRR,SEMA5A,TAS2R1,ATPSCKMT,CCT5,CMBL,MARCHF6,MARCHF6,MIR10397,ROPN1…	0.398779	3	239.657	2.13302e-163	7195	6578.25
chr5	131818738	131945505	MEIKIN	-18.7527	0	0.0371549	4.37372e-05	15	13.0136
chr5	131954233	160393205	ACSL6,IL3,CSF2,P4HA2,P4HA2,MIR6830,PDLIM4,SLC22A4,SLC22A4,MIR3936HG,SLC22A5,IRF1,IL5,RAD50,RAD50,TH2LCRR,IL13,IL4,IL4,LOC105379176,KIF3A,CCNI2,CCNI2,SEPTIN8,SEPTIN8,SOWAHA,SHROOM1,GDF9,GDF9,UQCRQ,UQCRQ,LEAP2,AFF4,ZCCHC10,HSPA4,FSTL4,C5orf15,VDAC1,TCF7,SKP1,PPP2CA,PPP2CA,MIR3661,CDKL3,UBE2B,CDKN2AIPNL,JADE2,SAR1B,SEC24A,CAMLG,DDX46,C5orf24,TXNDC15,PCBD2,CATSPER3,PITX1,C5orf66,C5orf66,MACROH2A1,MAC…	0.341816	3	373.77	1.34485e-53	3553	3236.64
chr5	160393705	160395490	ZBED8	-28.0568	0	0	6.31519e-14	7	6.54394
chr5	160403284	181368225	SLU7,PTTG1,ATP10B,GABRB2,GABRA6,GABRA1,GABRG2,CCNG1,NUDCD2,HMMR,HMMR,HMMR-AS1,MAT2B,TENM2,WWC1,RARS1,PANK3,SLIT3,SLIT3,SLIT3-AS2,SPDL1,DOCK2,DOCK2,INSYN2B,FOXI1,C5orf58,C5orf58,LCP2,LCP2,KCNIP1,KCNIP1,KCNMB1,KCNIP1,KCNIP1-AS1,GABRP,RANBP17,TLX3,NPM1,FGF18,SMIM23,FBXW11,STK10,EFCAB9,UBTD2,SH3PXD2B,NEURL1B,DUSP1,ERGIC1,RPL26L1,ATP6V0E1,CREBRF,BNIP1,NKX2-5,STC2,BOD1,CPEB4,C5orf47,NSG2,MSX2,DRD1,SFXN…	0.269642	3	303.479	6.5443e-12	1820	1638.44
chr6	150500	170583747	DUSP22,IRF4,EXOC2,EXOC2,HUS1B,FOXF2,MIR6720,FOXF2,FOXC1,GMDS,LINC01600,MYLK4,MYLK4,WRNIP1,WRNIP1,SERPINB1,LOC101927730,SERPINB9,SERPINB6,NQO2,NQO2,HTATSF1P2,RIPK1,BPHL,TUBB2A,TUBB2B,PSMG4,SLC22A23,SLC22A23,LOC643327,PXDC1,FAM50B,PRPF4B,FAM217A,C6orf201,C6orf201,ECI2,ECI2,CDYL,RPP40,RPP40,LYRM4-AS1,LYRM4-AS1,LYRM4-AS1,LYRM4,LYRM4,FARS2,NRN1,F13A1,LY86-AS1,LY86,LY86,RREB1,SSR1,CAGE1,RIOK1,DSP,SNRNP…	-0.187106	2	212.299	1.32173e-42	13931	12651.7
chr7	150500	50327762	FAM20C,FOXL3,FOXL3,FOXL3-OT1,PDGFA,PRKAR1B,PRKAR1B,PRKAR1B-AS1,DNAAF5,SUN1,GET4,ADAP1,COX19,C7orf50,CYP2W1,C7orf50,C7orf50,GPER1,ZFAND2A,UNCX,MICALL2,INTS1,MAFK,TMEM184A,PSMG3,ELFN1,MAD1L1,MRM2,NUDT1,SNX8,SNX8,MIR6836,EIF3B,CHST12,GRIFIN,LFNG,BRAT1,IQCE,TTYH3,AMZ1,AMZ1,GNA12,GNA12,CARD11,SDK1,SDK1,LOC105375131,FOXK1,AP5Z1,RADIL,RADIL,PAPOLB,MMD2,RBAK,RBAK-RBAKDN,RBAK-RBAKDN,RBAKDN,WIPI2,SLC29A4,T…	0.361313	3	297.125	2.06924e-25	3795	3414.47
chr7	50376532	50400596	IKZF1	-28.5322	0	0	2.67606e-11	7	6.53565
chr7	50401096	74783632	FIGNL1,DDC,DDC,DDC-AS1,GRB10,COBL,POM121L12,VSTM2A,VSTM2A,VSTM2A-OT1,SEC61G,EGFR,EGFR,EGFR-AS1,LANCL2,VOPP1,SEPTIN14,ZNF713,MRPS17,NIPSNAP2,PSPH,CCT6A,SUMF2,PHKG1,CHCHD2,NUPR2,LOC401357,ZNF479,ZNF716,ZNF727,ZNF735,ZNF679,ZNF736,ZNF680,ZNF107,ZNF138,ZNF273,ZNF117,ERV3-1-ZNF117,ZNF92,VKORC1L1,GUSB,ASL,CRCP,TPST1,KCTD7,RABGEF1,TMEM248,SBDS,TYW1,AUTS2,GALNT17,CALN1,TYW1B,POM121,POM121,NSUN5P2,TRIM73,…	0.937867	4	363.708	6.4046e-71	1060	936.087
chr7	74797007	74798152	GTF2IRD2	-23.9036	0	0.295027	0.000862539	6	3.30864
chr7	74801984	99546185	GTF2IRD2,CASTOR2,CASTOR2,RCC1L,RCC1L,GTF2IRD2B,SPDYE10P,SPDYE14,SPDYE13,SPDYE10P,SPDYE14,SPDYE11,SPDYE15,SPDYE9,SPDYE8,SPDYE13,PMS2P7,SPDYE11,SPDYE15,SPDYE9,SPDYE8,SPDYE13,TRIM74,TRIM73,POM121C,SPDYE5,HIP1,CCL26,CCL24,RHBDD2,POR,TMEM120A,STYXL1,STYXL1,MDH2,MDH2,SRRM3,HSPB1,YWHAG,SSC4D,SSC4D,ZP3,ZP3,DTX2,UPK3B,LOC100133091,POMZP3,CCDC146,CCDC146,FGL2,GSAP,PTPN12,APTR,RSBN1L,RSBN1L,TMEM60,PHTF2,MAG…	0.744255	4	335.756	1.53293e-132	2019	1826.92
chr7	99546685	99547717	FAM200A	-27.8525	0	0	3.07884e-08	4	3.85678
chr7	99547717	132145288	FAM200A,ZNF655,TMEM225B,ZSCAN25,ZSCAN25,CYP3A5,CYP3A5,CYP3A7-CYP3A51P,CYP3A7-CYP3A51P,CYP3A7,CYP3A4,CYP3A43,OR2AE1,TRIM4,GJC3,AZGP1,ZKSCAN1,ZSCAN21,ZSCAN21,ZNF3,ZNF3,COPS6,MCM7,AP4M1,AP4M1,TAF6,TAF6,TAF6,CNPY4,CNPY4,MBLAC1,LAMTOR4,MAP11,MAP11,MIR4658,GAL3ST4,GPC2,STAG3,STAG3,CASTOR3,CASTOR3,PVRIG,CASTOR3,SPDYE3,STAG3L5P-PVRIG2P-PILRB,PILRB,PILRA,ZCWPW1,MEPCE,PPP1R35,C7orf61,TSC22D4,NYAP1,AGFG2,SA…	0.712914	4	423.926	1.1886e-121	3183	2850.98
chr7	132146509	132198636	PLXNA4	-24.1644	0	0.805246	1.39587e-08	17	14.722
chr7	132202645	154566942	PLXNA4,CHCHD3,EXOC4,EXOC4,LOC101928861,LRGUK,SLC35B4,AKR1B1,AKR1B10,AKR1B15,BPGM,CALD1,AGBL3,AGBL3,CYREN,CYREN,TMEM140,CYREN,WDR91,STRA8,CNOT4,NUP205,STMP1,SLC13A4,FAM180A,LUZP6,MTPN,CHRM2,LOC349160,PTN,DGKI,CREB3L2,CREB3L2,CREB3L2-AS1,AKR1D1,TRIM24,SVOPL,ATP6V0A4,ATP6V0A4,TMEM213,TMEM213,KIAA1549,ZC3HAV1L,ZC3HAV1,TTC26,UBN2,LUC7L2,FMC1,FMC1-LUC7L2,LUC7L2,FMC1-LUC7L2,LUC7L2,FMC1-LUC7L2,LOC1001291…	0.815626	4	450.807	8.88634e-297	2288	2047.06
chr7	154587649	154892480	DPP6	-22.0922	0	0.0247334	2.50856e-11	29	25.8156
chr7	154892980	159144459	PAXIP1-AS2,PAXIP1,PAXIP1,HTR5A-AS1,HTR5A,HTR5A,INSIG1,EN2,CNPY1,RBM33,SHH,RNF32,RNF32,LMBR1,LMBR1,NOM1,MNX1,MNX1-AS2,MNX1,UBE3C,DNAJB6,PTPRN2,NCAPG2,ESYT2,DYNC2I1,VIPR2	0.38222	3	284.798	0.000818111	300	270.089
chr8	150500	85622957	OR4F21,ZNF596,FBXO25,TDRP,ERICH1,DLGAP2,DLGAP2,DLGAP2-AS1,CLN8,ARHGEF10,LOC101928058,KBTBD11-OT1,MYOM2,LOC105377785,CSMD1,CSMD1,MCPH1,MCPH1,ANGPT2,MCPH1,MCPH1-AS1,AGPAT5,XKR5,DEFB1,DEFA6,DEFA4,DEFA1B,DEFA1,DEFA1,DEFA1B,DEFA3,DEFA1,DEFA1B,DEFA5,ZNF705G,DEFB4B,DEFB103A,DEFB103B,SPAG11A,SPAG11B,DEFB104B,DEFB104A,DEFB106B,DEFB106A,DEFB105A,DEFB105B,DEFB107A,DEFB107B,DEFB107B,DEFB107A,DEFB105B,DEFB105…	0.0221687	2	206.444	0.748278	5342	4849.32
chr8	85906293	145054157	PSKH2,ATP6V0D2,SLC7A13,WWP1,RMDN1,CPNE3,CNGB3,CNBD1,DCAF4L2,MMP16,LOC101929709,RIPK2,OSGIN2,NBN,DECR1,CALB1,TMEM64,NECAB1,C8orf88,PIP4P2,OTUD6B,LRRC69,LRRC69,SLC26A7,SLC26A7,RUNX1T1,TRIQK,C8orf87,CIBAR1,CIBAR1,RBM12B,RBM12B,TMEM67,PDP1,CDH17,GEM,RAD54B,RAD54B,FSBP,VIRMA,ESRP1,DPY19L4,INTS8,INTS8,CCNE2,CCNE2,NDUFAF6,TP53INP1,NDUFAF6,PLEKHF2,C8orf37,C8orf37,C8orf37-AS1,C8orf37-AS1,GDF6,UQCRB,MTERF3…	-0.0354255	2	227.845	0.000320512	4159	3762.11
chr9	14806	45485605	WASHC1,FOXD4,CBWD1,DOCK8-AS1,DOCK8,DOCK8,KANK1,DMRT1,DMRT3,DMRT2,SMARCA2,VLDLR,KCNV2,PUM3,RFX3,GLIS3,GLIS3,GLIS3-AS1,SLC1A1,SPATA6L,SPATA6L,PLPP6,CDC37L1,AK3,RCL1,JAK2,INSL6,INSL4,RLN2,RLN1,PLGRKT,CD274,PDCD1LG2,RIC1,ERMP1,MLANA,KIAA2026,RANBP6,IL33,TPD52L3,UHRF2,GLDC,KDM4C,DMAC1,PTPRD,TYRP1,TYRP1,LURAP1L-AS1,LURAP1L-AS1,LURAP1L,LURAP1L,MPDZ,NFIB,ZDHHC21,CER1,FREM1,TTC39B,SNAPC3,SNAPC3,PSIP1,PSIP…	0.0617836	2	236.836	0.173741	2894	2621.15
chr9	60464566	138233806	SPATA31A7,SPATA31A5,ANKRD20A4-ANKRD20A20P,FOXD4L5,CBWD5,FOXD4L4,ZNF658,SPATA31A3,CNTNAP3P2,ANKRD20A1,CBWD5,CBWD3,CBWD3,FOXD4L3,PGM5-AS1,PGM5,PGM5,TMEM252,PIP5K1B,FAM122A,PIP5K1B,PRKACG,FXN,TJP2,FAM189A2,APBA1,PTAR1,C9orf135,MAMDC2,MAMDC2,MAMDC2-AS1,MAMDC2,SMC5-AS1,SMC5,KLF9,TRPM3,CEMIP2,ABHD17B,C9orf85,C9orf57,GDA,ZFAND5,TMC1,ALDH1A1,ANXA1,RORB-AS1,RORB,RORB,TRPM6,C9orf40,CARNMT1-AS1,CARNMT1,CARN…	-0.0381969	2	266.861	0.00999847	8135	7335.11
chr10	47056	41846740	TUBB8,ZMYND11,DIP2C,LARP4B,GTPBP4,GTPBP4,IDI2,IDI2,IDI2,IDI2-AS1,IDI2-AS1,IDI1,IDI1,WDR37,ADARB2,PFKP,PITRM1,PITRM1,PITRM1-AS1,KLF6,AKR1E2,AKR1C1,AKR1C2,AKR1C3,AKR1C4,UCN3,TUBAL3,NET1,CALML5,CALML3-AS1,CALML3,ASB13,TASOR2,GDI2,ANKRD16,FBH1,IL15RA,IL2RA,RBM17,PFKFB3,PRKCQ,SFMBT2,ITIH5,ITIH2,KIN,ATP5F1C,TAF3,GATA3,CELF2,CELF2,CELF2-AS1,USP6NL,ECHDC3,PROSER2,PROSER2-AS1,UPF2,DHTKD1,SEC61A2,SEC61A2,N…	-0.0761539	2	193.474	0.00610881	2760	2508.32
chr10	42144889	95354967	ZNF33B,BMS1,RET,CSGALNACT2,RASGEF1A,FXYD4,HNRNPF,ZNF239,ZNF485,ZNF32-AS3,ZNF32,ZNF32-AS1,ZNF32-AS3,ZNF32,ZNF32-AS2,LINC02881,CXCL12,TMEM72-AS1,TMEM72,RASSF4,RASSF4,DEPP1,ZNF22-AS1,ZNF22,OR13A1,ALOX5,ALOX5,LOC102724323,MARCHF8,ZFAND4,WASHC2C,AGAP4,PARGP1-AGAP4,PARGP1-AGAP4,PARGP1,TIMM23,NCOA4,MSMB,AGAP7P,ANTXRL,AGAP14P,ANXA8L1,NPY4R,GPRIN2,SYT15,SYT15,LOC101927699,AGAP13P,PTPN20,GDF10,GDF2,RBP3,ZN…	0.0913985	2	253.022	0.000767855	4417	4013.83
chr10	95355626	133626742	SORBS1,SORBS1,ALDH18A1,TCTN3,ENTPD1,ENTPD1,ENTPD1-AS1,ENTPD1-AS1,CC2D2B,ENTPD1-AS1,CCNJ,ZNF518A,ZNF518A,BLNK,BLNK,DNTT,OPALIN,TLL2,TM9SF3,PIK3AP1,LOC102723665,LCOR,LCOR,SLIT1,SLIT1,ARHGAP19-SLIT1,ARHGAP19-SLIT1,ARHGAP19,FRAT1,RRP12,PGAM1,EXOSC1,ZDHHC16,MMS19,UBTD1,ANKRD2,HOGA1,HOGA1,C10orf62,MORN4,PI4K2A,AVPI1,MARVELD1,ZFYVE27,SFRP5,GOLGA7B,GOLGA7B,CRTAC1,CRTAC1,R3HCC1L,LOXL4,PYROXD2,PYROXD2,MIR1…	-0.0996516	2	234.897	6.19999e-07	4163	3767.64
chr11	150500	527983	SCGB1C1,ODF3,BET1L,RIC8A,SIRT3,PSMD13,NLRP6,PGGHG,IFITM5,IFITM2,IFITM1,IFITM3,B4GALNT4,PKP3,SIGIRR,ANO9,PTDSS2,RNH1	0.0359949	2	358.018	0.331124	161	138.467
chr11	528483	134387847	-,HRAS,LRRC56,LMNTD2,LMNTD2,LMNTD2-AS1,RASSF7,PHRF1,IRF7,CDHR5,SCT,DRD4,DEAF1,DEAF1,TMEM80,EPS8L2,TALDO1,GATD1,CEND1,SLC25A22,PIDD1,RPLP2,PNPLA2,CRACR2B,CD151,POLR2L,TSPAN4,CHID1,AP2A2,MUC6,MUC2,MUC5AC,MUC5B,MUC5B,MUC5B-AS1,TOLLIP,BRSK2,MOB2,DUSP8,KRTAP5-AS1,KRTAP5-1,KRTAP5-AS1,KRTAP5-2,KRTAP5-3,KRTAP5-4,KRTAP5-5,KRTAP5-6,IFITM10,CTSD,SYT8,TNNI2,LSP1,LSP1,MIR7847,TNNT3,MRPL23,MRPL23-AS1,IGF2,INS-…	-0.00818088	2	259.164	0.00025049	14887	13438.2
chr12	77375	56719218	IQSEC3,IQSEC3,LOC574538,SLC6A12,SLC6A12,SLC6A12-AS1,SLC6A13,KDM5A,CCDC77,B4GALNT3,NINJ2,NINJ2,NINJ2-AS1,WNK1,RAD52,ERC1,FBXL14,WNT5B,ADIPOR2,CACNA2D4,CACNA2D4,LRTM2,DCP1B,CACNA1C,CACNA1C,CACNA1C-AS2,CACNA1C,CACNA1C-AS1,ITFG2-AS1,FKBP4,ITFG2-AS1,ITFG2,ITFG2,ITFG2,NRIP2,ITFG2,TEX52,ITFG2,FOXM1,FOXM1,RHNO1,TULP3,TEAD4,TSPAN9,PRMT8,PRMT8,THCAT155,CRACR2A,PARP11,CCND2-AS1,CCND2,CCND2,TIGAR,FGF23,FGF6,…	-0.109931	2	237.754	5.68307e-09	7216	6529.97
chr12	56719218	80468209	NACA,PRIM1,HSD17B6,SDR9C7,RDH16,GPR182,ZBTB39,TAC3,MYO1A,NEMP1,NAB2,STAT6,LRP1,LRP1,LRP1-AS,LRP1,MIR1228,NXPH4,SHMT2,NDUFA4L2,STAC3,R3HDM2,INHBC,INHBE,GLI1,ARHGAP9,ARHGAP9,MARS1,MARS1,DDIT3,MBD6,DCTN2,KIF5A,PIP4K2C,DTX3,ARHGEF25,LOC101927583,SLC26A10,SLC26A10,SLC26A10,B4GALNT1,B4GALNT1,OS9,AGAP2,AGAP2-AS1,AGAP2,TSPAN31,TSPAN31,CDK4,MIR6759,TSPAN31,CDK4,CDK4,MARCHF9,CYP27B1,METTL1,EEF1AKMT3,TSFM,T…	0.0266188	2	211.151	0.883822	1950	1771.91
chr12	80468709	118698157	PTPRQ,MYF6,MYF5,LIN7A,ACSS3,ACSS3,PPFIA2,PPFIA2,PPFIA2,PPFIA2-AS1,CCDC59,CCDC59,METTL25,METTL25,TMTC2,SLC6A15,TSPAN19,LRRIQ1,ALX1,RASSF9,NTS,MGAT4C,C12orf50,C12orf29,C12orf29,CEP290,CEP290,TMTC3,KITLG,DUSP6,POC1B,POC1B,GALNT4,POC1B-GALNT4,POC1B,POC1B-GALNT4,POC1B,POC1B-GALNT4,POC1B-AS1,ATP2B1,CCER1,EPYC,KERA,LUM,DCN,LINC01619,BTG1,CLLU1-AS1,CLLU1-AS1,CLLU1,PLEKHG7,EEA1,NUDT4,UBE2N,MRPL42,SOCS2,CR…	-0.28379	1	206.558	6.59359e-09	3464	3150.53
chr12	118839769	120127348	SRRM4,HSPB8,CCDC60,TMEM233,PRKAB1,CIT,CIT,MIR1178,BICDL1,RAB35	-0.00363804	2	241.674	0.498063	138	125.025
chr12	120127848	120199205	GCN1,RPLP0	-0.599681	1	202.743	2.86303e-24	62	56.6435
chr12	120199309	127652386	RPLP0,PXN-AS1,PXN,PXN,SIRT4,PLA2G1B,MSI1,COX6A1,TRIAP1,GATC,GATC,SRSF9,SRSF9,DYNLL1,COQ5,RNF10,POP5,CABP1,MLEC,UNC119B,ACADS,SPPL3,HNF1A,HNF1A,C12orf43,C12orf43,OASL,P2RX7,P2RX4,CAMKK2,ANAPC5,RNF34,KDM2B,KDM2B,MIR7107,ORAI1,MORN3,TMEM120B,TMEM120B,RHOF,RHOF,SETD1B,HPD,PSMD9,CFAP251,BCL7A,MLXIP,LRRC43,IL31,LRRC43,B3GNT4,B3GNT4,DIABLO,DIABLO,VPS33A,CLIP1,ZCCHC8,RSRC2,KNTC1,HCAR2,HCAR3,HCAR1,DENR,CC…	0.121209	2	273.354	1.99661e-10	1139	1026.05
chr12	127652386	131796677	TMEM132C,SLC15A4,GLT1D1,TMEM132D,TMEM132D,TMEM132D-AS2,FZD10,PIWIL1,RIMBP2,STX2,RAN,ADGRD1,ADGRD1,ADGRD1-AS1,SFSWAP	-0.241996	2	215.135	2.00598e-09	195	172.055
chr12	131799036	132203669	SFSWAP,MMP17,ULK1,PUS1,EP400,DDX51,NOC4L,GALNT9	0.17428	2	357.81	0.00914073	128	113.607
chr12	132247909	133234356	GALNT9,FBRSL1,LRCOL1,P2RX2,POLE,PXMP2,PGAM5,ANKLE2,GOLGA3,CHFR,ZNF605,ZNF26,ZNF84,ZNF140,ZNF891,ZNF10,ZNF268,ANHX	-0.646907	1	282.13	0.00929877	258	227.598
chr13	16027849	19823976	TUBA3C,TPTE2,MPHOSPH8,PSPC1	0.367064	3	120.126	0.0381071	80	69.4262
chr13	19824476	114326281	ZMYM5,ZMYM5,ZMYM2,GJA3,GJB2,GJB6,CRYL1,IFT88,IL17D,EEF1AKMT1,XPO4,LATS2,SAP18,SKA3,MRPL57,LOC101928764,MIPEPP3,ZDHHC20,ZDHHC20,MICU2,FGF9,SGCG,SACS,TNFRSF19,MIPEP,PCOTH,C1QTNF9B,C1QTNF9B,SPATA13,C1QTNF9,PARP4,ATP12A,RNF17,CENPJ,PABPC3,AMER2,MTMR6,NUP58,ATP8A2,SHISA2,RNF6,CDK8,WASF3,GPR12,USP12,RPL21,RASL11A,GTF3A,GTF3A,MTIF3,MTIF3,LNX2,POLR1D,GSX1,PDX1,CDX2,URAD,FLT3,PAN3,FLT1,POMP,SLC46A3,MTUS2,…	-0.871327	1	109.046	6.93273e-292	5250	4783.03
chr14	16050599	32934432	OR11H12,POTEM,POTEM,LOC100508046,POTEG,POTEG,POTEH-AS1,LOC101929572,POTEG,LOC101929572,OR11H2,OR4Q3,OR4M1,OR4N2,OR4K2,OR4K5,OR4K1,OR4K15,OR4K14,OR4K13,OR4L1,OR4K17,OR4N5,OR11G2,OR11H6,OR11H4,TTC5,CCNB1IP1,PARP2,TEP1,KLHL33,OSGEP,APEX1,PIP4P1,PNP,RNASE10,RNASE9,RNASE11,RNASE11,LOC254028,RNASE12,LOC254028,RNASE12,LOC254028,OR6S1,ANG,RNASE4,RNASE4,EDDM3A,EDDM3B,RNASE6,RNASE1,RNASE3,RNASE2,METTL17,ME…	0.568009	3	402.992	1.71836e-183	1803	1625.43
chr14	32939252	33560210	NPAS3	-7.17548	0	29.4395	0.0600678	10	9.26928
chr14	33560710	51950178	NPAS3,EGLN3,SPTSSA,EAPP,SNX6,CFL2,BAZ1A,BAZ1A,LOC112268124,SRP54,FAM177A1,FAM177A1,LOC101927178,LOC101927178,PPP2R3C,PPP2R3C,PRORP,PSMA6,NFKBIA,INSM2,RALGAPA1,BRMS1L,MBIP,SFTA3,SFTA3,NKX2-1,SFTA3,NKX2-1,NKX2-1-AS1,NKX2-1,NKX2-1-AS1,NKX2-1-AS1,NKX2-8,PAX9,PAX9,SLC25A21,SLC25A21,SLC25A21,SLC25A21-AS1,MIPOL1,FOXA1,TTC6,SSTR1,CLEC14A,SEC23A,GEMIN2,TRAPPC6B,PNN,MIA2,MIA2,LOC100288846,FBXO33,LRFN5,FSCB…	0.539478	3	255.886	4.71027e-47	1103	1011.13
chr14	51950678	61485001	GNG2,RTRAF,RTRAF,NID2,NID2,PTGDR,PTGER2,TXNDC16,GPR137C,ERO1A,PSMC6,STYX,GNPNAT1,FERMT2,DDHD1,BMP4,CDKN3,CNIH1,GMFB,CGRRF1,SAMD4A,GCH1,WDHD1,SOCS4,MAPK1IP1L,LGALS3,DLGAP5,FBXO34,ATG14,TBPL2,KTN1,PELI2,TMEM260,OTX2,EXOC5,AP5M1,NAA30,CCDC198,SLC35F4,ARMH4,ACTR10,PSMA3,PSMA3,PSMA3-AS1,ARID4A,TOMM20L,TOMM20L,TIMM9,TIMM9,KIAA0586,DACT1,DAAM1,GPR135,L3HYPDH,JKAMP,JKAMP,CCDC175,CCDC175,RTN1,PCNX4,DHRS7,…	-0.884095	1	106.817	7.88577e-52	825	755.522
chr14	61485501	73712107	PRKCH,HIF1A-AS1,HIF1A,HIF1A,HIF1A,HIF1A-AS3,HIF1A,HIF1A-AS3,HIF1A-AS2,SNAPC1,SYT16,KCNH5,RHOJ,GPHB5,PPP2R5E,WDR89,SGPP1,SYNE2,ESR2,MTHFD1,MTHFD1,ZBTB25,ZBTB25,AKAP5,ZBTB25,ZBTB1,LOC102723809,HSPA2,PPP1R36,PLEKHG3,PLEKHG3,SPTB,SPTB,SPTB,MIR7855,CHURC1,CHURC1-FNTB,CHURC1-FNTB,GPX2,CHURC1-FNTB,CHURC1-FNTB,RAB15,CHURC1-FNTB,FNTB,CHURC1-FNTB,FNTB,MAX,MAX,MAX,LOC100506321,FUT8,GPHN,FAM71D,MPP5,ATP6V1D,…	0.424552	3	330.487	4.63312e-23	1316	1193.29
chr14	73712607	75110371	PNMA1,MIDEAS,PTGR2,ZNF410,FAM161B,FAM161B,COQ6,COQ6,COQ6,ENTPD5,ENTPD5,BBOF1,BBOF1,ALDH6A1,ALDH6A1,LIN52,VSX2,ABCD4,VRTN,SYNDIG1L,NPC2,MIR4709,NPC2,ISCA2,LTBP2,AREL1,FCF1,YLPM1,PROX2,DLST,RPS6KL1,PGF,EIF2B2,MLH3,ACYP1,ZC2HC1C,NEK9	-1.1299	0	153.635	6.86581e-12	380	344.107
chr14	75113338	75986267	NEK9,TMED10,FOS,JDP2,BATF,LOC102724153,FLVCR2,FLVCR2,ERG28,TTLL5,TGFB3,IFT43	0.644419	3	308.733	1.92181e-22	106	96.377
chr14	75988843	76439750	IFT43,GPATCH2L,ESRRB	-0.00272053	2	214.34	0.749005	35	32.4702
chr14	76440250	77768465	ESRRB,VASH1,ANGEL1,LRRC74A,IRF2BPL,CIPC,ZDHHC22,TMEM63C,NGB,POMT2,GSTZ1,TMED8,SAMD15,NOXRED1,VIPAS39,AHSA1,ISM2,SPTLC2,ALKBH1,SLIRP,SNW1,SNW1,C14orf178,C14orf178	0.640706	3	356.47	3.19863e-47	238	214.773
chr14	77769462	79133739	C14orf178,ADCK1,NRXN3	-0.302792	1	279.887	0.63034	48	43.5916
chr14	79279338	105529554	NRXN3,DIO2,DIO2,DIO2-AS1,CEP128,TSHR,GTF2A1,STON2,SEL1L,FLRT2,GALC,GPR65,KCNK10,SPATA7,PTPN21,ZC3H14,ZC3H14,EML5,EML5,TTC8,FOXN3,EFCAB11,TDP1,KCNK13,PSMC1,PSMC1,NRDE2,NRDE2,CALM1,TTC7B,TTC7B,LOC101928909,RPS6KA5,DGLUCY,GPR68,CCDC88C,PPP4R3A,CATSPERB,TC2N,FBLN5,TRIP11,ATXN3,NDUFB1,CPSF2,SLC24A4,RIN3,LGMN,GOLGA5,CHGA,ITPK1,MOAP1,TMEM251,GON7,UBR7,BTBD7,UNC79,COX8C,UNC79,PRIMA1,FAM181A-AS1,FAM181A,F…	0.134159	2	295.973	0.000282572	2418	2183.33
chr15	16936712	101923059	GOLGA6L6,POTEB2,POTEB,POTEB3,LOC283683,GOLGA6L7,NIPA1,NIPA2,CYFIP1,TUBGCP5,GOLGA6L22,LOC102723623,GOLGA6L2,MKRN3,MAGEL2,NDN,NPAP1,SNHG14,SNRPN,SNURF,SNHG14,UBE3A,ATP10A,GABRB3,GABRA5,GABRG3,OCA2,HERC2,GOLGA8M,GOLGA8M,LOC101928042,APBA2,FAM189A1,FAM189A1,NSMCE3,TJP1,GOLGA8J,CHRNA7,CHRFAM7A,CHRFAM7A,LOC100996413,LOC102725021,GOLGA8IP,GOLGA8T,GOLGA8H,GOLGA8N,LOC102725021,GOLGA8T,GOLGA8H,GOLGA8N,ARHG…	0.799866	4	405.82	0	9219	8326.13
chr16	47429	38319806	POLR3K,SNRNP25,RHBDF1,MPG,MPG,NPRL3,NPRL3,HBZ,HBM,HBA2,HBA1,HBQ1,LUC7L,FAM234A,FAM234A,RGS11,RGS11,ARHGDIG,PDIA2,AXIN1,MRPL28,PGAP6,NME4,DECR2,RAB11FIP3,CAPN15,PRR35,NHLRC4,PIGQ,RAB40C,WFIKKN1,METTL26,MCRIP2,WDR90,RHOT2,RHBDL1,STUB1,STUB1,JMJD8,JMJD8,WDR24,FBXL16,METRN,ANTKMT,CCDC78,HAGHL,CIAO3,MSLN,RPUSD1,CHTF18,GNG13,PRR25,LMF1,LMF1,LMF1-AS1,SOX8,SSTR5,C1QTNF8,CACNA1H,TPSG1,TPSB2,TPSAB1,TPSD1,U…	0.10904	2	336.036	2.84752e-06	5561	4952.6
chr16	46431020	90075910	SHCBP1,VPS35,ORC6,MYLK3,C16orf87,GPT2,DNAJA2,NETO2,ITFG1-AS1,ITFG1,ITFG1,PHKB,ABCC12,ABCC11,ABCC11,LONP2,LONP2,LONP2,SIAH1,SIAH1,N4BP1,CBLN1,C16orf78,ZNF423,CNEP1R1,HEATR3,TENT4B,ADCY7,BRD7,NKD1,SNX20,SNX20,LOC101927272,NOD2,CYLD,MIR548AI,SALL1,TOX3,CHD9,LOC643802,RBL2,AKTIP,RPGRIP1L,FTO,IRX3,IRX5,IRX6,MMP2,LPCAT2,LPCAT2,CAPNS2,SLC6A2,CES1,CES5A,GNAO1,GNAO1,DKFZP434H168,AMFR,NUDT21,OGFOD1,OGFOD1,…	-0.132349	2	249.847	4.01618e-22	5091	4572.84
chr17	156219	83094575	DOC2B,RPH3AL,RPH3AL,LOC100506388,LOC105371430,C17orf97,RFLNB,VPS53,TLCD3A,GEMIN4,DBIL5P,GLOD4,MRM3,NXN,TIMM22,ABR,TRARG1,YWHAE,CRK,MYO1C,INPP5K,PITPNA,SLC43A2,SCARF1,RILP,PRPF8,TLCD2,WDR81,SERPINF2,SERPINF1,SMYD4,RPA1,RTN4RL1,DPH1,DPH1,OVCA2,HIC1,HIC1,SMG6,SMG6,SRR,SRR,TSR1,TSR1,SGSM2,MNT,METTL16,PAFAH1B1,CLUH,CLUH,MIR6776,CCDC92B,RAP1GAP2,RAP1GAP2,LOC101927911,OR1D5,OR1D2,OR1G1,OR1A2,OR1A1,OR3A2…	0.0628846	2	287.709	1.5193e-05	14378	12912.5
chr18	158698	21383675	USP14,USP14,THOC1,THOC1,COLEC12,CETN1,CLUL1,TYMS,TYMS,ENOSF1,ENOSF1,YES1,ADCYAP1,METTL4,NDC80,SMCHD1,EMILIN2,LPIN2,MYOM1,MYL12A,MYL12A,LOC104968399,MYL12B,TGIF1,DLGAP1,DLGAP1,DLGAP1-AS3,AKAIN1,ZBTB14,EPB41L3,TMEM200C,L3MBTL4,LINC01387,ARHGAP28,LAMA1,LAMA1,LOC101927188,LRRC30,PTPRM,RAB12,MTCL1,NDUFV2,NDUFV2,NDUFV2-AS1,ANKRD12,TWSG1,RALBP1,PPP4R1,RAB31,TXNDC2,VAPA,APCDD1,NAPG,PIEZO2,PIEZO2,MIR6788,…	0.0528119	2	205.945	0.57282	1239	1123.62
chr18	21384205	21522821	GREB1L	-24.4689	0	0.050812	1.14824e-16	34	31.7636
chr18	21530342	22200823	ESCO1,SNRPD1,ABHD3,MIB1,GATA6	0.158974	2	183.227	0.0165128	68	62.0951
chr18	22415573	80247348	CTAGE1,RBBP8,CABLES1,TMEM241,RIOK3,RMC1,RMC1,NPC1,NPC1,ANKRD29,LAMA3,TTC39C,CABYR,OSBPL1A,IMPACT,HRH4,ZNF521,SS18,PSMA8,TAF4B,KCTD1,AQP4,AQP4,AQP4-AS1,AQP4-AS1,CHST9,CHST9,CDH2,DSC3,DSC2,DSCAS,DSC1,DSG1,DSG1,DSG1-AS1,DSG1-AS1,DSG4,DSG3,DSG2,DSG2,DSG2-AS1,TTR,B4GALT6,SLC25A52,TRAPPC8,RNF125,RNF138,MEP1B,GAREM1,KLHL14,CCDC178,ASXL3,NOL4,DTNA,MAPRE2,ZNF397,ZNF397,ZSCAN30,ZSCAN30,ZNF24,ZNF396,INO80C,…	-0.0395551	2	201.788	2.24597e-05	3247	2955.22
chr19	150500	14085627	PLPP2,MIER2,THEG,C2CD4C,SHC2,ODF3L2,MADCAM1,CDC34,GZMM,BSG,HCN2,POLRMT,FGF22,RNF126,FSTL3,PRSS57,PALM,MISP,PTBP1,PTBP1,MIR4745,PLPPR3,AZU1,PRTN3,ELANE,CFD,MED16,R3HDM4,KISS1R,ARID3A,WDR18,GRIN3B,TMEM259,CNN2,ABCA7,ARHGAP45,POLR2E,GPX4,SBNO2,STK11,CBARP,ATP5F1D,MIDN,CIRBP,FAM174C,EFNA2,PWWP3A,NDUFS7,GAMT,DAZAP1,RPS15,APC2,C19orf25,PCSK4,REEP6,ADAMTSL5,PLK5,MEX3D,MBD3,UQCR11,TCF3,ONECUT3,ATP8B3,REX…	0.69746	3	523.526	5.6951e-254	4407	3869.85
chr19	14088416	14089362	SAMD1	-28.428	0	0	6.78727e-06	3	2.86454
chr19	14093111	15231861	PRKACA,ASF1B,LOC100507373,ADGRL1,ADGRL1,ADGRE5,DDX39A,PKN1,GIPC1,DNAJB1,TECR,NDUFB7,CLEC17A,ADGRE3,ZNF333,ADGRE2,OR7C1,OR7C1,OR7A5,OR7A10,OR7A17,OR7C2,SLC1A6,CCDC105,CASP14,OR1I1,SYDE1,ILVBL,NOTCH3,NOTCH3,MIR6795,EPHX3	0.523652	3	423.489	1.74367e-28	306	272.257
chr19	15238376	15249290	BRD4	-28.4673	0	0	1.6806e-19	12	9.90776
chr19	15253556	58572632	BRD4,AKAP8,AKAP8L,WIZ,RASAL3,PGLYRP2,CYP4F22,CYP4F8,CYP4F3,CYP4F12,OR10H2,OR10H3,OR10H5,OR10H1,CYP4F2,CYP4F11,CYP4F11,OR10H4,LINC00661,TPM4,RAB8A,HSH2D,CIB3,FAM32A,AP1M1,KLF2,EPS15L1,CALR3,C19orf44,C19orf44,CHERP,CHERP,SLC35E1,MED26,SMIM7,TMEM38A,NWD1,SIN3B,F2RL3,CPAMD8,HAUS8,MYO9B,USE1,OCEL1,NR2F6,USHBP1,BABAM1,ANKLE1,ABHD8,MRPL34,DDA1,ANO8,GTPBP3,PLVAP,BST2,MVB12A,TMEM221,NXNL1,SLC27A1,SLC27A1,…	0.615755	3	462.525	0	9483	8355.62
chr20	87709	64273600	DEFB125,DEFB126,DEFB127,DEFB128,DEFB129,DEFB132,C20orf96,ZCCHC3,SOX12,NRSN2,TRIB3,RBCK1,TBC1D20,CSNK2A1,SRXN1,SCRT2,SLC52A3,FAM110A,ANGPT4,RSPO4,PSMF1,TMEM74B,C20orf202,RAD21L1,SNPH,SDCBP2,FKBP1A-SDCBP2,FKBP1A-SDCBP2,SDCBP2-AS1,FKBP1A,FKBP1A-SDCBP2,FKBP1A,NSFL1C,SIRPB2,SIRPD,SIRPB1,SIRPG,SIRPG,SIRPG-AS1,SIRPA,PDYN-AS1,PDYN,STK35,LOC388780,TGM3,TGM6,SNRPB,ZNF343,TMC2,NOP56,NOP56,MIR1292,NOP56,SNOR…	-0.0676657	2	256.794	2.08338e-06	6409	5769.76
chr21	4979989	14582396	TPTE,POTED,LIPI,RBM11,HSPA13,SAMSN1,SAMSN1,SAMSN1-AS1	1.3107	5	188.254	2.50509e-09	108	76.0066
chr21	14594012	14643073	SAMSN1-AS1,LOC388813,LOC388813	-21.6053	0	0.028331	0.0180314	5	4.467
chr21	14643573	42255731	NRIP1,USP25,CXADR,BTG3,C21orf91,CHODL,TMPRSS15,NCAM2,MRPL39,JAM2,ATP5PF,GABPA,APP,CYYR1-AS1,CYYR1,CYYR1,ADAMTS1,ADAMTS5,N6AMT1,LTN1,RWDD2B,USP16,CCT8,MAP3K7CL,BACH1,GRIK1,GRIK1,GRIK1-AS2,CLDN17,CLDN8,KRTAP24-1,KRTAP25-1,KRTAP26-1,KRTAP27-1,KRTAP23-1,KRTAP13-2,KRTAP13-1,KRTAP13-3,KRTAP13-4,KRTAP15-1,KRTAP19-1,KRTAP19-2,KRTAP19-3,KRTAP19-4,KRTAP19-5,KRTAP19-6,KRTAP19-7,KRTAP22-2,KRTAP6-3,KRTAP6-2,K…	0.162935	2	250.055	0.0299875	1728	1567.29
chr21	42256231	42260139	ABCG1	-28.4431	0	0	0.000127061	3	2.57592
chr21	42260639	46664374	ABCG1,TFF3,TFF2,TFF1,TMPRSS3,UBASH3A,RSPH1,SLC37A1,PDE9A,WDR4,NDUFV3,ERVH48-1,PKNOX1,CBS,CBSL,CBSL,CBS,U2AF1L5,U2AF1,CRYAA,CRYAA2,SIK1B,SIK1,HSF2BP,RRP1B,PDXK,CSTB,RRP1,AGPAT3,TRAPPC10,LOC102724159,PWP2,GATD3A,GATD3B,ICOSLG,ICOSLG,LOC102723996,DNMT3L,DNMT3L,DNMT3L-AS1,AIRE,PFKL,CFAP410,TRPM2,TRPM2,TRPM2-AS,LRRC3,TSPEAR,TSPEAR,TSPEAR-AS1,TSPEAR,KRTAP10-1,TSPEAR,KRTAP10-2,TSPEAR,KRTAP10-3,TSPEAR,KR…	0.245869	3	390.617	1.27075e-07	876	759.726
chr22	10451702	42215305	OR11H1,POTEH,POTEH,POTEH-AS1,CCT8L2,XKR3,GAB4,IL17RA,TMEM121B,HDHD5,ADA2,CECR2,SLC25A18,SLC25A18,LOC101929372,ATP6V1E1,BCL2L13,BID,MICAL3,PEX26,TUBA8,USP18,TMEM191B,RIMBP3,LOC102724770,DGCR6,LOC102724788,PRODH,DGCR2,ESS2,TSSK2,ESS2,GSC2,SLC25A1,CLTCL1,HIRA,MRPL40,C22orf39,UFD1,CDC45,CLDN5,SEPTIN5,SEPTIN5,SEPT5-GP1BB,SEPT5-GP1BB,GP1BB,TBX1,GNB1L,GNB1L,RTL10,TXNRD2,COMT,COMT,MIR4761,COMT,ARVCF,ARVC…	0.035515	2	289.023	0.237218	4167	3733.33
chr22	42385160	50782310	NFAM1,RRP7A,SERHL2,POLDIP3,CYB5R3,CYB5R3,ATP5MGL,A4GALT,ARFGAP3,PACSIN2,TTLL1-AS1,TTLL1,TTLL1,BIK,MCAT,TSPO,TTLL12,SCUBE1,MPPED1,EFCAB6-AS1,EFCAB6,EFCAB6,SULT4A1,PNPLA5,PNPLA3,SAMM50,PARVB,PARVG,SHISAL1,RTL6,PRR5,PRR5,PRR5-ARHGAP8,PRR5-ARHGAP8,ARHGAP8,PHF21B,NUP50,NUP50,LOC105373064,KIAA0930,UPK3A,FAM118A,SMC1B,RIBC2,FBLN1,ATXN10,WNT7B,PPARA,CDPF1,PKDREJ,TTC38,GTSE1,TRMU,CELSR1,GRAMD4,CERK,TBC1D2…	-0.2109	2	291.789	0.001302	1195	1045.83
chrX	150500	135677608	PPP2R3B,SHOX,IL3RA,ASMTL-AS1,ASMTL,ASMTL,P2RY8,ASMT,DHRSX,CD99,XG,XGY2,XG,GYG2,ARSD,ARSL,ARSH,ARSF,MXRA5,PRKX,FAM239B,NLGN4X,VCX3A,PUDP,PUDP,STS,STS,VCX,PNPLA4,VCX3B,ANOS1,FAM9A,FAM9B,TBL1X,GPR143,SHROOM2,CLDN34,WWC3,CLCN4,MID1,HCCS,ARHGAP6,ARHGAP6,AMELX,MSL3,FRMPD4,PRPS2,TLR7,TLR8-AS1,TLR8,FAM9C,GS1-600G8.3,ATXN3L,EGFL6,TCEANC,RAB9A,TRAPPC2,OFD1,GPM6B,GEMIN8,GLRA2,FANCB,MOSPD2,ASB9,ASB11,PIGA,PI…	-0.576228	1	131.136	4.06672e-94	6952	3892.2
chrX	135678285	155774739	SAGE2P,CT45A1,CT45A3,CT45A5,CT45A6,CT45A7,CT45A9,CT45A2,CT45A8,SAGE1,MMGT1,SLC9A6,FHL1,MAP7D3,ADGRG4,BRS3,HTATSF1,VGLL1,CD40LG,ARHGEF6,RBMX,GPR101,ZIC3,FGF13,F9,MCF2,ATP11C,CXorf66,LOC389895,SOX3,CDR1,SPANXB1,LDOC1,SPANXA2-OT1,SPANXA1,SPANXA2,SPANXA2-OT1,SPANXA2,SPANXA1,SPANXD,MAGEC3,MAGEC1,MAGEC2,SPANXN4,SPANXN3,SLITRK4,SPANXN2,UBE2NL,SPANXN1,SLITRK2,CXorf51B,CXorf51A,CXorf51A,CXorf51B,FMR1,FMR1…	0.317193	3	275.362	4.89673e-09	1372	790.685
chrY	2741348	56959845	SRY,RPS4Y1,ZFY,ZFY,ZFY-AS1,TGIF2LY,PCDH11Y,TSPY2,AMELY,TBL1Y,TSPY3,TSPY1,TSPY10,TSPY4,TSPY8,TSPY8,TSPY3,TSPY10,TSPY1,USP9Y,DDX3Y,UTY,UTY,MIR12120,TMSB4Y,VCY1B,VCY,VCY,VCY1B,NLGN4Y,XKRY,XKRY2,CDY2B,CDY2A,CDY2A,CDY2B,HSFY2,HSFY1,HSFY2,HSFY1,TTTY9A,TTTY9B,TTTY9A,TTTY9B,HSFY2,HSFY1,TTTY14,KDM5D,EIF1AY,RPS4Y2,PRORY,RBMY1B,RBMY1D,RBMY1A1,RBMY1E,RBMY1B,RBMY1D,RBMY1A1,RBMY1E,RBMY1A1,RBMY1B,RBMY1D,RBMY1E,…	1.3772	3	327.968	1.69174e-63	698	672.549

## Sheet: 27522_Primary
chromosome	start	end	gene	log2	cn	depth	p_ttest	probes	weight
chr1	69090	34866301	OR4F5,OR4F3,OR4F16,OR4F29,OR4F3,OR4F29,OR4F16,SAMD11,SAMD11,NOC2L,NOC2L,KLHL17,PLEKHN1,PERM1,HES4,ISG15,AGRN,RNF223,C1orf159,TTLL10,TNFRSF18,TNFRSF4,SDF4,B3GALT6,C1QTNF12,UBE2J2,SCNN1D,ACAP3,ACAP3,MIR6726,PUSL1,INTS11,INTS11,MIR6727,CPTP,TAS1R3,DVL1,DVL1,MIR6808,MXRA8,AURKAIP1,CCNL2,MRPL20,ANKRD65,VWA1,ATAD3C,ATAD3B,ATAD3A,TMEM240,SSU72,MIB2,MMP23B,MMP23A,CDK11B,SLC35E2B,CDK11A,SLC35E2A,NADK,GNB1…	0.169624	2	709.892	1.34553e-22	5441	4222.38
chr1	34867047	34905383	DLGAP3	-13.3048	0	0.719988	0.00109486	12	9.28509
chr1	34905883	41513750	TMEM35B,ZMYM6,ZMYM1,SFPQ,ZMYM4,ZMYM4,ZMYM4-AS1,KIAA0319L,NCDN,TFAP2E,PSMB2,C1orf216,CLSPN,AGO4,AGO1,AGO3,TEKT2,ADPRS,COL8A2,TRAPPC3,MAP7D1,THRAP3,SH3D21,EVA1B,STK40,LSM10,OSCP1,MRPS15,CSF3R,GRIK3,ZC3H12A,MEAF6,SNIP1,DNALI1,DNALI1,GNL2,GNL2,RSPO1,C1orf109,CDCA8,EPHA10,MANEAL,YRDC,C1orf122,MTF1,INPP5B,SF3A3,FHL3,UTP11,POU3F1,RRAGC,MYCBP,GJA9-MYCBP,GJA9-MYCBP,LOC105378663,GJA9,RHBDL2,AKIRIN1,MACF1,M…	0.15881	2	575.753	2.09261e-11	1107	853.998
chr1	41518401	41584797	HIVEP3	-23.0995	0	0.327061	1.70305e-10	22	16.8826
chr1	41585297	58473968	HIVEP3,GUCA2B,GUCA2A,FOXJ3,RIMKLA,ZMYND12,CCDC30,PPCS,CCDC30,PPIH,YBX1,CLDN19,P3H1,C1orf50,TMEM269,SVBP,SVBP,ERMAP,ERMAP,ZNF691,SLC2A1,FAM183A,EBNA1BP2,EBNA1BP2,MIR6733,EBNA1BP2,CFAP57,CFAP57,TMEM125,C1orf210,TIE1,MPL,CDC20,ELOVL1,ELOVL1,MIR6734,MED8,SZT2,SZT2,SZT2-AS1,SZT2,HYI,PTPRF,KDM4A,KDM4A,KDM4A-AS1,ST3GAL3,ARTN,IPO13,DPH2,ATP6V0B,B4GALT2,CCDC24,SLC6A9,KLF17,DMAP1,ERI3,ERI3,ERI3-IT1,RNF220,…	0.00994386	2	538.622	0.409429	2144	1737.12
chr1	58480946	248918363	DAB1,OMA1,TACSTD2,MYSM1,JUN,FGGY,HOOK1,CYP2J2,C1orf87,NFIA,TM2D1,PATJ,L1TD1,KANK4,USP1,DOCK7,DOCK7,ANGPTL3,ATG4C,FOXD3-AS1,FOXD3-AS1,FOXD3,ALG6,ITGB3BP,EFCAB7,PGM1,ROR1,UBE2U,CACHD1,RAVER2,JAK1,AK4,DNAJC6,LEPR,LEPROT,LEPR,PDE4B,SGIP1,TCTEX1D1,INSL5,DNAI4,MIER1,SLC35D1,C1orf141,IL23R,IL12RB2,SERBP1,GADD45A,GNG12,GNG12-AS1,DIRAS3,GNG12-AS1,WLS,WLS,RPE65,DEPDC1,LRRC7,LRRC40,SRSF11,ANKRD13C,HHLA3,CTH…	-0.145045	2	453.042	1.50213e-33	16919	13517.7
chr2	41607	92040302	FAM110C,SH3YL1,ACP1,ALKAL2,TMEM18,SNTG2,TPO,PXDN,MYT1L,EIPR1,TRAPPC12,ADI1,RNASEH1,RPS7,COLEC11,ALLC,DCDC2C,SOX11,CMPK2,RSAD2,RNF144A,RNF144A,LOC101929452,ID2,KIDINS220,MBOAT2,ASAP2,ITGB1BP1,CPSF3,IAH1,ADAM17,YWHAQ,TAF1B,GRHL1,KLF11,CYS1,RRM2,HPCAL1,ODC1,NOL10,ATP6V1C2,ATP6V1C2,PDIA6,PDIA6,KCNF1,C2orf50,SLC66A3,ROCK2,E2F6,GREB1,NTSR2,LPIN1,TRIB2,NBAS,DDX1,MYCNOS,MYCN,MYCN,CYRIA,RAD51AP2,VSNL1,SMC…	0.0109241	2	468.252	0.529139	6921	5618.92
chr2	94126137	148929355	LOC442028,TEKT4,MAL,MRPS5,ZNF514,ZNF2,PROM2,KCNIP3,FAHD2A,TRIM43B,TRIM43,ANKRD36C,FAHD2CP,GPAT2,GPAT2,ADRA2B,ASTL,DUSP2,STARD7,TMEM127,CIAO1,SNRNP200,ITPRIPL1,NCAPH,NEURL3,ARID5A,KANSL3,FER1L5,LMAN2L,CNNM4,CNNM3,ANKRD23,ANKRD39,SEMA4C,FAM178B,FAM178B,LOC101927053,FAHD2B,ANKRD36,ANKRD36B,COX5B,ACTR1B,ZAP70,TMEM131,VWA3B,CNGA3,INPP4A,COA5,UNC50,MGAT4A,CRACDL,TSGA10,TSGA10,C2orf15,LIPT1,MITD1,MRPL30…	0.200383	3	582.738	7.97707e-12	4078	3355.53
chr2	148937283	241899330	KIF5C,LYPD6B,LYPD6,MMADHC,RND3,RBM43,NMI,LOC101929319,TNFAIP6,RIF1,NEB,ARL5A,CACNB4,STAM2,FMNL2,PRPF40A,PRPF40A,ARL6IP6,ARL6IP6,RPRM,GALNT13,GALNT13,LOC100144595,KCNJ3,NR4A2,GPD2,GALNT5,ERMN,CYTIP,ACVR1C,ACVR1,UPP2,CCDC148-AS1,CCDC148,CCDC148,PKP4,PKP4,PKP4-AS1,DAPL1,TANC1,WDSUB1,BAZ2B,MARCHF7,CD302,LY75-CD302,LY75-CD302,LY75,PLA2R1,ITGB6,RBMS1,TANK,TANK,LOC101929512,PSMD14,TBR1,SLC4A10,DPP4,LOC1…	-0.153685	2	450.755	2.46207e-19	8948	7132.15
chr3	150500	51394072	CHL1,CHL1,CHL1-AS1,CNTN6,CNTN4,CNTN4,CNTN4-AS1,IL5RA,TRNT1,TRNT1,CRBN,CRBN,LRRN1,SETMAR,SUMF1,ITPR1,BHLHE40-AS1,BHLHE40,BHLHE40,ARL8B,EDEM1,GRM7,LMCD1,SSUH2,CAV3,OXTR,RAD18,SRGAP3,THUMPD3,SETD5,LHFPL4,MTMR14,CPNE9,BRPF1,OGG1,OGG1,CAMK1,CAMK1,TADA3,TADA3,ARPC4,ARPC4-TTLL3,ARPC4,ARPC4-TTLL3,ARPC4-TTLL3,TTLL3,RPUSD3,CIDEC,JAGN1,IL17RE,IL17RC,CRELD1,PRRT3,PRRT3,PRRT3-AS1,EMC3,EMC3,EMC3-AS1,FANCD2,FAN…	-0.00688533	2	551.76	0.358325	5494	4431.21
chr3	51398768	51420950	DCAF1	-20.8011	0	0.403993	1.52757e-06	15	13.1137
chr3	51421450	91601118	DCAF1,RAD54L2,TEX264,GRM2,IQCF6,IQCF3,IQCF2,IQCF5-AS1,IQCF5,IQCF1,RRP9,PARP3,GPR62,PCBP4,ABHD14B,ABHD14A,ABHD14A-ACY1,ABHD14A-ACY1,ACY1,RPL29,DUSP7,POC1A,ALAS1,TLR9,TWF2,PPM1M,WDR82,GLYCTK,DNAH1,BAP1,PHF7,SEMA3G,TNNC1,NISCH,STAB1,STAB1,NT5DC2,NT5DC2,SMIM4,PBRM1,GNL3,GLT8D1,GLT8D1,SPCS1,SPCS1,NEK4,ITIH1,ITIH3,ITIH4,ITIH4,ITIH4-AS1,MUSTN1,STIMATE-MUSTN1,STIMATE-MUSTN1,STIMATE,SFMBT1,RFT1,PRKCD,TKT,…	0.00935587	2	461.879	0.357196	2336	1874.66
chr3	93722235	198169852	PROS1,ARL13B,ARL13B,STX19,DHFR2,NSUN3,EPHA6,ARL6,CRYBG3,CRYBG3,RIOX2,RIOX2,GABRR3,OR5AC2,OR5H1,OR5H14,OR5H15,OR5H6,OR5H2,OR5K4,OR5K3,OR5K1,OR5K2,CLDND1,GPR15,CPOX,ST3GAL6,DCBLD2,COL8A1,HP09053,CMSS1,CMSS1,FILIP1L,CMSS1,TBC1D23,NIT2,TOMM70,LNP1,TMEM45A,ADGRG7,TFG,ABI3BP,IMPG2,SENP7,TRMT10C,PCNP,ZBTB11,ZBTB11,ZBTB11-AS1,RPL24,CEP97,NXPE3,NFKBIZ,ZPLD1,ALCAM,CBLB,CCDC54,BBX,CD47,IFT57,HHLA2,MYH15,CIP…	-0.0271564	2	416.362	0.000143737	8216	6617.89
chr4	85730	15686477	ZNF595,ZNF718,ZNF732,ZNF141,ABCA11P,ZNF721,PIGG,PDE6B,ATP5ME,MYL5,MYL5,SLC49A3,SLC49A3,PCGF3,CPLX1,GAK,TMEM175,DGKQ,SLC26A1,SLC26A1,IDUA,IDUA,FGFRL1,RNF212,SPON2,CTBP1-AS,CTBP1,CTBP1,MAEA,UVSSA,FAM53A,SLBP,TMEM129,TACC3,FGFR3,LETM1,NSD2,NELFA,NELFA,MIR943,C4orf48,NAT8L,POLN,POLN,HAUS3,MXD4,ZFYVE28,CFAP99,RNF4,FAM193A,TNIP2,SH3BP2,ADD1,MFSD10,NOP14-AS1,NOP14,NOP14,GRK4,HTT,MSANTD1,RGS12,HGFAC,DOK7…	0.0684157	2	629.853	0.00176534	1617	1353.22
chr4	15686977	68338384	FAM200B,BST1,CD38,FGFBP1,FGFBP2,PROM1,TAPT1,LDB2,QDPR,CLRN2,LAP3,MED28,MED28,FAM184B,FAM184B,DCAF16,NCAPG,NCAPG,LCORL,LCORL,SLIT2,PACRGL,PACRGL,KCNIP4,KCNIP4,ADGRA3,GBA3,PPARGC1A,DHX15,CCDC149,LGI2,SEPSECS,PI4K2B,ZCCHC4,ANAPC4,SLC34A2,SEL1L3,SMIM20,RBPJ,CCKAR,TBC1D19,STIM2,PCDH7,ARAP2,DTHD1,NWD2,C4orf19,C4orf19,RELL1,RELL1,PGM2,TBC1D1,TBC1D1,PTTG2,KLF3,TLR10,TLR1,TLR6,FAM114A1,TMEM156,KLHL5,WDR19…	-0.130196	2	325.588	4.59761e-05	2468	2012.13
chr4	68338884	69639640	YTHDC1,TMPRSS11E,UGT2B17,UGT2B15,UGT2B10,UGT2A3,UGT2B7,LOC105377267,UGT2B11,UGT2B28,UGT2B4,UGT2A2,UGT2A1	0.830423	4	576.55	1.58581e-09	100	69.3762
chr4	69646929	70247850	UGT2A1,SULT1B1,SULT1E1,CSN1S1,CSN2,STATH,HTN3,HTN1,PRR27,ODAM,FDCSP,CSN3	-0.583471	1	224.621	7.51016e-12	82	56.1497
chr4	70248997	71338552	CSN3,CABS1,SMR3A,SMR3B,OPRPN,MUC7,AMTN,AMBN,ENAM,JCHAIN,UTP3,RUFY3,GRSF1,MOB1B,DCK,SLC4A4	0.0233661	2	376.868	0.0812038	145	112.93
chr4	71339052	72414971	SLC4A4,GC,NPFFR2,ADAMTS3	-0.453804	1	268.045	6.9526e-19	83	58.057
chr4	72415471	75756996	ADAMTS3,COX18,ANKRD17,ALB,AFP,AFM,RASSF6,CXCL8,CXCL6,PF4V1,CXCL1,PF4,PPBP,CXCL5,CXCL3,CXCL2,MTHFD2L,EPGN,EREG,AREG,BTC,PARM1,RCHY1,THAP6,ODAPH,CDKL2,G3BP2,USO1	0.0125714	2	378.198	0.608754	274	217.841
chr4	75770438	190027204	USO1,USO1,PPEF2,NAAA,SDAD1,SDAD1,SDAD1-AS1,SDAD1-AS1,CXCL9,CXCL9,ART3,CXCL10,ART3,CXCL11,ART3,NUP54,SCARB2,FAM47E,FAM47E-STBD1,FAM47E-STBD1,STBD1,CCDC158,SHROOM3,SOWAHB,SEPTIN11,CCNI,CCNG2,CXCL13,CNOT6L,MRPL1,FRAS1,ANXA3,BMP2K,BMP2K,PAQR3,PAQR3,NAA11,GK2,ANTXR2,PRDM8,FGF5,CFAP299,BMP3,PRKG2,PRKG2,PRKG2-AS1,RASGEF1B,HNRNPD,HNRNPDL,ENOPH1,TMEM150C,SCD5,SEC31A,THAP9-AS1,THAP9,THAP9,LIN54,COPS4,PLAC8…	-0.245627	2	343.482	1.2493e-22	6489	5336.32
chr5	140307	131945249	PLEKHG4B,LRRC14B,CCDC127,SDHA,PDCD6,PDCD6-AHRR,PDCD6-AHRR,AHRR,EXOC3-AS1,EXOC3,SLC9A3,SLC9A3-AS1,SLC9A3,CEP72,CEP72,TPPP,TPPP,ZDHHC11B,ZDHHC11,BRD9,TRIP13,LOC100506688,NKD2,SLC12A7,SLC6A19,SLC6A18,TERT,CLPTM1L,SLC6A3,LPCAT1,MRPL36,NDUFS6,IRX4,IRX2,C5orf38,IRX1,ADAMTS16,ICE1,MED10,UBE2QL1,NSUN2,SRD5A1,TENT4A,ADCY2,C5orf49,FASTKD3,MTRR,SEMA5A,TAS2R1,ATPSCKMT,CCT5,CMBL,MARCHF6,MARCHF6,MIR10397,ROPN1…	-0.0864485	2	356.829	1.74575e-08	7042	5722.2
chr5	131945398	160393205	MEIKIN,ACSL6,IL3,CSF2,P4HA2,P4HA2,MIR6830,PDLIM4,SLC22A4,SLC22A4,MIR3936HG,SLC22A5,IRF1,IL5,RAD50,RAD50,TH2LCRR,IL13,IL4,IL4,LOC105379176,KIF3A,CCNI2,CCNI2,SEPTIN8,SEPTIN8,SOWAHA,SHROOM1,GDF9,GDF9,UQCRQ,UQCRQ,LEAP2,AFF4,ZCCHC10,HSPA4,FSTL4,C5orf15,VDAC1,TCF7,SKP1,PPP2CA,PPP2CA,MIR3661,CDKL3,UBE2B,CDKN2AIPNL,JADE2,SAR1B,SEC24A,CAMLG,DDX46,C5orf24,TXNDC15,PCBD2,CATSPER3,PITX1,C5orf66,C5orf66,MACROH…	0.0151331	2	613.754	0.897671	3431	2689.51
chr5	160393705	160394725	ZBED8	-24.9329	0	0.00569298	0.00615189	4	3.81168
chr5	160394725	181368225	ZBED8,SLU7,PTTG1,ATP10B,GABRB2,GABRA6,GABRA1,GABRG2,CCNG1,NUDCD2,HMMR,HMMR,HMMR-AS1,MAT2B,TENM2,WWC1,RARS1,PANK3,SLIT3,SLIT3,SLIT3-AS2,SPDL1,DOCK2,DOCK2,INSYN2B,FOXI1,C5orf58,C5orf58,LCP2,LCP2,KCNIP1,KCNIP1,KCNMB1,KCNIP1,KCNIP1-AS1,GABRP,RANBP17,TLX3,NPM1,FGF18,SMIM23,FBXW11,STK10,EFCAB9,UBTD2,SH3PXD2B,NEURL1B,DUSP1,ERGIC1,RPL26L1,ATP6V0E1,CREBRF,BNIP1,NKX2-5,STC2,BOD1,CPEB4,C5orf47,NSG2,MSX2,DRD…	0.08299	2	562.879	0.00672357	1753	1408.55
chr6	150500	170583747	DUSP22,IRF4,EXOC2,EXOC2,HUS1B,FOXF2,MIR6720,FOXF2,FOXC1,GMDS,LINC01600,MYLK4,MYLK4,WRNIP1,WRNIP1,SERPINB1,LOC101927730,SERPINB9,SERPINB6,NQO2,NQO2,HTATSF1P2,RIPK1,BPHL,TUBB2A,TUBB2B,PSMG4,SLC22A23,SLC22A23,LOC643327,PXDC1,FAM50B,PRPF4B,FAM217A,C6orf201,C6orf201,ECI2,ECI2,CDYL,RPP40,RPP40,LYRM4-AS1,LYRM4-AS1,LYRM4-AS1,LYRM4,LYRM4,FARS2,NRN1,F13A1,LY86-AS1,LY86,LY86,RREB1,SSR1,CAGE1,RIOK1,DSP,SNRNP…	-0.0858176	2	468.603	1.28091e-13	13646	11071.2
chr7	150500	58071586	FAM20C,FOXL3,FOXL3,FOXL3-OT1,PDGFA,PRKAR1B,PRKAR1B,PRKAR1B-AS1,DNAAF5,SUN1,GET4,ADAP1,COX19,C7orf50,CYP2W1,C7orf50,C7orf50,GPER1,ZFAND2A,UNCX,MICALL2,INTS1,MAFK,TMEM184A,PSMG3,ELFN1,MAD1L1,MRM2,NUDT1,SNX8,SNX8,MIR6836,EIF3B,CHST12,GRIFIN,LFNG,BRAT1,IQCE,TTYH3,AMZ1,AMZ1,GNA12,GNA12,CARD11,SDK1,SDK1,LOC105375131,FOXK1,AP5Z1,RADIL,RADIL,PAPOLB,MMD2,RBAK,RBAK-RBAKDN,RBAK-RBAKDN,RBAKDN,WIPI2,SLC29A4,T…	-0.073789	2	459.079	0.00295036	3888	3032.42
chr7	60926988	132130574	ZNF727,ZNF735,ZNF679,ZNF736,ZNF680,ZNF107,ZNF138,ZNF273,ZNF117,ERV3-1-ZNF117,ZNF92,VKORC1L1,GUSB,ASL,CRCP,TPST1,KCTD7,RABGEF1,TMEM248,SBDS,TYW1,AUTS2,GALNT17,CALN1,TYW1B,POM121,POM121,NSUN5P2,TRIM73,TRIM74,NSUN5,TRIM50,FKBP6,FZD9,BAZ1B,BCL7B,TBL2,MLXIPL,VPS37D,DNAJC30,BUD23,STX1A,ABHD11,CLDN3,CLDN4,METTL27,TMEM270,ELN,LIMK1,EIF4H,LAT2,RFC2,CLIP2,GTF2IRD1,GTF2I,LOC101926943,GTF2I,NCF1,GTF2IRD2,CAS…	0.0880168	2	527.634	1.06831e-05	5592	4291.92
chr7	132133048	138001705	PLXNA4,PLXNA4,CHCHD3,EXOC4,EXOC4,LOC101928861,LRGUK,SLC35B4,AKR1B1,AKR1B10,AKR1B15,BPGM,CALD1,AGBL3,AGBL3,CYREN,CYREN,TMEM140,CYREN,WDR91,STRA8,CNOT4,NUP205,STMP1,SLC13A4,FAM180A,LUZP6,MTPN,CHRM2,LOC349160,PTN,DGKI,CREB3L2,CREB3L2,CREB3L2-AS1	-0.550717	1	370.441	7.24206e-05	442	344.802
chr7	138002205	138771312	AKR1D1,TRIM24,SVOPL,ATP6V0A4	0.579136	3	514.158	1.0661e-16	78	60.4942
chr7	138771812	139026043	ATP6V0A4,TMEM213,TMEM213,KIAA1549	-0.180692	2	538.257	0.00187288	36	32.9281
chr7	139026543	140091188	ZC3HAV1L,ZC3HAV1,TTC26,UBN2,LUC7L2,FMC1,FMC1-LUC7L2,LUC7L2,FMC1-LUC7L2,LUC7L2,FMC1-LUC7L2,LOC100129148,KLRG2,CLEC2L,HIPK2,TBXAS1,PARP12,KDM7A	0.375438	3	566.331	4.62341e-14	159	127.879
chr7	140091803	140139190	KDM7A	-0.347554	1	284.495	1.29547e-06	18	16.4481
chr7	140139690	141074692	SLC37A3,RAB19,MKRN1,DENND2A,ADCK2,NDUFB2-AS1,NDUFB2-AS1,NDUFB2,NDUFB2,BRAF,MRPS33,TMEM178B	0.591594	3	544.814	5.42304e-11	115	78.6987
chr7	141075192	143571317	TMEM178B,AGK,DENND11,WEE2-AS1,WEE2,SSBP1,TAS2R3,TAS2R4,TAS2R5,PRSS37,OR9A4,CLEC5A,TAS2R38,MGAM,PRSS58,TCAF2,MTRNR2L6,TCAF2,PRSS1,TCAF2,EPHB6,TCAF2,TRPV6,TCAF2,TRPV5,TCAF2,LLCFC1,TCAF2,KEL,TCAF2,OR9A2,TCAF2,OR6V1,TCAF2,PIP,TCAF2,TAS2R39,TCAF2,TAS2R40,TCAF2,TMEM139-AS1,GSTK1,TCAF2,TMEM139-AS1,TMEM139,TCAF2,TMEM139,TCAF2,CASP2,TCAF2,CLCN1,TCAF2,FAM131B,TCAF2,FAM131B,LOC100507507,TCAF2,FAM131B,ZYX,TC…	-0.115728	2	544.652	2.63417e-07	355	270.516
chr7	143571817	143623275	TCAF2,CTAGE15	2.20817	10	1609.57	0.0023592	10	8.41298
chr7	143623775	143754824	TCAF2	-0.749211	1	389.284	1.1546e-05	19	13.2089
chr7	143755324	143856573	TCAF2,CTAGE6	2.19078	10	1687.27	0.00109511	10	8.07058
chr7	143857073	144110539	TCAF1,OR2F2,OR2F1,OR6B1,OR2A5,OR2A25,OR2A12,OR2A2	-0.417276	1	435.46	2.20233e-09	43	27.55
chr7	144111039	144363983	OR2A14,CTAGE8,CTAGE4,ARHGEF35,ARHGEF35-AS1,OR2A1-AS1,OR2A7,ARHGEF34P,ARHGEF35-AS1,OR2A1-AS1,ARHGEF34P,CTAGE4,CTAGE8,ARHGEF5,ARHGEF5,ARHGEF34P	2.04357	9	1859.21	1.89609e-08	34	24.7755
chr7	144363983	152358675	ARHGEF5,ARHGEF34P,ARHGEF5,NOBOX,TPK1,CNTNAP2,C7orf33,CUL1,EZH2,PDIA4,ZNF786,ZNF425,ZNF398,ZNF282,ZNF212,ZNF783,ZNF777,ZNF746,KRBA1,ZNF467,SSPOP,ZNF862,ATP6V0E2,ACTR3C,LRRC61,ZBED6CL,LRRC61,RARRES2,REPIN1,ZNF775,GIMAP8,GIMAP7,GIMAP4,GIMAP6,GIMAP2,GIMAP1-GIMAP5,GIMAP1,GIMAP1-GIMAP5,GIMAP5,TMEM176B,TMEM176B,TMEM176A,TMEM176A,AOC1,KCNH2,NOS3,NOS3,ATG9B,ATG9B,ABCB8,ASIC3,CDK5,SLC4A2,FASTK,TMUB1,AGAP3,…	-0.017897	2	647.627	0.270742	848	711.893
chr7	152359175	152851625	XRCC2,ACTR3B	1.29964	5	481.279	0.000130634	19	14.5327
chr7	152852125	154889530	ACTR3B,DPP6,DPP6	-9.70881	0	124.174	1.02376e-06	54	46.6765
chr7	154892333	159144459	DPP6,PAXIP1-AS2,PAXIP1,PAXIP1,HTR5A-AS1,HTR5A,HTR5A,INSIG1,EN2,CNPY1,RBM33,SHH,RNF32,RNF32,LMBR1,LMBR1,NOM1,MNX1,MNX1-AS2,MNX1,UBE3C,DNAJB6,PTPRN2,NCAPG2,ESYT2,DYNC2I1,VIPR2	0.0210549	2	469.219	0.994648	294	245.914
chr8	150500	43954451	OR4F21,ZNF596,FBXO25,TDRP,ERICH1,DLGAP2,DLGAP2,DLGAP2-AS1,CLN8,ARHGEF10,LOC101928058,KBTBD11-OT1,MYOM2,LOC105377785,CSMD1,CSMD1,MCPH1,MCPH1,ANGPT2,MCPH1,MCPH1-AS1,AGPAT5,XKR5,DEFB1,DEFA6,DEFA4,DEFA1B,DEFA1,DEFA1,DEFA1B,DEFA3,DEFA1,DEFA1B,DEFA5,DEFB4B,DEFB103A,DEFB103B,SPAG11A,SPAG11B,DEFB104B,DEFB104A,DEFB106B,DEFB106A,DEFB105A,DEFB105B,DEFB107A,DEFB107B,DEFB107B,DEFB107A,DEFB105B,DEFB105A,DEFB10…	0.043251	2	479.131	0.000654527	3325	2752.75
chr8	45894885	145054157	SPIDR,CEBPD,PRKDC,MCM4,UBE2V2,EFCAB1,SNAI2,PPDPFL,SNTG1,PXDNL,PCMTD1,ST18,ALKAL1,RB1CC1,NPBWR1,OPRK1,ATP6V1H,RGS20,TCEA1,LYPLA1,MRPL15,SOX17,RP1,XKR4,TMEM68,TGS1,LYN,RPS20,MOS,PLAG1,CHCHD7,SDR16C5,PENK,PENK,LOC101929415,BPNT2,FAM110B,UBXN2B,CYP7A1,SDCBP,NSMAF,TOX,CA8,RAB2A,CHD7,CLVS1,ASPH,NKAIN3,GGH,TTPA,YTHDF3,LOC401463,BHLHE22,CYP7B1,ARMC1,MTFR1,PDE7A,DNAJC5B,TRIM55,CRH,RRS1,ADHFE1,VXN,MYBL1,VC…	0.0044937	2	446.978	0.131698	5948	4800.57
chr9	14806	138233806	WASHC1,FOXD4,CBWD1,DOCK8-AS1,DOCK8,DOCK8,KANK1,DMRT1,DMRT3,DMRT2,SMARCA2,VLDLR,KCNV2,PUM3,RFX3,GLIS3,GLIS3,GLIS3-AS1,SLC1A1,SPATA6L,SPATA6L,PLPP6,CDC37L1,AK3,RCL1,JAK2,INSL6,INSL4,RLN2,RLN1,PLGRKT,CD274,PDCD1LG2,RIC1,ERMP1,MLANA,KIAA2026,RANBP6,IL33,TPD52L3,UHRF2,GLDC,KDM4C,DMAC1,PTPRD,TYRP1,TYRP1,LURAP1L-AS1,LURAP1L-AS1,LURAP1L,LURAP1L,MPDZ,NFIB,ZDHHC21,CER1,FREM1,TTC39B,SNAPC3,SNAPC3,PSIP1,PSIP…	0.0369564	2	564.379	0.0156121	10758	8781.01
chr10	47056	39312478	TUBB8,ZMYND11,DIP2C,LARP4B,GTPBP4,GTPBP4,IDI2,IDI2,IDI2,IDI2-AS1,IDI2-AS1,IDI1,IDI1,WDR37,ADARB2,PFKP,PITRM1,PITRM1,PITRM1-AS1,KLF6,AKR1E2,AKR1C1,AKR1C2,AKR1C3,AKR1C4,UCN3,TUBAL3,NET1,CALML5,CALML3-AS1,CALML3,ASB13,TASOR2,GDI2,ANKRD16,FBH1,IL15RA,IL2RA,RBM17,PFKFB3,PRKCQ,SFMBT2,ITIH5,ITIH2,KIN,ATP5F1C,TAF3,GATA3,CELF2,CELF2,CELF2-AS1,USP6NL,ECHDC3,PROSER2,PROSER2-AS1,UPF2,DHTKD1,SEC61A2,SEC61A2,N…	0.00427623	2	400.719	0.651192	2681	2253.03
chr10	41697666	133626742	ZNF33B,BMS1,RET,CSGALNACT2,RASGEF1A,FXYD4,HNRNPF,ZNF239,ZNF485,ZNF32-AS3,ZNF32,ZNF32-AS1,ZNF32-AS3,ZNF32,ZNF32-AS2,LINC02881,CXCL12,TMEM72-AS1,TMEM72,RASSF4,RASSF4,DEPP1,ZNF22-AS1,ZNF22,OR13A1,ALOX5,ALOX5,LOC102724323,MARCHF8,ZFAND4,WASHC2C,AGAP4,PARGP1-AGAP4,PARGP1-AGAP4,PARGP1,TIMM23,NCOA4,MSMB,AGAP7P,ANTXRL,AGAP14P,ANXA8L1,NPY4R,GPRIN2,SYT15,SYT15,LOC101927699,AGAP13P,PTPN20,GDF10,GDF2,RBP3,ZN…	0.0528643	2	529.063	0.000122093	8278	6647.43
chr11	193099	50579074	SCGB1C1,ODF3,BET1L,RIC8A,SIRT3,PSMD13,NLRP6,PGGHG,IFITM5,IFITM2,IFITM1,IFITM3,B4GALNT4,PKP3,SIGIRR,ANO9,PTDSS2,RNH1,HRAS,LRRC56,LMNTD2,LMNTD2,LMNTD2-AS1,RASSF7,PHRF1,IRF7,CDHR5,SCT,DRD4,DEAF1,DEAF1,TMEM80,EPS8L2,TALDO1,GATD1,CEND1,SLC25A22,PIDD1,RPLP2,PNPLA2,CRACR2B,CD151,POLR2L,TSPAN4,CHID1,AP2A2,MUC6,MUC2,MUC5AC,MUC5B,MUC5B,MUC5B-AS1,TOLLIP,BRSK2,MOB2,DUSP8,KRTAP5-AS1,KRTAP5-1,KRTAP5-AS1,KRTAP5…	-0.0253784	2	569.945	0.00617707	5028	3876.37
chr11	54603068	134387847	OR4C46,OR4A5,TRIM48,OR4A16,OR4A15,OR4C15,OR4C16,OR4C11,OR4P4,OR4S2,OR4C6,OR5D13,OR5D14,OR5L1,OR5D18,OR5L2,OR5D16,TRIM51,OR5W2,OR5I1,OR10AG1,OR5F1,OR5AS1,OR8I2,OR8H2,OR8H3,OR8J3,OR8K5,OR5J2,OR5T2,OR5T3,OR5T1,OR8H1,OR8K3,OR8K1,OR8J1,OR8U8,OR8U1,OR5R1,OR5M9,OR5M3,OR5M8,OR5M11,OR5M10,OR5M1,OR5AP2,OR5AR1,OR9G1,OR9G9,OR9G4,OR5AK2,LRRC55,APLNR,TNKS1BP1,SSRP1,P2RX3,PRG3,PRG2,SLC43A3,RTN4RL2,SLC43A1,TIMM1…	0.0421782	2	571.369	0.000387513	9515	7695.07
chr12	99145	80679023	IQSEC3,IQSEC3,LOC574538,SLC6A12,SLC6A12,SLC6A12-AS1,SLC6A13,KDM5A,CCDC77,B4GALNT3,NINJ2,NINJ2,NINJ2-AS1,WNK1,RAD52,ERC1,FBXL14,WNT5B,ADIPOR2,CACNA2D4,CACNA2D4,LRTM2,DCP1B,CACNA1C,CACNA1C,CACNA1C-AS2,CACNA1C,CACNA1C-AS1,ITFG2-AS1,FKBP4,ITFG2-AS1,ITFG2,ITFG2,ITFG2,NRIP2,ITFG2,TEX52,ITFG2,FOXM1,FOXM1,RHNO1,TULP3,TEAD4,TSPAN9,PRMT8,PRMT8,THCAT155,CRACR2A,PARP11,CCND2-AS1,CCND2,CCND2,TIGAR,FGF23,FGF6,…	-0.228233	2	462.95	5.72568e-23	8897	7002.71
chr12	80679523	133234356	MYF6,MYF5,LIN7A,ACSS3,ACSS3,PPFIA2,PPFIA2,PPFIA2,PPFIA2-AS1,CCDC59,CCDC59,METTL25,METTL25,TMTC2,SLC6A15,TSPAN19,LRRIQ1,ALX1,RASSF9,NTS,MGAT4C,C12orf50,C12orf29,C12orf29,CEP290,CEP290,TMTC3,KITLG,DUSP6,POC1B,POC1B,GALNT4,POC1B-GALNT4,POC1B,POC1B-GALNT4,POC1B,POC1B-GALNT4,POC1B-AS1,ATP2B1,CCER1,EPYC,KERA,LUM,DCN,LINC01619,BTG1,CLLU1-AS1,CLLU1-AS1,CLLU1,PLEKHG7,EEA1,NUDT4,UBE2N,MRPL42,SOCS2,CRADD,PL…	0.099382	2	505.613	4.64852e-19	4959	3801.27
chr13	16027849	114326281	TUBA3C,TPTE2,MPHOSPH8,PSPC1,ZMYM2,GJA3,GJB2,GJB6,CRYL1,IFT88,IL17D,EEF1AKMT1,XPO4,LATS2,SAP18,SKA3,MRPL57,LOC101928764,MIPEPP3,ZDHHC20,ZDHHC20,MICU2,FGF9,SGCG,SACS,TNFRSF19,MIPEP,PCOTH,C1QTNF9B,C1QTNF9B,SPATA13,C1QTNF9,PARP4,ATP12A,RNF17,CENPJ,PABPC3,AMER2,MTMR6,NUP58,ATP8A2,SHISA2,RNF6,CDK8,WASF3,GPR12,USP12,RPL21,RASL11A,GTF3A,GTF3A,MTIF3,MTIF3,LNX2,POLR1D,GSX1,PDX1,CDX2,URAD,FLT3,PAN3,FLT1,POM…	-0.965554	1	196.848	0	5246	4364.51
chr14	16050599	94769217	OR11H12,POTEM,POTEM,LOC100508046,POTEG,POTEG,LOC101929572,OR11H2,OR4Q3,OR4M1,OR4N2,OR4K2,OR4K15,OR4K14,OR4K13,OR4L1,OR4K17,OR4N5,OR11G2,OR11H6,OR11H4,TTC5,CCNB1IP1,PARP2,TEP1,KLHL33,OSGEP,APEX1,PIP4P1,PNP,RNASE10,RNASE9,RNASE11,RNASE11,LOC254028,RNASE12,LOC254028,RNASE12,LOC254028,OR6S1,ANG,RNASE4,RNASE4,EDDM3A,EDDM3B,RNASE6,RNASE1,RNASE3,RNASE2,METTL17,METTL17,LOC101929718,SLC39A2,NDRG2,NDRG2,MI…	-0.00157895	2	479.51	0.464765	6694	5399.62
chr14	95090497	96385684	DICER1,CLMN,SYNE3,GLRX5,TCL1B,TCL1A,C14orf132,BDKRB2,BDKRB1,ATG2B,GSKIP	-0.104743	2	544.535	1.06025e-05	154	128.434
chr14	96392154	96487056	AK7	0.70895	4	435.257	1.27264e-05	20	16.6578
chr14	96488304	99849817	AK7,PAPOLA,VRK1,C14orf177,BCL11B,SETD3,CCNK,CCNK,CCDC85C,CCDC85C,HHIPL1,CYP46A1	-0.193977	2	364.053	0.000271718	132	109.708
chr14	99850852	103998728	EML1,EVL,DEGS2,YY1,SLC25A29,SLC25A47,WARS1,WDR25,BEGAIN,DLK1,RTL1,RTL1,MIR431,RTL1,MIR433,RTL1,MIR127,RTL1,MIR432,RTL1,MIR432,MIR136,DIO3,PPP2R5C,PPP2R5C,DYNC1H1,HSP90AA1,WDR20,MOK,ZNF839,CINP,TECPR2,TECPR2,RCOR1,TRAF3,AMN,CDC42BPB,EXOC3L4,TNFAIP2,EIF5,MARK3,CKB,TRMT61A,BAG5,COA8,KLC1,KLC1,XRCC3,XRCC3,ZFYVE21,PPP1R13B,ATP5MPL,TDRD9,RD3L,TDRD9	0.370877	3	664.126	7.16841e-63	590	443.939
chr14	104004237	104714856	TDRD9,ASPG,KIF26A,C14orf180,TMEM179,INF2	-0.0900024	2	735.59	0.0135881	89	78.4683
chr14	104715283	105529554	INF2,ADSS1,SIVA1,AKT1,ZBTB42,CEP170B,PLD4,AHNAK2,AHNAK2,AHNAK2,CLBA1,CDCA4,GPR132,JAG2,JAG2,MIR6765,NUDT14,BRF1,PACS2,TEX22,MTA1,CRIP2,CRIP1,TEDC1,TMEM121	0.375457	3	1108.21	4.36554e-23	295	242.261
chr15	16936712	101921641	GOLGA6L6,POTEB2,POTEB,POTEB3,LOC101927079,OR4M2,LOC101927079,OR4N4,NIPA1,NIPA2,CYFIP1,TUBGCP5,GOLGA6L22,LOC102723623,GOLGA6L2,MKRN3,MAGEL2,NDN,NPAP1,SNHG14,SNRPN,SNURF,SNHG14,UBE3A,ATP10A,GABRB3,GABRA5,GABRG3,OCA2,HERC2,GOLGA8M,GOLGA8M,LOC101928042,APBA2,FAM189A1,FAM189A1,NSMCE3,TJP1,GOLGA8J,CHRNA7,CHRFAM7A,CHRFAM7A,LOC100996413,LOC102725021,GOLGA8IP,GOLGA8T,GOLGA8H,GOLGA8N,LOC102725021,GOLGA8T,G…	0.141452	2	547.165	1.7837e-42	8978	7351.09
chr16	47429	90075910	POLR3K,SNRNP25,RHBDF1,MPG,MPG,NPRL3,NPRL3,HBZ,HBA2,HBA1,HBQ1,LUC7L,FAM234A,FAM234A,RGS11,RGS11,ARHGDIG,PDIA2,AXIN1,MRPL28,PGAP6,NME4,DECR2,RAB11FIP3,CAPN15,PRR35,NHLRC4,PIGQ,RAB40C,WFIKKN1,METTL26,MCRIP2,WDR90,RHOT2,RHBDL1,STUB1,STUB1,JMJD8,JMJD8,WDR24,FBXL16,METRN,ANTKMT,CCDC78,HAGHL,CIAO3,MSLN,RPUSD1,CHTF18,GNG13,PRR25,LMF1,LMF1,LMF1-AS1,SOX8,SSTR5,C1QTNF8,CACNA1H,TPSG1,TPSB2,TPSAB1,TPSD1,UBE2I…	0.234904	3	716.103	1.38087e-140	10108	7932.21
chr17	156219	83094575	DOC2B,RPH3AL,RPH3AL,LOC100506388,LOC105371430,C17orf97,RFLNB,VPS53,TLCD3A,GEMIN4,DBIL5P,GLOD4,MRM3,NXN,TIMM22,ABR,TRARG1,YWHAE,CRK,MYO1C,INPP5K,PITPNA,SLC43A2,SCARF1,RILP,PRPF8,TLCD2,WDR81,SERPINF2,SERPINF1,SMYD4,RPA1,RTN4RL1,DPH1,DPH1,OVCA2,HIC1,HIC1,SMG6,SMG6,SRR,SRR,TSR1,TSR1,SGSM2,MNT,METTL16,PAFAH1B1,CLUH,CLUH,MIR6776,CCDC92B,RAP1GAP2,RAP1GAP2,LOC101927911,OR1D5,OR1D2,OR1G1,OR1A2,OR1A1,OR3A2…	0.198735	2	659.783	4.22703e-133	13645	10801.5
chr18	158698	80247348	USP14,USP14,THOC1,THOC1,COLEC12,CETN1,CLUL1,TYMS,TYMS,ENOSF1,ENOSF1,YES1,ADCYAP1,METTL4,NDC80,SMCHD1,EMILIN2,LPIN2,MYOM1,MYL12A,MYL12A,LOC104968399,MYL12B,TGIF1,DLGAP1,DLGAP1,DLGAP1-AS3,AKAIN1,ZBTB14,EPB41L3,TMEM200C,L3MBTL4,LINC01387,ARHGAP28,LAMA1,LAMA1,LOC101927188,LRRC30,PTPRM,RAB12,MTCL1,NDUFV2,NDUFV2,NDUFV2-AS1,ANKRD12,TWSG1,RALBP1,PPP4R1,RAB31,TXNDC2,VAPA,APCDD1,NAPG,PIEZO2,PIEZO2,MIR6788,…	-0.170547	2	397.399	1.31335e-10	4448	3601.65
chr19	150500	58572632	PLPP2,MIER2,THEG,C2CD4C,SHC2,ODF3L2,MADCAM1,CDC34,GZMM,BSG,HCN2,POLRMT,FGF22,RNF126,FSTL3,PRSS57,PALM,MISP,PTBP1,PTBP1,MIR4745,PLPPR3,AZU1,PRTN3,ELANE,CFD,MED16,R3HDM4,KISS1R,ARID3A,WDR18,GRIN3B,TMEM259,CNN2,ABCA7,ARHGAP45,POLR2E,GPX4,SBNO2,STK11,CBARP,ATP5F1D,MIDN,CIRBP,FAM174C,EFNA2,PWWP3A,NDUFS7,GAMT,DAZAP1,RPS15,APC2,C19orf25,PCSK4,REEP6,ADAMTSL5,PLK5,MEX3D,MBD3,UQCR11,TCF3,ONECUT3,ATP8B3,REX…	0.279136	3	748.875	1.16184e-172	12946	9517.04
chr20	87709	27918027	DEFB125,DEFB126,DEFB127,DEFB128,DEFB129,DEFB132,C20orf96,ZCCHC3,SOX12,NRSN2,TRIB3,RBCK1,TBC1D20,CSNK2A1,SRXN1,SLC52A3,FAM110A,ANGPT4,RSPO4,PSMF1,TMEM74B,C20orf202,RAD21L1,SNPH,SDCBP2,FKBP1A-SDCBP2,FKBP1A-SDCBP2,SDCBP2-AS1,FKBP1A,FKBP1A-SDCBP2,FKBP1A,NSFL1C,SIRPB2,SIRPD,SIRPB1,SIRPG,SIRPG-AS1,SIRPG,SIRPA,PDYN-AS1,PDYN,STK35,LOC388780,TGM3,TGM6,SNRPB,ZNF343,TMC2,NOP56,NOP56,MIR1292,NOP56,SNORD86,ID…	-0.00538305	2	503.819	0.404517	2036	1629.74
chr20	28510218	64273600	DEFB115,DEFB116,DEFB118,DEFB119,DEFB121,DEFB123,DEFB124,REM1,HM13,ID1,COX4I2,BCL2L1,BCL2L1,ABALON,TPX2,MYLK2,FOXS1,DUSP15,TTLL9,PDRG1,XKR7,CCM2L,HCK,TM9SF4,PLAGL2,POFUT1,KIF3B,ASXL1,NOL4L,NOL4L,LOC101929698,C20orf203,COMMD7,DNMT3B,MAPRE1,EFCAB8,SUN5,BPIFB2,BPIFB6,BPIFB3,BPIFB4,BPIFA2,BPIFA3,BPIFA1,BPIFB1,CDK5RAP1,SNTA1,CBFA2T2,NECAB3,NECAB3,C20orf144,NECAB3,ACTL10,E2F1,PXMP4,ZNF341,ZNF341,ZNF341-…	0.0633514	2	629.354	0.000183244	4161	3299.06
chr21	4979989	42260139	BAGE2,BAGE,BAGE3,BAGE4,TPTE,POTED,LIPI,RBM11,HSPA13,SAMSN1,SAMSN1,SAMSN1-AS1,SAMSN1-AS1,LOC388813,LOC388813,NRIP1,USP25,CXADR,BTG3,C21orf91,CHODL,TMPRSS15,NCAM2,MRPL39,JAM2,ATP5PF,GABPA,APP,CYYR1-AS1,CYYR1,CYYR1,ADAMTS1,ADAMTS5,N6AMT1,LTN1,RWDD2B,USP16,CCT8,MAP3K7CL,BACH1,GRIK1,GRIK1,GRIK1-AS2,CLDN17,CLDN8,KRTAP24-1,KRTAP25-1,KRTAP26-1,KRTAP27-1,KRTAP23-1,KRTAP13-2,KRTAP13-1,KRTAP13-3,KRTAP13-4,K…	-0.149326	2	411.705	0.0135951	1768	1465.12
chr21	42271069	45537959	ABCG1,TFF3,TFF2,TFF1,TMPRSS3,UBASH3A,RSPH1,SLC37A1,PDE9A,WDR4,NDUFV3,ERVH48-1,PKNOX1,CBS,CBSL,U2AF1L5,U2AF1,SIK1B,SIK1,HSF2BP,RRP1B,PDXK,CSTB,RRP1,AGPAT3,TRAPPC10,LOC102724159,PWP2,GATD3A,GATD3B,GATD3B,GATD3A,ICOSLG,ICOSLG,LOC102723996,DNMT3L,DNMT3L,DNMT3L-AS1,AIRE,PFKL,CFAP410,TRPM2,TRPM2,TRPM2-AS,LRRC3,TSPEAR,TSPEAR,TSPEAR-AS1,TSPEAR,KRTAP10-1,TSPEAR,KRTAP10-2,TSPEAR,KRTAP10-3,TSPEAR,KRTAP10-4,…	0.0885366	2	794.71	0.210808	584	472.906
chr21	45850085	45981350	PCBP3	-0.678804	1	393.772	2.17409e-07	18	13.4031
chr21	45982633	46664374	COL6A1,COL6A2,FTCD,FTCD,FTCD-AS1,SPATC1L,LSS,MCM3AP-AS1,MCM3AP,MCM3AP,YBEY,C21orf58,PCNT,DIP2A,S100B,PRMT2	0.0132945	2	687.926	0.319428	262	210.776
chr22	10600995	50782310	OR11H1,POTEH,POTEH,POTEH-AS1,CCT8L2,XKR3,GAB4,IL17RA,TMEM121B,HDHD5,ADA2,CECR2,SLC25A18,SLC25A18,LOC101929372,ATP6V1E1,BCL2L13,BID,MICAL3,PEX26,TUBA8,USP18,RIMBP3,LOC102724770,DGCR6,LOC102724788,PRODH,DGCR2,ESS2,TSSK2,ESS2,GSC2,SLC25A1,CLTCL1,HIRA,MRPL40,C22orf39,UFD1,CDC45,CLDN5,SEPTIN5,SEPTIN5,SEPT5-GP1BB,SEPT5-GP1BB,GP1BB,TBX1,GNB1L,GNB1L,RTL10,TXNRD2,COMT,COMT,MIR4761,COMT,ARVCF,ARVCF,TANGO2,…	-0.859291	1	343.92	3.77389e-218	5134	4116.63
chrX	150500	155774739	PPP2R3B,SHOX,ASMTL-AS1,ASMTL,ASMTL,P2RY8,ASMT,DHRSX,CD99,XG,XGY2,XG,GYG2,ARSD,ARSL,ARSH,ARSF,MXRA5,PRKX,NLGN4X,VCX3A,PUDP,PUDP,STS,STS,VCX,PNPLA4,VCX2,VCX3B,ANOS1,FAM9A,FAM9B,TBL1X,GPR143,SHROOM2,CLDN34,WWC3,CLCN4,MID1,HCCS,ARHGAP6,ARHGAP6,AMELX,MSL3,FRMPD4,PRPS2,TLR7,TLR8-AS1,TLR8,TMSB4X,FAM9C,GS1-600G8.3,ATXN3L,EGFL6,TCEANC,RAB9A,TRAPPC2,OFD1,GPM6B,GEMIN8,GLRA2,FANCB,MOSPD2,ASB9,ASB11,PIGA,PIR-…	-0.744994	1	281.709	1.72489e-173	7930	5370.94
chrY	2741348	56959845	SRY,RPS4Y1,ZFY,ZFY,ZFY-AS1,TGIF2LY,PCDH11Y,TSPY2,AMELY,TBL1Y,TSPY3,TSPY1,TSPY10,TSPY4,TSPY8,TSPY8,TSPY3,TSPY10,TSPY1,USP9Y,USP9Y,DDX3Y,UTY,UTY,UTY,MIR12120,TMSB4Y,VCY1B,VCY,VCY,VCY1B,NLGN4Y,XKRY,XKRY2,CDY2B,CDY2A,CDY2A,CDY2B,HSFY2,HSFY1,HSFY2,HSFY1,TTTY9A,TTTY9B,TTTY9A,TTTY9B,HSFY2,HSFY1,TTTY14,KDM5D,EIF1AY,RPS4Y2,PRORY,RBMY1B,RBMY1D,RBMY1A1,RBMY1E,RBMY1B,RBMY1D,RBMY1A1,RBMY1E,RBMY1A1,RBMY1B,RBMY…	-5.81717	0	10.172	1.6258e-119	698	670.718

## Sheet: 57075_Relapse-1
chromosome	start	end	gene	log2	cn	depth	p_ttest	probes	weight
chr1	69090	125086697	OR4F5,OR4F3,OR4F16,OR4F29,OR4F3,OR4F29,OR4F16,SAMD11,SAMD11,NOC2L,NOC2L,KLHL17,PLEKHN1,PERM1,HES4,ISG15,AGRN,RNF223,C1orf159,TTLL10,TNFRSF18,TNFRSF4,SDF4,B3GALT6,C1QTNF12,UBE2J2,SCNN1D,ACAP3,ACAP3,MIR6726,PUSL1,INTS11,INTS11,MIR6727,CPTP,TAS1R3,DVL1,DVL1,MIR6808,MXRA8,AURKAIP1,CCNL2,MRPL20,ANKRD65,VWA1,ATAD3C,ATAD3B,ATAD3A,TMEM240,SSU72,MIB2,MMP23B,MMP23A,CDK11B,SLC35E2B,CDK11A,SLC35E2A,NADK,GNB1…	-0.277583	1	290.499	5.18096e-51	13976	11985.5
chr1	143278018	223541335	H2BP2,FCGR1CP,H2BP2,FAM72C,SRGAP2D,PPIAL4F,PPIAL4E,PPIAL4D,NBPF15,SRGAP2B,NBPF20,GPR89A,PDZK1,CD160,RNF115,POLR3C,NUDT17,PIAS3,PIAS3,MIR6736,ANKRD35,ITGA10,PEX11B,RBM8A,RBM8A,LIX1L-AS1,LIX1L-AS1,LIX1L,LIX1L,ANKRD34A,POLR3GL,TXNIP,HJV,NBPF10,NOTCH2NLA,NBPF12,PRKAB2,CHD1L,FMO5,CHD1L,BCL9,ACP6,GJA5,GJA8,GPR89B,PPIAL4G,NBPF14,SEC22B2P,SEC22B3P,PDE4DIP,PDE4DIP,LOC653513,NBPF9,PPIAL4C,H2BC18,FCGR1A,H2B…	0.197285	2	372.156	7.86467e-31	9520	8236.18
chr1	223541835	223549382	CAPN8	-28.024	0	0	1.33716e-09	5	4.46077
chr1	223612243	230357321	CAPN8,CAPN2,TP53BP2,SEPTIN7P13,FBXO28,DEGS1,LOC101927164,NVL,NVL,CNIH4,WDR26,WDR26,MIR4742,WDR26,CNIH3,CNIH3,DNAH14,LBR,ENAH,SRP9,EPHX1,TMEM63A,LEFTY1,PYCR2,PYCR2,MIR6741,LEFTY2,SDE2,H3-3A,H3P6,ACBD3,ACBD3,ACBD3-AS1,MIXL1,LIN9,PARP1,STUM,ITPKB,PSEN2,COQ8A,CDC42BPA,ZNF678,SNAP47,JMJD4,SNAP47,PRSS38,WNT9A,LOC107985355,WNT3A,ARF1,MIR3620,ARF1,C1orf35,MRPL55,GUK1,GJC2,IBA57,OBSCN-AS1,OBSCN-AS1,OBSCN,…	0.09231	2	394.519	0.515647	884	758.779
chr1	230362272	230368144	PGBD5	-28.8172	0	0	6.45817e-05	3	2.7472
chr1	230377497	248918363	PGBD5,COG2,AGT,CAPN9,C1orf198,TTC13,ARV1,FAM89A,MIR1182,TRIM67,TRIM67-AS1,TRIM67,C1orf131,GNPAT,EXOC8,SPRTN,EGLN1,TSNAX-DISC1,TSNAX,TSNAX-DISC1,DISC1,TSNAX-DISC1,DISC1,DISC2,SIPA1L2,MAP10,NTPCR,PCNX2,MAP3K21,KCNK1,SLC35F3,COA6-AS1,COA6,COA6,TARBP1,IRF2BP2,TOMM20,RBM34,ARID4B,GGPS1,TBCE,TBCE,B3GALNT2,B3GALNT2,GNG4,LYST,NID1,GPR137B,ERO1B,EDARADD,LGALS8,LGALS8,HEATR1,HEATR1,ACTN2,MTR,MT1HL1,RYR2,LO…	0.271382	3	322.986	1.30579e-29	1765	1534.35
chr2	41607	241899330	FAM110C,SH3YL1,ACP1,ALKAL2,TMEM18,SNTG2,TPO,PXDN,MYT1L,EIPR1,TRAPPC12,ADI1,RNASEH1,RPS7,COLEC11,ALLC,DCDC2C,SOX11,CMPK2,RSAD2,RNF144A,RNF144A,LOC101929452,ID2,KIDINS220,MBOAT2,ASAP2,ITGB1BP1,CPSF3,IAH1,ADAM17,YWHAQ,TAF1B,GRHL1,KLF11,CYS1,RRM2,HPCAL1,ODC1,NOL10,ATP6V1C2,ATP6V1C2,PDIA6,PDIA6,KCNF1,C2orf50,SLC66A3,ROCK2,E2F6,GREB1,NTSR2,LPIN1,TRIB2,LRATD1,NBAS,DDX1,MYCNOS,MYCN,MYCN,CYRIA,RAD51AP2,VS…	-0.276009	1	260.544	3.59973e-82	20194	17526.1
chr3	150500	91601118	CHL1,CHL1,CHL1-AS1,CNTN6,CNTN4,CNTN4,CNTN4-AS1,IL5RA,TRNT1,TRNT1,CRBN,CRBN,LRRN1,SETMAR,SETMAR,SUMF1,ITPR1,BHLHE40-AS1,BHLHE40,BHLHE40,ARL8B,EDEM1,GRM7,LMCD1,SSUH2,CAV3,OXTR,RAD18,SRGAP3,THUMPD3,SETD5,LHFPL4,MTMR14,CPNE9,BRPF1,OGG1,OGG1,CAMK1,CAMK1,TADA3,TADA3,ARPC4,ARPC4-TTLL3,ARPC4,ARPC4-TTLL3,ARPC4-TTLL3,TTLL3,RPUSD3,CIDEC,JAGN1,IL17RE,IL17RC,CRELD1,PRRT3,PRRT3,PRRT3-AS1,EMC3,EMC3,EMC3-AS1,FAN…	-0.0747562	2	321.185	1.33345e-06	8001	6959.45
chr3	93722235	198169852	PROS1,ARL13B,ARL13B,STX19,DHFR2,NSUN3,EPHA6,ARL6,CRYBG3,CRYBG3,RIOX2,RIOX2,GABRR3,OR5AC2,OR5H1,OR5H14,OR5H15,OR5H6,OR5H2,OR5K4,OR5K3,OR5K1,OR5K2,CLDND1,GPR15,CPOX,ST3GAL6,DCBLD2,COL8A1,HP09053,CMSS1,CMSS1,FILIP1L,CMSS1,TBC1D23,NIT2,TOMM70,LNP1,TMEM45A,ADGRG7,TFG,ABI3BP,IMPG2,SENP7,TRMT10C,PCNP,ZBTB11,ZBTB11,ZBTB11-AS1,RPL24,CEP97,NXPE3,NFKBIZ,ZPLD1,ALCAM,CBLB,CCDC54,BBX,CD47,IFT57,HHLA2,MYH15,CIP…	0.0127005	2	269.824	0.845919	8281	7223.03
chr4	85730	51403627	ZNF595,ZNF718,ZNF732,ZNF141,ABCA11P,ZNF721,PIGG,PDE6B,ATP5ME,MYL5,MYL5,SLC49A3,SLC49A3,PCGF3,CPLX1,GAK,TMEM175,DGKQ,SLC26A1,SLC26A1,IDUA,IDUA,FGFRL1,RNF212,SPON2,CTBP1-AS,CTBP1,CTBP1,MAEA,UVSSA,FAM53A,SLBP,TMEM129,TACC3,FGFR3,LETM1,NSD2,NELFA,NELFA,MIR943,C4orf48,NAT8L,POLN,POLN,HAUS3,MXD4,ZFYVE28,CFAP99,RNF4,FAM193A,TNIP2,SH3BP2,ADD1,MFSD10,NOP14-AS1,NOP14,NOP14,GRK4,HTT,MSANTD1,RGS12,HGFAC,DOK7…	-0.0115357	2	297.708	0.499046	3350	2919.95
chr4	51844883	69647644	DCUN1D4,LRRC66,SGCB,SPATA18,USP46,ERVMER34-1,RASL11B,SCFD2,FIP1L1,FIP1L1,LNX1,LNX1,LNX1,LNX1-AS1,CHIC2,GSX2,PDGFRA,KIT,KDR,SRD5A3,SRD5A3,SRD5A3-AS1,TMEM165,CLOCK,PDCL2,NMU,EXOC1,CEP135,CRACD,AASDH,PPAT,PAICS,SRP72,ARL9,THEGL,HOPX,SPINK2,REST,NOA1,POLR2B,POLR2B,IGFBP7,IGFBP7,ADGRL3,TECRL,EPHA5,CENPC,STAP1,UBA6,GNRHR,TMPRSS11D,TMPRSS11A,TMPRSS11F,LOC550113,TMPRSS11F,TMPRSS11B,YTHDC1,TMPRSS11E,UGT2B…	0.133469	2	234.08	9.40252e-06	889	779.906
chr4	69648144	190027204	SULT1B1,SULT1E1,CSN1S1,CSN2,STATH,HTN3,HTN1,PRR27,ODAM,FDCSP,CSN3,CABS1,SMR3A,SMR3B,OPRPN,MUC7,AMTN,AMBN,ENAM,JCHAIN,UTP3,RUFY3,GRSF1,MOB1B,DCK,SLC4A4,GC,NPFFR2,ADAMTS3,COX18,ANKRD17,ALB,AFP,AFM,RASSF6,CXCL8,CXCL6,PF4V1,CXCL1,PF4,PPBP,CXCL5,CXCL3,CXCL2,MTHFD2L,EPGN,EREG,AREG,BTC,PARM1,RCHY1,THAP6,ODAPH,CDKL2,G3BP2,USO1,USO1,USO1,PPEF2,NAAA,SDAD1,SDAD1,SDAD1-AS1,SDAD1-AS1,CXCL9,CXCL9,ART3,CXCL10,A…	-0.199285	2	231.289	1.01488e-13	7141	6307.16
chr5	140307	47213424	PLEKHG4B,LRRC14B,CCDC127,SDHA,PDCD6,PDCD6-AHRR,PDCD6-AHRR,AHRR,EXOC3-AS1,EXOC3,SLC9A3,SLC9A3-AS1,SLC9A3,CEP72,CEP72,TPPP,TPPP,ZDHHC11B,ZDHHC11,BRD9,TRIP13,LOC100506688,NKD2,SLC12A7,SLC6A19,SLC6A18,TERT,CLPTM1L,SLC6A3,LPCAT1,MRPL36,NDUFS6,IRX4,IRX2,C5orf38,IRX1,ADAMTS16,ICE1,MED10,UBE2QL1,NSUN2,SRD5A1,TENT4A,ADCY2,C5orf49,FASTKD3,MTRR,SEMA5A,TAS2R1,ATPSCKMT,CCT5,CMBL,MARCHF6,MARCHF6,MIR10397,ROPN1…	0.0147761	2	264.321	0.982654	2460	2154.98
chr5	49488672	131818238	EMB,PARP8,ISL1,PELO,ITGA1,ITGA1,ITGA2,MOCS2,FST,NDUFS4,ARL15,HSPB3,SNX18,ESM1,GZMK,GZMA,CDC20B,CDC20B,GPX8,MCIDAS,CCNO,DHX29,MTREX,MTREX,PLPP1,PLPP1,SLC38A9,DDX4,IL31RA,IL6ST,ANKRD55,MAP3K1,SETD9,SETD9,MIER3,MIER3,GPBP1,ACTBL2,PLK2,GAPT,RAB3C,PDE4D,DEPDC1B,ELOVL7,ERCC8,NDUFAF2,SMIM15,ZSWIM6,C5orf64,LOC101928651,C5orf64,KIF2A,KIF2A,DIMT1,DIMT1,IPO11,IPO11,IPO11-LRRC70,LRRC70,IPO11,IPO11-LRRC70,HTR…	0.0280229	2	220.815	0.512971	4649	4079.37
chr5	131818738	131945505	MEIKIN	-20.425	0	0.0391213	2.5228e-05	15	13.7517
chr5	131954233	160393205	ACSL6,IL3,CSF2,P4HA2,P4HA2,MIR6830,PDLIM4,SLC22A4,SLC22A4,MIR3936HG,SLC22A5,IRF1,IL5,RAD50,RAD50,TH2LCRR,IL13,IL4,IL4,LOC105379176,KIF3A,CCNI2,CCNI2,SEPTIN8,SEPTIN8,SOWAHA,SHROOM1,GDF9,GDF9,UQCRQ,UQCRQ,LEAP2,AFF4,ZCCHC10,HSPA4,FSTL4,C5orf15,VDAC1,TCF7,SKP1,PPP2CA,PPP2CA,MIR3661,CDKL3,UBE2B,CDKN2AIPNL,JADE2,SAR1B,SEC24A,CAMLG,DDX46,C5orf24,TXNDC15,PCBD2,CATSPER3,PITX1,C5orf66,C5orf66,MACROH2A1,MAC…	0.0167514	2	373.608	0.991441	3511	3037.71
chr5	160393705	160395490	ZBED8	-28.3872	0	0	1.32127e-12	7	6.01951
chr5	160403284	181368225	SLU7,PTTG1,ATP10B,GABRB2,GABRA6,GABRA1,GABRG2,CCNG1,NUDCD2,HMMR,HMMR,HMMR-AS1,MAT2B,TENM2,WWC1,RARS1,PANK3,SLIT3,SLIT3,SLIT3-AS2,SPDL1,DOCK2,DOCK2,INSYN2B,FOXI1,C5orf58,C5orf58,LCP2,LCP2,KCNIP1,KCNIP1,KCNMB1,KCNIP1,KCNIP1-AS1,GABRP,RANBP17,TLX3,NPM1,FGF18,SMIM23,FBXW11,STK10,EFCAB9,UBTD2,SH3PXD2B,NEURL1B,DUSP1,ERGIC1,RPL26L1,ATP6V0E1,CREBRF,BNIP1,NKX2-5,STC2,BOD1,CPEB4,C5orf47,NSG2,MSX2,DRD1,SFXN…	0.0335173	2	334.239	0.514965	1798	1558.01
chr6	150500	170583747	DUSP22,IRF4,EXOC2,EXOC2,HUS1B,FOXF2,MIR6720,FOXF2,FOXC1,GMDS,LINC01600,MYLK4,MYLK4,WRNIP1,WRNIP1,SERPINB1,LOC101927730,SERPINB9,SERPINB6,NQO2,NQO2,HTATSF1P2,RIPK1,BPHL,TUBB2A,TUBB2B,PSMG4,SLC22A23,SLC22A23,LOC643327,PXDC1,FAM50B,PRPF4B,FAM217A,C6orf201,C6orf201,ECI2,ECI2,CDYL,RPP40,RPP40,LYRM4-AS1,LYRM4-AS1,LYRM4-AS1,LYRM4,LYRM4,FARS2,NRN1,F13A1,LY86-AS1,LY86,LY86,RREB1,SSR1,CAGE1,RIOK1,DSP,SNRNP…	-0.058557	2	296.525	1.01194e-07	13789	12046.4
chr7	150500	37739893	FAM20C,FOXL3,FOXL3,FOXL3-OT1,PDGFA,PRKAR1B,PRKAR1B,PRKAR1B-AS1,DNAAF5,SUN1,GET4,ADAP1,COX19,C7orf50,CYP2W1,C7orf50,C7orf50,GPER1,ZFAND2A,UNCX,MICALL2,INTS1,MAFK,TMEM184A,PSMG3,ELFN1,MAD1L1,MRM2,NUDT1,SNX8,SNX8,MIR6836,EIF3B,CHST12,GRIFIN,LFNG,BRAT1,IQCE,TTYH3,AMZ1,AMZ1,GNA12,GNA12,CARD11,SDK1,SDK1,LOC105375131,FOXK1,AP5Z1,RADIL,RADIL,PAPOLB,MMD2,RBAK,RBAK-RBAKDN,RBAK-RBAKDN,RBAKDN,WIPI2,SLC29A4,T…	0.129704	2	316.915	0.00544306	2740	2358.78
chr7	37740393	37741311	GPR141	-28.6271	0	0	4.87057e-05	3	2.85861
chr7	37741811	50327762	NME8,SFRP4,EPDR1,STARD3NL,TARP,AMPH,VPS41,POU6F2,POU6F2-AS2,POU6F2,YAE1,RALA,CDK13,MPLKIP,SUGCT,INHBA,INHBA,INHBA-AS1,GLI3,C7orf25,PSMA2,MRPL32,HECW1,HECW1,LUARIS,STK17A,STK17A,COA1,COA1,BLVRA,MRPS24,URGCP-MRPS24,URGCP-MRPS24,URGCP,UBE2D4,UBE2D4,POLR2J4,POLR2J4,SPDYE1,DBNL,DBNL,PGAM2,POLM,MIR6838,POLM,AEBP1,POLD2,MYL7,GCK,YKT6,CAMK2B,NUDCD3,NPC1L1,DDX56,TMED4,OGDH,ZMIZ2,PPIA,H2AZ2,PURB,MYO1G,CCM2…	0.267527	3	373.53	1.24351e-10	997	865.512
chr7	50376532	50400596	IKZF1	-29.0546	0	0	2.5626e-11	7	5.68771
chr7	50401096	132130574	FIGNL1,DDC,DDC,DDC-AS1,GRB10,COBL,POM121L12,VSTM2A,VSTM2A,VSTM2A-OT1,SEC61G,EGFR,EGFR,EGFR-AS1,LANCL2,VOPP1,SEPTIN14,ZNF713,MRPS17,NIPSNAP2,PSPH,CCT6A,SUMF2,PHKG1,CHCHD2,NUPR2,LOC401357,ZNF479,ZNF716,ZNF727,ZNF735,ZNF679,ZNF736,ZNF680,ZNF107,ZNF138,ZNF273,ZNF117,ERV3-1-ZNF117,ZNF92,VKORC1L1,GUSB,ASL,CRCP,TPST1,KCTD7,RABGEF1,TMEM248,SBDS,TYW1,AUTS2,GALNT17,CALN1,TYW1B,POM121,POM121,NSUN5P2,TRIM73,…	0.297972	3	368.042	1.08824e-46	6151	5269.31
chr7	132133048	132194179	PLXNA4	-22.5133	0	1.01718	1.01752e-08	19	15.4097
chr7	132198484	154566942	PLXNA4,CHCHD3,EXOC4,EXOC4,LOC101928861,LRGUK,SLC35B4,AKR1B1,AKR1B10,AKR1B15,BPGM,CALD1,AGBL3,AGBL3,CYREN,CYREN,TMEM140,CYREN,WDR91,STRA8,CNOT4,NUP205,STMP1,SLC13A4,FAM180A,LUZP6,MTPN,CHRM2,LOC349160,PTN,DGKI,CREB3L2,CREB3L2,CREB3L2-AS1,AKR1D1,TRIM24,SVOPL,ATP6V0A4,ATP6V0A4,TMEM213,TMEM213,KIAA1549,ZC3HAV1L,ZC3HAV1,TTC26,UBN2,LUC7L2,FMC1,FMC1-LUC7L2,LUC7L2,FMC1-LUC7L2,LUC7L2,FMC1-LUC7L2,LOC1001291…	0.294032	3	419.002	1.28108e-38	2252	1930.54
chr7	154587649	154892480	DPP6	-20.2934	0	0.12139	3.05246e-09	27	23.4883
chr7	154892980	159144459	PAXIP1-AS2,PAXIP1,PAXIP1,HTR5A-AS1,HTR5A,HTR5A,INSIG1,EN2,CNPY1,RBM33,SHH,RNF32,RNF32,LMBR1,LMBR1,NOM1,MNX1,MNX1-AS2,MNX1,UBE3C,DNAJB6,PTPRN2,NCAPG2,ESYT2,DYNC2I1,VIPR2	0.179005	2	325.438	0.0915303	299	258.586
chr8	150500	45596357	OR4F21,ZNF596,FBXO25,TDRP,ERICH1,DLGAP2,DLGAP2,DLGAP2-AS1,CLN8,ARHGEF10,LOC101928058,KBTBD11-OT1,MYOM2,LOC105377785,CSMD1,CSMD1,MCPH1,MCPH1,ANGPT2,MCPH1,MCPH1-AS1,AGPAT5,XKR5,DEFB1,DEFA6,DEFA4,DEFA1B,DEFA1,DEFA1,DEFA1B,DEFA3,DEFA1,DEFA1B,DEFA5,ZNF705G,DEFB4B,DEFB103A,DEFB103B,SPAG11A,SPAG11B,DEFB104B,DEFB104A,DEFB106B,DEFB106A,DEFB105A,DEFB105B,DEFB107A,DEFB107B,DEFB107B,DEFB107A,DEFB105B,DEFB105…	0.0240252	2	293.003	0.293635	3387	2942.26
chr8	45894885	145054157	SPIDR,CEBPD,PRKDC,MCM4,UBE2V2,EFCAB1,SNAI2,PPDPFL,SNTG1,PXDNL,PCMTD1,ST18,ALKAL1,RB1CC1,NPBWR1,OPRK1,ATP6V1H,RGS20,TCEA1,LYPLA1,MRPL15,SOX17,RP1,XKR4,TMEM68,TGS1,LYN,RPS20,MOS,PLAG1,CHCHD7,SDR16C5,PENK,PENK,LOC101929415,BPNT2,FAM110B,UBXN2B,CYP7A1,SDCBP,NSMAF,TOX,CA8,RAB2A,CHD7,CLVS1,ASPH,NKAIN3,GGH,TTPA,YTHDF3,LOC401463,BHLHE22,CYP7B1,ARMC1,MTFR1,PDE7A,DNAJC5B,TRIM55,CRH,RRS1,ADHFE1,VXN,MYBL1,VC…	-0.0174673	2	273.747	0.0147582	6010	5257.12
chr9	14806	44586867	WASHC1,FOXD4,CBWD1,DOCK8-AS1,DOCK8,DOCK8,KANK1,DMRT1,DMRT3,DMRT2,SMARCA2,VLDLR,KCNV2,PUM3,RFX3,GLIS3,GLIS3,GLIS3-AS1,SLC1A1,SPATA6L,SPATA6L,PLPP6,CDC37L1,AK3,RCL1,JAK2,INSL6,INSL4,RLN2,RLN1,PLGRKT,CD274,PDCD1LG2,RIC1,ERMP1,MLANA,KIAA2026,RANBP6,IL33,TPD52L3,UHRF2,GLDC,KDM4C,DMAC1,PTPRD,TYRP1,TYRP1,LURAP1L-AS1,LURAP1L-AS1,LURAP1L,LURAP1L,MPDZ,NFIB,ZDHHC21,CER1,FREM1,TTC39B,SNAPC3,SNAPC3,PSIP1,PSIP…	0.0834982	2	307.103	0.0423705	2849	2479.67
chr9	60464566	138233806	SPATA31A7,SPATA31A5,ANKRD20A4-ANKRD20A20P,FOXD4L5,CBWD5,FOXD4L4,ZNF658,SPATA31A3,CNTNAP3P2,ANKRD20A1,CBWD5,CBWD3,CBWD3,FOXD4L3,PGM5-AS1,PGM5,PGM5,TMEM252,PIP5K1B,FAM122A,PIP5K1B,PRKACG,FXN,TJP2,FAM189A2,APBA1,PTAR1,C9orf135,MAMDC2,MAMDC2,MAMDC2-AS1,MAMDC2,SMC5-AS1,SMC5,KLF9,TRPM3,CEMIP2,ABHD17B,C9orf85,C9orf57,GDA,ZFAND5,TMC1,ALDH1A1,ANXA1,RORB-AS1,RORB,RORB,TRPM6,C9orf40,CARNMT1-AS1,CARNMT1,CARN…	-0.0202228	2	348.346	0.202912	7992	6903.47
chr10	47056	39461553	TUBB8,ZMYND11,DIP2C,LARP4B,GTPBP4,GTPBP4,IDI2,IDI2,IDI2,IDI2-AS1,IDI2-AS1,IDI1,IDI1,WDR37,ADARB2,PFKP,PITRM1,PITRM1,PITRM1-AS1,KLF6,AKR1E2,AKR1C1,AKR1C2,AKR1C3,AKR1C4,UCN3,TUBAL3,NET1,CALML5,CALML3-AS1,CALML3,ASB13,TASOR2,GDI2,ANKRD16,FBH1,IL15RA,IL2RA,RBM17,PFKFB3,PRKCQ,SFMBT2,ITIH5,ITIH2,KIN,ATP5F1C,TAF3,GATA3,CELF2,CELF2,CELF2-AS1,USP6NL,ECHDC3,PROSER2,PROSER2-AS1,UPF2,DHTKD1,SEC61A2,SEC61A2,N…	-0.00911243	2	255.054	0.556543	2697	2356.5
chr10	39908775	95355863	ZNF33B,BMS1,RET,CSGALNACT2,RASGEF1A,FXYD4,HNRNPF,ZNF239,ZNF485,ZNF32-AS3,ZNF32,ZNF32-AS1,ZNF32-AS3,ZNF32,ZNF32-AS2,LINC02881,CXCL12,TMEM72-AS1,TMEM72,RASSF4,RASSF4,DEPP1,ZNF22-AS1,ZNF22,OR13A1,ALOX5,ALOX5,LOC102724323,MARCHF8,ZFAND4,WASHC2C,AGAP4,PARGP1-AGAP4,PARGP1-AGAP4,PARGP1,TIMM23,NCOA4,MSMB,AGAP7P,ANTXRL,AGAP14P,ANXA8L1,NPY4R,GPRIN2,SYT15,SYT15,LOC101927699,AGAP13P,PTPN20,GDF10,GDF2,RBP3,ZN…	0.129198	2	334.43	1.1315e-08	4354	3755.93
chr10	95355863	133626742	SORBS1,SORBS1,ALDH18A1,TCTN3,ENTPD1,ENTPD1,ENTPD1-AS1,ENTPD1-AS1,CC2D2B,ENTPD1-AS1,CCNJ,ZNF518A,ZNF518A,BLNK,BLNK,DNTT,OPALIN,TLL2,TM9SF3,PIK3AP1,LOC102723665,LCOR,LCOR,SLIT1,SLIT1,ARHGAP19-SLIT1,ARHGAP19-SLIT1,ARHGAP19,FRAT1,RRP12,PGAM1,EXOSC1,ZDHHC16,MMS19,UBTD1,ANKRD2,HOGA1,HOGA1,C10orf62,MORN4,PI4K2A,AVPI1,MARVELD1,ZFYVE27,SFRP5,GOLGA7B,GOLGA7B,CRTAC1,CRTAC1,R3HCC1L,LOXL4,PYROXD2,PYROXD2,MIR1…	-0.0653108	2	314.556	0.00163791	4126	3573.6
chr11	150500	52367293	SCGB1C1,ODF3,BET1L,RIC8A,SIRT3,PSMD13,NLRP6,PGGHG,IFITM5,IFITM2,IFITM1,IFITM3,B4GALNT4,PKP3,SIGIRR,ANO9,PTDSS2,RNH1,HRAS,LRRC56,LMNTD2,LMNTD2,LMNTD2-AS1,RASSF7,PHRF1,IRF7,CDHR5,SCT,DRD4,DEAF1,DEAF1,TMEM80,EPS8L2,TALDO1,GATD1,CEND1,SLC25A22,PIDD1,RPLP2,PNPLA2,CRACR2B,CD151,POLR2L,TSPAN4,CHID1,AP2A2,MUC6,MUC2,MUC5AC,MUC5B,MUC5B,MUC5B-AS1,TOLLIP,BRSK2,MOB2,DUSP8,KRTAP5-AS1,KRTAP5-1,KRTAP5-AS1,KRTAP5…	-0.0287539	2	348.639	0.0167911	5231	4504.58
chr11	54603068	134387847	OR4C46,OR4A5,TRIM48,OR4A16,OR4A15,OR4C15,OR4C16,OR4C11,OR4P4,OR4S2,OR4C6,OR5D13,OR5D14,OR5L1,OR5D18,OR5L2,OR5D16,TRIM51,OR5W2,OR5I1,OR10AG1,OR5F1,OR5AS1,OR8I2,OR8H2,OR8H3,OR8J3,OR8K5,OR5J2,OR5T2,OR5T3,OR5T1,OR8H1,OR8K3,OR8K1,OR8J1,OR8U8,OR8U1,OR5R1,OR5M9,OR5M3,OR5M8,OR5M11,OR5M10,OR5M1,OR5AP2,OR5AR1,OR9G1,OR9G9,OR9G4,OR5AK2,LRRC55,APLNR,TNKS1BP1,SSRP1,P2RX3,PRG3,PRG2,SLC43A3,RTN4RL2,SLC43A1,TIMM1…	0.0353841	2	349.711	0.0156767	9618	8332.27
chr12	77375	133234356	IQSEC3,IQSEC3,LOC574538,SLC6A12,SLC6A12,SLC6A12-AS1,SLC6A13,KDM5A,CCDC77,B4GALNT3,NINJ2,NINJ2,NINJ2-AS1,WNK1,RAD52,ERC1,FBXL14,WNT5B,ADIPOR2,CACNA2D4,CACNA2D4,LRTM2,DCP1B,CACNA1C,CACNA1C,CACNA1C-AS2,CACNA1C,CACNA1C-AS1,ITFG2-AS1,FKBP4,ITFG2-AS1,ITFG2,ITFG2,ITFG2,NRIP2,ITFG2,TEX52,ITFG2,FOXM1,FOXM1,RHNO1,TULP3,TEAD4,TSPAN9,PRMT8,PRMT8,THCAT155,CRACR2A,PARP11,CCND2-AS1,CCND2,CCND2,TIGAR,FGF23,FGF6,…	-0.288371	1	264.868	4.44157e-68	14279	12276.9
chr13	16027849	19823976	TUBA3C,TPTE2,MPHOSPH8,PSPC1	0.768067	4	179.824	8.04766e-05	81	69.6211
chr13	19824476	114326281	ZMYM5,ZMYM5,ZMYM2,GJA3,GJB2,GJB6,CRYL1,IFT88,IL17D,EEF1AKMT1,XPO4,LATS2,SAP18,SKA3,MRPL57,LOC101928764,MIPEPP3,ZDHHC20,ZDHHC20,MICU2,FGF9,SGCG,SACS,TNFRSF19,MIPEP,PCOTH,C1QTNF9B,C1QTNF9B,SPATA13,C1QTNF9,PARP4,ATP12A,RNF17,CENPJ,PABPC3,AMER2,MTMR6,NUP58,ATP8A2,SHISA2,RNF6,CDK8,WASF3,GPR12,USP12,RPL21,RASL11A,GTF3A,GTF3A,MTIF3,MTIF3,LNX2,POLR1D,GSX1,PDX1,CDX2,URAD,FLT3,PAN3,FLT1,POMP,SLC46A3,MTUS2,…	-0.489822	1	178.627	6.78745e-151	5203	4556.83
chr14	16050599	105529554	OR11H12,POTEM,POTEM,LOC100508046,POTEG,POTEG,LOC101929572,OR11H2,OR4Q3,OR4M1,OR4N2,OR4K2,OR4K5,OR4K1,OR4K15,OR4K14,OR4K13,OR4L1,OR4K17,OR4N5,OR11G2,OR11H6,OR11H4,TTC5,CCNB1IP1,PARP2,TEP1,KLHL33,OSGEP,APEX1,PIP4P1,PNP,RNASE10,RNASE9,RNASE11,RNASE11,LOC254028,RNASE12,LOC254028,RNASE12,LOC254028,OR6S1,ANG,RNASE4,RNASE4,EDDM3A,EDDM3B,RNASE6,RNASE1,RNASE3,RNASE2,METTL17,METTL17,LOC101929718,SLC39A2,ND…	-0.186357	2	275.09	5.17385e-36	8140	7029.93
chr15	16936712	101923059	GOLGA6L6,POTEB2,POTEB,POTEB3,LOC101927079,OR4N4,LOC283683,GOLGA6L7,NIPA1,NIPA2,CYFIP1,TUBGCP5,GOLGA6L22,LOC102723623,GOLGA6L2,MKRN3,MAGEL2,NDN,NPAP1,SNHG14,SNRPN,SNURF,SNHG14,UBE3A,ATP10A,GABRB3,GABRA5,GABRG3,OCA2,HERC2,GOLGA8M,GOLGA8M,LOC101928042,APBA2,FAM189A1,FAM189A1,NSMCE3,TJP1,GOLGA8J,CHRNA7,CHRFAM7A,CHRFAM7A,LOC100996413,LOC102725021,GOLGA8IP,GOLGA8T,GOLGA8H,GOLGA8N,LOC102725021,GOLGA8T,G…	-0.108411	2	282.798	6.05844e-22	9061	7849.77
chr16	47429	90075910	POLR3K,SNRNP25,RHBDF1,MPG,MPG,NPRL3,NPRL3,HBZ,HBM,HBA2,HBA1,HBQ1,LUC7L,FAM234A,FAM234A,RGS11,RGS11,ARHGDIG,PDIA2,AXIN1,MRPL28,PGAP6,NME4,DECR2,RAB11FIP3,CAPN15,PRR35,NHLRC4,PIGQ,RAB40C,WFIKKN1,METTL26,MCRIP2,WDR90,RHOT2,RHBDL1,STUB1,STUB1,JMJD8,JMJD8,WDR24,FBXL16,METRN,ANTKMT,CCDC78,HAGHL,CIAO3,MSLN,RPUSD1,CHTF18,GNG13,PRR25,LMF1,LMF1,LMF1-AS1,SOX8,SSTR5,C1QTNF8,CACNA1H,TPSG1,TPSB2,TPSAB1,TPSD1,U…	0.181784	2	435.442	6.76967e-54	10375	8826.05
chr17	156219	83094575	DOC2B,RPH3AL,RPH3AL,LOC100506388,LOC105371430,C17orf97,RFLNB,VPS53,TLCD3A,GEMIN4,DBIL5P,GLOD4,MRM3,NXN,TIMM22,ABR,TRARG1,YWHAE,CRK,MYO1C,INPP5K,PITPNA,SLC43A2,SCARF1,RILP,PRPF8,TLCD2,WDR81,SERPINF2,SERPINF1,SMYD4,RPA1,RTN4RL1,DPH1,DPH1,OVCA2,HIC1,HIC1,SMG6,SMG6,SRR,SRR,TSR1,TSR1,SGSM2,MNT,METTL16,PAFAH1B1,CLUH,CLUH,MIR6776,CCDC92B,RAP1GAP2,RAP1GAP2,LOC101927911,OR1D5,OR1D2,OR1G1,OR1A2,OR1A1,OR3A2…	0.129988	2	391.779	1.78116e-34	14039	11975
chr18	158698	21383018	USP14,USP14,THOC1,THOC1,COLEC12,CETN1,CLUL1,TYMS,TYMS,ENOSF1,ENOSF1,YES1,ADCYAP1,METTL4,NDC80,SMCHD1,EMILIN2,LPIN2,MYOM1,MYL12A,MYL12A,LOC104968399,MYL12B,TGIF1,DLGAP1,DLGAP1,DLGAP1-AS3,AKAIN1,ZBTB14,EPB41L3,TMEM200C,L3MBTL4,LINC01387,ARHGAP28,LAMA1,LAMA1,LOC101927188,LRRC30,PTPRM,RAB12,MTCL1,NDUFV2,NDUFV2,NDUFV2-AS1,ANKRD12,TWSG1,RALBP1,PPP4R1,RAB31,TXNDC2,VAPA,APCDD1,NAPG,PIEZO2,PIEZO2,MIR6788,…	0.0855604	2	275.686	0.188941	1203	1040.36
chr18	21383518	80247348	GREB1L,ESCO1,SNRPD1,ABHD3,MIB1,GATA6,CTAGE1,RBBP8,CABLES1,TMEM241,RIOK3,RMC1,RMC1,NPC1,NPC1,ANKRD29,LAMA3,TTC39C,CABYR,OSBPL1A,IMPACT,HRH4,ZNF521,SS18,PSMA8,TAF4B,KCTD1,AQP4,AQP4,AQP4-AS1,AQP4-AS1,CHST9,CHST9,CDH2,DSC3,DSC2,DSCAS,DSC1,DSG1,DSG1,DSG1-AS1,DSG1-AS1,DSG4,DSG3,DSG2,DSG2,DSG2-AS1,TTR,B4GALT6,SLC25A52,TRAPPC8,RNF125,RNF138,MEP1B,GAREM1,KLHL14,CCDC178,ASXL3,NOL4,DTNA,MAPRE2,ZNF397,ZNF397…	-0.226255	2	263.432	6.59538e-08	3311	2889.13
chr19	150500	58572632	PLPP2,MIER2,THEG,C2CD4C,SHC2,ODF3L2,MADCAM1,CDC34,GZMM,BSG,HCN2,POLRMT,FGF22,RNF126,FSTL3,PRSS57,PALM,MISP,PTBP1,PTBP1,MIR4745,PLPPR3,AZU1,PRTN3,ELANE,CFD,MED16,R3HDM4,KISS1R,ARID3A,WDR18,GRIN3B,TMEM259,CNN2,ABCA7,ARHGAP45,POLR2E,GPX4,SBNO2,STK11,CBARP,ATP5F1D,MIDN,CIRBP,FAM174C,EFNA2,PWWP3A,NDUFS7,GAMT,DAZAP1,RPS15,APC2,C19orf25,PCSK4,REEP6,ADAMTSL5,PLK5,MEX3D,MBD3,UQCR11,TCF3,ONECUT3,ATP8B3,REX…	0.0788095	2	416.995	1.25234e-12	13727	11470.9
chr20	87709	26289503	DEFB125,DEFB126,DEFB127,DEFB128,DEFB129,DEFB132,C20orf96,ZCCHC3,SOX12,NRSN2,TRIB3,RBCK1,TBC1D20,CSNK2A1,SRXN1,SCRT2,SLC52A3,FAM110A,ANGPT4,RSPO4,PSMF1,TMEM74B,C20orf202,RAD21L1,SNPH,SDCBP2,FKBP1A-SDCBP2,FKBP1A-SDCBP2,SDCBP2-AS1,FKBP1A,FKBP1A-SDCBP2,FKBP1A,NSFL1C,SIRPB2,SIRPD,SIRPB1,SIRPG,SIRPG,SIRPG-AS1,SIRPA,PDYN-AS1,PDYN,STK35,LOC388780,TGM3,TGM6,SNRPB,ZNF343,TMC2,NOP56,NOP56,MIR1292,NOP56,SNOR…	-0.0296513	2	307.696	0.0402595	2041	1764.49
chr20	26437551	64273600	DEFB115,DEFB116,DEFB118,DEFB119,DEFB121,DEFB123,DEFB124,REM1,HM13,HM13,HM13-AS1,ID1,COX4I2,BCL2L1,BCL2L1,ABALON,TPX2,MYLK2,FOXS1,DUSP15,TTLL9,PDRG1,XKR7,CCM2L,HCK,TM9SF4,PLAGL2,POFUT1,KIF3B,ASXL1,NOL4L,NOL4L,LOC101929698,C20orf203,COMMD7,DNMT3B,MAPRE1,EFCAB8,SUN5,BPIFB2,BPIFB6,BPIFB3,BPIFB4,BPIFA2,BPIFA3,BPIFA1,BPIFB1,CDK5RAP1,SNTA1,CBFA2T2,NECAB3,NECAB3,C20orf144,NECAB3,ACTL10,E2F1,PXMP4,ZNF341,…	0.0230934	2	373.119	0.423134	4276	3661.87
chr21	4979989	46664374	TPTE,POTED,LIPI,RBM11,HSPA13,SAMSN1,SAMSN1,SAMSN1-AS1,SAMSN1-AS1,LOC388813,LOC388813,NRIP1,USP25,CXADR,BTG3,C21orf91,CHODL,TMPRSS15,NCAM2,MRPL39,JAM2,ATP5PF,GABPA,APP,CYYR1-AS1,CYYR1,CYYR1,ADAMTS1,ADAMTS5,N6AMT1,LTN1,RWDD2B,USP16,CCT8,MAP3K7CL,BACH1,GRIK1,GRIK1,GRIK1-AS2,CLDN17,CLDN8,KRTAP24-1,KRTAP25-1,KRTAP26-1,KRTAP27-1,KRTAP23-1,KRTAP13-2,KRTAP13-1,KRTAP13-3,KRTAP13-4,KRTAP15-1,KRTAP19-1,KRTA…	0.116968	2	365.646	0.0237253	2681	2297.49
chr22	10600995	35424255	OR11H1,POTEH,POTEH,POTEH-AS1,CCT8L2,XKR3,GAB4,IL17RA,TMEM121B,HDHD5,ADA2,CECR2,SLC25A18,SLC25A18,LOC101929372,ATP6V1E1,BCL2L13,BID,MICAL3,PEX26,TUBA8,USP18,TMEM191B,RIMBP3,LOC102724770,DGCR6,LOC102724788,PRODH,DGCR2,ESS2,TSSK2,ESS2,GSC2,SLC25A1,CLTCL1,HIRA,MRPL40,C22orf39,UFD1,CDC45,CLDN5,SEPTIN5,SEPTIN5,SEPT5-GP1BB,SEPT5-GP1BB,GP1BB,TBX1,GNB1L,GNB1L,RTL10,TXNRD2,COMT,COMT,MIR4761,COMT,ARVCF,ARVC…	0.125994	2	389.845	6.66689e-11	2682	2298.74
chr22	35546773	49475038	RASD2,MB,APOL6,APOL5,RBFOX2,APOL3,APOL4,APOL2,APOL1,MYH9,MYH9,MIR6819,TXN2,FOXRED2,EIF3D,CACNG2,LOC105373021,IFT27,IFT27,PVALB,NCF4-AS1,NCF4,NCF4,CSF2RB,TEX33,TST,MPST,KCTD17,TMPRSS6,IL2RB,C1QTNF6,SSTR3,RAC2,CYTH4,ELFN2,MFNG,CARD10,CDC42EP1,LGALS2,GGA1,SH3BP1,SH3BP1,PDXP-DT,PDXP,LGALS1,NOL12,TRIOBP,H1-0,GCAT,GALR3,ANKRD54,EIF3L,MICALL1,C22orf23,POLR2F,POLR2F,MIR6820,POLR2F,SOX10,PICK1,SLC16A8,BAI…	0.00906141	2	383.63	0.976533	2076	1772.4
chr22	49620477	49626894	C22orf34	-26.2299	0	0.0697147	5.85625e-05	7	6.67203
chr22	49627394	50782310	BRD1,ZBED4,ALG12,CRELD2,PIM3,PIM3,MIR6821,IL17REL,TTLL8,MLC1,MOV10L1,PANX2,TRABD,SELENOO,TUBGCP6,HDAC10,MAPK12,MAPK11,PLXNB2,DENND6B,PPP6R2,SBF1,MIOX,LMF2,NCAPH2,NCAPH2,SCO2,TYMP,ODF3B,KLHDC7B,SYCE3,CPT1B,CHKB-CPT1B,CHKB-CPT1B,CHKB,MAPK8IP2,ARSA,SHANK3,ACR,RPL23AP82,RABL2B	0.0732041	2	491.02	0.00171118	480	405.914
chrX	150500	155774739	PPP2R3B,SHOX,IL3RA,ASMTL-AS1,ASMTL,ASMTL,P2RY8,ASMT,DHRSX,CD99,XG,XGY2,XG,GYG2,ARSD,ARSL,ARSH,ARSF,MXRA5,PRKX,NLGN4X,VCX3A,PUDP,PUDP,STS,STS,VCX,PNPLA4,VCX2,VCX3B,ANOS1,FAM9A,FAM9B,TBL1X,GPR143,SHROOM2,CLDN34,WWC3,CLCN4,MID1,HCCS,ARHGAP6,ARHGAP6,AMELX,MSL3,FRMPD4,PRPS2,TLR7,TLR8-AS1,TLR8,TMSB4X,FAM9C,GS1-600G8.3,ATXN3L,EGFL6,TCEANC,RAB9A,TRAPPC2,OFD1,GPM6B,GEMIN8,GLRA2,FANCB,MOSPD2,ASB9,ASB11,PIG…	-0.198223	2	266.818	1.89978e-28	9967	8678.29
chrY	2788103	56959845	PCDH11Y,TSPY3,TSPY1,TSPY10,TSPY4,TSPY8,TSPY8,VCY1B,VCY,VCY,VCY1B,NLGN4Y,TTTY14,KDM5D,RBMY1B,RBMY1D,RBMY1A1,RBMY1E,DAZ1,DAZ4	-5.86937	0	5.45631	8.74364e-29	208	200.464

## Sheet: 37692_Primary
chromosome	start	end	gene	log2	cn	depth	p_ttest	probes	weight
chr1	69090	34866301	OR4F5,OR4F3,OR4F16,OR4F29,OR4F3,OR4F29,OR4F16,SAMD11,SAMD11,NOC2L,NOC2L,KLHL17,PLEKHN1,PERM1,HES4,ISG15,AGRN,RNF223,C1orf159,TTLL10,TNFRSF18,TNFRSF4,SDF4,B3GALT6,C1QTNF12,UBE2J2,SCNN1D,ACAP3,ACAP3,MIR6726,PUSL1,INTS11,INTS11,MIR6727,CPTP,TAS1R3,DVL1,DVL1,MIR6808,MXRA8,AURKAIP1,CCNL2,MRPL20,ANKRD65,VWA1,ATAD3C,ATAD3B,ATAD3A,TMEM240,SSU72,MIB2,MMP23B,MMP23A,CDK11B,SLC35E2B,CDK11A,SLC35E2A,NADK,GNB1…	-0.0302779	2	408.114	0.496697	5645	4828.44
chr1	34867047	34905383	DLGAP3	-21.5038	0	0.0980179	6.81894e-05	12	9.39886
chr1	34905883	41509950	TMEM35B,ZMYM6,ZMYM1,SFPQ,ZMYM4,ZMYM4,ZMYM4-AS1,KIAA0319L,NCDN,TFAP2E,PSMB2,C1orf216,CLSPN,AGO4,AGO1,AGO3,TEKT2,ADPRS,COL8A2,TRAPPC3,MAP7D1,THRAP3,SH3D21,EVA1B,STK40,LSM10,OSCP1,MRPS15,CSF3R,GRIK3,ZC3H12A,MEAF6,SNIP1,DNALI1,DNALI1,GNL2,GNL2,RSPO1,C1orf109,CDCA8,EPHA10,MANEAL,YRDC,C1orf122,MTF1,INPP5B,SF3A3,FHL3,UTP11,POU3F1,RRAGC,MYCBP,GJA9-MYCBP,GJA9-MYCBP,LOC105378663,GJA9,RHBDL2,AKIRIN1,NDUFS5,…	-0.0254595	2	331.986	0.526292	1144	988.95
chr1	41510814	125086697	HIVEP3,HIVEP3,GUCA2B,GUCA2A,FOXJ3,RIMKLA,ZMYND12,CCDC30,PPCS,CCDC30,PPIH,YBX1,CLDN19,P3H1,C1orf50,TMEM269,SVBP,SVBP,ERMAP,ERMAP,ZNF691,SLC2A1,FAM183A,EBNA1BP2,EBNA1BP2,MIR6733,EBNA1BP2,CFAP57,CFAP57,TMEM125,C1orf210,TIE1,MPL,CDC20,ELOVL1,ELOVL1,MIR6734,MED8,SZT2,SZT2,SZT2-AS1,SZT2,HYI,PTPRF,KDM4A,KDM4A,KDM4A-AS1,ST3GAL3,ARTN,IPO13,DPH2,ATP6V0B,B4GALT2,CCDC24,SLC6A9,KLF17,DMAP1,ERI3,ERI3,ERI3-IT1,…	-0.327501	1	264.028	2.6293e-22	7295	6464.57
chr1	143278018	151767299	RNVU1-18,RNU1-3,RNU1-4,RNU1-2,RNU1-1,H2BP2,FCGR1CP,H2BP2,FAM72C,SRGAP2D,PPIAL4F,PPIAL4E,PPIAL4D,NBPF15,SRGAP2B,NBPF20,GPR89A,PDZK1,CD160,RNF115,POLR3C,NUDT17,PIAS3,PIAS3,MIR6736,ANKRD35,ITGA10,PEX11B,RBM8A,RBM8A,LIX1L-AS1,LIX1L-AS1,LIX1L,LIX1L,ANKRD34A,POLR3GL,TXNIP,HJV,NBPF10,NOTCH2NLA,NBPF12,PRKAB2,CHD1L,FMO5,CHD1L,BCL9,ACP6,GJA5,GJA8,GPR89B,PPIAL4G,NBPF14,SEC22B2P,SEC22B3P,PDE4DIP,PDE4DIP,LOC6…	0.0315529	2	338.498	0.158553	1172	999.266
chr1	151768057	151771259	OAZ3	-28.5272	0	0	0.000312591	3	2.63368
chr1	151774451	153626472	TDRKH,LINGO4,RORC,C2CD4D,C2CD4D-AS1,THEM5,THEM5,THEM4,S100A10,S100A11,TCHHL1,TCHH,RPTN,HRNR,FLG,FLG,FLG-AS1,FLG-AS1,FLG2,CRNN,LCE5A,LCE3E,LCE3D,LCE3C,LCE3B,LCE3A,LCE2D,LCE2C,LCE2B,LCE2A,LCE4A,C1orf68,KPRP,LCE1F,LCE1E,LCE1D,LCE1C,LCE1B,LCE1A,LCE6A,SMCP,IVL,SPRR4,SPRR1A,SPRR3,SPRR1B,SPRR2D,SPRR2A,SPRR2B,SPRR2E,SPRR2F,SPRR2G,LELP1,PRR9,PGLYRP3,PGLYRP4,S100A9,S100A12,S100A8,S100A8,S100A7A,S100A7,S100…	0.037678	2	560.927	0.0819283	353	305.65
chr1	153628072	248918363	S100A13,S100A13,S100A1,S100A13,S100A1,CHTOP,SNAPIN,ILF2,NPR1,INTS3,SLC27A3,GATAD2B,DENND4B,CRTC2,SLC39A1,SLC39A1,MIR6737,CREB3L4,JTB,RAB13,RPS27,NUP210L,TPM3,C1orf189,C1orf43,C1orf43,UBAP2L,UBAP2L,HAX1,AQP10,ATP8B2,IL6R,SHE,TDRD10,UBE2Q1,UBE2Q1,UBE2Q1-AS1,CHRNB2,ADAR,KCNN3,PMVK,PBXIP1,PYGO2,SHC1,CKS1B,FLAD1,LENEP,ZBTB7B,DCST2,DCST1,DCST1,DCST1-AS1,DCST1-AS1,ADAM15,DCST1-AS1,EFNA4,EFNA4,EFNA3,EFNA…	-0.20666	2	292.416	2.19757e-29	10757	9505.63
chr2	41607	92636255	FAM110C,SH3YL1,ACP1,ALKAL2,TMEM18,SNTG2,TPO,PXDN,MYT1L,EIPR1,TRAPPC12,ADI1,RNASEH1,RPS7,COLEC11,ALLC,DCDC2C,SOX11,CMPK2,RSAD2,RNF144A,RNF144A,LOC101929452,ID2,KIDINS220,MBOAT2,ASAP2,ITGB1BP1,CPSF3,IAH1,ADAM17,YWHAQ,TAF1B,GRHL1,KLF11,CYS1,RRM2,HPCAL1,ODC1,NOL10,ATP6V1C2,ATP6V1C2,PDIA6,PDIA6,KCNF1,C2orf50,SLC66A3,ROCK2,E2F6,GREB1,NTSR2,LPIN1,TRIB2,LRATD1,NBAS,DDX1,MYCNOS,MYCN,MYCN,CYRIA,RAD51AP2,VS…	-0.180125	2	276.265	7.42719e-11	7096	6307.3
chr2	94126137	148929355	LOC442028,TEKT4,MAL,MRPS5,ZNF514,ZNF2,PROM2,KCNIP3,FAHD2A,TRIM43B,TRIM43,ANKRD36C,FAHD2CP,GPAT2,GPAT2,ADRA2B,ASTL,DUSP2,STARD7,TMEM127,CIAO1,SNRNP200,ITPRIPL1,NCAPH,NEURL3,ARID5A,KANSL3,FER1L5,LMAN2L,CNNM4,CNNM3,ANKRD23,ANKRD39,SEMA4C,FAM178B,FAM178B,LOC101927053,FAHD2B,ANKRD36,ANKRD36B,COX5B,ACTR1B,ZAP70,TMEM131,VWA3B,CNGA3,INPP4A,COA5,UNC50,MGAT4A,CRACDL,TSGA10,TSGA10,C2orf15,LIPT1,MITD1,MRPL30…	0.00860905	2	336.653	0.125704	4093	3643.46
chr2	148937283	241899330	KIF5C,LYPD6B,LYPD6,MMADHC,RND3,RBM43,NMI,LOC101929319,TNFAIP6,RIF1,NEB,ARL5A,CACNB4,STAM2,FMNL2,PRPF40A,PRPF40A,ARL6IP6,ARL6IP6,RPRM,GALNT13,GALNT13,LOC100144595,KCNJ3,NR4A2,GPD2,GALNT5,ERMN,CYTIP,ACVR1C,ACVR1,UPP2,CCDC148-AS1,CCDC148,CCDC148,PKP4,PKP4,PKP4-AS1,DAPL1,TANC1,WDSUB1,BAZ2B,MARCHF7,CD302,LY75-CD302,LY75-CD302,LY75,PLA2R1,ITGB6,RBMS1,TANK,TANK,LOC101929512,PSMD14,TBR1,SLC4A10,DPP4,LOC1…	-0.335286	1	269.856	2.14674e-38	9159	8124.62
chr3	150500	51403395	CHL1,CHL1,CHL1-AS1,CNTN6,CNTN4,CNTN4,CNTN4-AS1,IL5RA,TRNT1,TRNT1,CRBN,CRBN,LRRN1,SETMAR,SUMF1,ITPR1,BHLHE40-AS1,BHLHE40,BHLHE40,ARL8B,EDEM1,GRM7,LMCD1,SSUH2,CAV3,OXTR,RAD18,SRGAP3,THUMPD3,SETD5,LHFPL4,MTMR14,CPNE9,BRPF1,OGG1,OGG1,CAMK1,CAMK1,TADA3,TADA3,ARPC4,ARPC4-TTLL3,ARPC4,ARPC4-TTLL3,ARPC4-TTLL3,TTLL3,RPUSD3,CIDEC,JAGN1,IL17RE,IL17RC,CRELD1,PRRT3,PRRT3,PRRT3-AS1,EMC3,EMC3,EMC3-AS1,FANCD2,FAN…	0.260856	3	438.332	1.13154e-82	5660	4999.54
chr3	51412378	51420950	DCAF1	-22.4298	0	0.172322	5.01134e-07	13	11.5312
chr3	51421450	198169852	DCAF1,RAD54L2,TEX264,GRM2,IQCF6,IQCF3,IQCF2,IQCF5-AS1,IQCF5,IQCF1,RRP9,PARP3,GPR62,PCBP4,ABHD14B,ABHD14A,ABHD14A-ACY1,ABHD14A-ACY1,ACY1,RPL29,DUSP7,POC1A,ALAS1,TLR9,TWF2,PPM1M,WDR82,GLYCTK,DNAH1,BAP1,PHF7,SEMA3G,TNNC1,NISCH,STAB1,STAB1,NT5DC2,NT5DC2,SMIM4,PBRM1,GNL3,GLT8D1,GLT8D1,SPCS1,SPCS1,NEK4,ITIH1,ITIH3,ITIH4,ITIH4,ITIH4-AS1,MUSTN1,STIMATE-MUSTN1,STIMATE-MUSTN1,STIMATE,SFMBT1,RFT1,PRKCD,TKT,…	0.256616	3	345.868	2.59556e-153	10773	9557.46
chr4	60057	15686477	ZNF595,ZNF718,ZNF732,ZNF141,ABCA11P,ZNF721,PIGG,PDE6B,ATP5ME,MYL5,MYL5,SLC49A3,SLC49A3,PCGF3,CPLX1,GAK,TMEM175,DGKQ,SLC26A1,SLC26A1,IDUA,IDUA,FGFRL1,RNF212,SPON2,CTBP1-AS,CTBP1,CTBP1,MAEA,UVSSA,FAM53A,SLBP,TMEM129,TACC3,FGFR3,LETM1,NSD2,NELFA,NELFA,MIR943,C4orf48,NAT8L,POLN,POLN,HAUS3,MXD4,ZFYVE28,CFAP99,RNF4,FAM193A,TNIP2,SH3BP2,ADD1,MFSD10,NOP14-AS1,NOP14,NOP14,GRK4,HTT,MSANTD1,RGS12,HGFAC,DOK7…	0.357568	3	499.916	4.3439e-52	1634	1432.31
chr4	15686977	15688951	FAM200B	-27.9628	0	0	4.51889e-16	7	6.67897
chr4	15689451	69647167	BST1,CD38,FGFBP1,FGFBP2,PROM1,TAPT1,LDB2,QDPR,CLRN2,LAP3,MED28,MED28,FAM184B,FAM184B,DCAF16,NCAPG,NCAPG,LCORL,LCORL,SLIT2,PACRGL,PACRGL,KCNIP4,KCNIP4,ADGRA3,GBA3,PPARGC1A,DHX15,CCDC149,LGI2,SEPSECS,PI4K2B,ZCCHC4,ANAPC4,SLC34A2,SEL1L3,SMIM20,RBPJ,CCKAR,TBC1D19,STIM2,PCDH7,ARAP2,DTHD1,NWD2,C4orf19,C4orf19,RELL1,RELL1,PGM2,TBC1D1,TBC1D1,PTTG2,KLF3,KLF3,TLR10,TLR1,TLR6,FAM114A1,TMEM156,KLHL5,WDR19,RF…	0.266363	3	270.906	1.3058e-93	2636	2353.84
chr4	69647167	70203185	UGT2A1,SULT1B1,SULT1E1,CSN1S1,CSN2,STATH,HTN3,HTN1,PRR27,ODAM	-0.221073	2	193.418	0.00323927	77	65.3827
chr4	70203685	71023706	FDCSP,CSN3,CABS1,SMR3A,SMR3B,OPRPN,MUC7,AMTN,AMBN,ENAM,JCHAIN,UTP3,RUFY3,GRSF1,MOB1B,DCK	0.254879	3	299.877	1.20481e-11	141	125.072
chr4	71025815	72147533	DCK,SLC4A4,GC,NPFFR2	-0.20536	2	182.927	0.000442408	70	60.8981
chr4	72147533	75769938	NPFFR2,ADAMTS3,COX18,ANKRD17,ALB,AFP,AFM,RASSF6,CXCL8,CXCL6,PF4V1,CXCL1,PF4,PPBP,CXCL5,CXCL3,CXCL2,MTHFD2L,EPGN,EREG,AREG,BTC,PARM1,RCHY1,THAP6,ODAPH,CDKL2,G3BP2,USO1	0.273098	3	306.84	4.57017e-23	304	272.914
chr4	75770438	75813295	USO1	-24.3868	0	0.116374	3.28012e-11	20	17.1407
chr4	75813795	78237009	PPEF2,NAAA,SDAD1,SDAD1,SDAD1-AS1,SDAD1-AS1,CXCL9,CXCL9,ART3,CXCL10,ART3,CXCL11,ART3,NUP54,SCARB2,FAM47E,FAM47E-STBD1,FAM47E-STBD1,STBD1,CCDC158,SHROOM3,SOWAHB,SEPTIN11,CCNI,CCNG2,CXCL13,CNOT6L,MRPL1,FRAS1	0.353919	3	340.604	5.41535e-19	274	250.158
chr4	78237509	78573267	FRAS1,ANXA3	-0.172558	2	335.289	0.000297368	86	71.7323
chr4	78579026	81602233	ANXA3,BMP2K,BMP2K,PAQR3,PAQR3,NAA11,GK2,ANTXR2,PRDM8,FGF5,CFAP299,BMP3,PRKG2,PRKG2,PRKG2-AS1,RASGEF1B	0.318009	3	291.204	8.22574e-13	166	146.856
chr4	81602733	82044963	-	-15.3605	0	0.0775217	0.0310535	7	6.42239
chr4	82045463	140442935	HNRNPD,HNRNPDL,ENOPH1,TMEM150C,SCD5,SEC31A,THAP9-AS1,THAP9,THAP9,LIN54,COPS4,PLAC8,COQ2,HPSE,HELQ,MRPS18C,MRPS18C,ABRAXAS1,ABRAXAS1,GPAT3,NKX6-1,CDS1,WDFY3,ARHGAP24,MAPK10,MAPK10,MAPK10-AS1,PTPN13,SLC10A6,C4orf36,AFF1,KLHL8,HSD17B13,HSD17B11,NUDT9,SPARCL1,DSPP,DMP1,IBSP,MEPE,SPP1,PKD2,ABCG2,PPM1K,HERC6,HERC5,PIGY,PYURF,HERC3,HERC3,NAP1L5,FAM13A-AS1,FAM13A,FAM13A,TIGD2,GPRIN3,SNCA,MMRN1,CCSER1,GRI…	0.204575	3	280.305	2.27612e-40	3348	2989.1
chr4	140451409	140498222	MGAT4D	-21.9371	0	0.0898036	0.000757964	8	7.05111
chr4	140498722	154234035	ELMOD2,UCP1,TBC1D9,RNF150,ZNF330,IL15,INPP4B,USP38,GAB1,SMARCA5,FREM3,GYPE,GYPB,GYPA,HHIP,ANAPC10,ABCE1,OTUD4,SMAD1,SMAD1-AS1,SMAD1,MMAA,C4orf51,ZNF827,LSM6,SLC10A7,POU4F2,TTC29,EDNRA,TMEM184C,PRMT9,ARHGAP10,NR3C2,IQCM,DCLK2,LRBA,LRBA,MAB21L2,RPS3A,RPS3A,SNORD73A,SH3D19,SH3D19,PRSS48,FAM160A1,GATB,FBXW7,FBXW7,FBXW7-AS1,TMEM154,TIGD4,ARFIP1,FHDC1,TRIM2,MND1,TMEM131L,TLR2,RNF175,SFRP2	0.213095	3	283.132	1.08135e-20	884	782.647
chr4	154234535	154323329	DCHS2	-22.5665	0	0.0906366	9.33958e-13	30	27.0408
chr4	154328092	190027204	DCHS2,PLRG1,FGB,FGA,FGG,LRAT,RBM46,NPY2R,MAP9,MAP9,LOC102724776,GUCY1A1,GUCY1B1,ASIC5,TDO2,CTSO,PDGFC,GLRB,GRIA2,GASK1B,GASK1B,FAM198B-AS1,TMEM144,RXFP1,C4orf46,ETFDH,PPID,FNIP2,FNIP2,C4orf45,C4orf45,RAPGEF2,FSTL5,FSTL5,LOC101928052,NAF1,NPY1R,NPY5R,TKTL2,TMA16,MARCHF1,MARCHF1,ANP32C,TRIM61,FAM218A,TRIM61,TRIM60,TMEM192,KLHL2,MSMO1,CPE,TLL1,SPOCK3,ANXA10,DDX60,DDX60L,PALLD,CBR4,SH3RF1,NEK1,CLCN3,…	0.160271	2	275.521	2.1667e-09	1774	1587.98
chr5	140307	36103545	PLEKHG4B,LRRC14B,CCDC127,SDHA,PDCD6,PDCD6-AHRR,PDCD6-AHRR,AHRR,EXOC3-AS1,EXOC3,SLC9A3,SLC9A3-AS1,SLC9A3,CEP72,CEP72,TPPP,TPPP,ZDHHC11B,ZDHHC11,BRD9,TRIP13,LOC100506688,NKD2,SLC12A7,SLC6A19,SLC6A18,TERT,CLPTM1L,CLPTM1L,SLC6A3,LPCAT1,MRPL36,NDUFS6,IRX4,IRX2,C5orf38,IRX1,ADAMTS16,ICE1,MED10,UBE2QL1,NSUN2,SRD5A1,TENT4A,ADCY2,C5orf49,FASTKD3,MTRR,SEMA5A,TAS2R1,ATPSCKMT,CCT5,CMBL,MARCHF6,MARCHF6,MIR103…	0.320328	3	368.443	2.07224e-87	1636	1448.81
chr5	36104045	37020878	LMBRD2,SKP2,NADK2,RANBP3L,SLC1A3,NIPBL	-0.109133	2	219.263	0.00753398	117	102.919
chr5	37022050	38463986	NIPBL,CPLANE1,NUP155,WDR70,GDNF,GDNF-AS1,EGFLAM	0.392248	3	301.083	8.35221e-23	185	158.045
chr5	38464486	39141141	LIFR,OSMR,RICTOR,FYB1	-0.243467	2	202.516	1.95734e-06	115	102.822
chr5	39141641	131933011	FYB1,C9,DAB2,PTGER4,TTC33,PRKAA1,RPL37,CARD6,C7,MROH2B,C6,PLCXD3,OXCT1,OXCT1,OXCT1-AS1,C5orf51,FBXO4,GHR,CCDC152,CCDC152,SELENOP,SELENOP,LOC648987,ANXA2R,ZNF131,NIM1K,HMGCS1,CCL28,TMEM267,C5orf34,PAIP1,NNT,FGF10,MRPS30,HCN1,EMB,PARP8,ISL1,PELO,ITGA1,ITGA1,ITGA2,MOCS2,FST,NDUFS4,ARL15,HSPB3,SNX18,ESM1,GZMK,GZMA,CDC20B,CDC20B,GPX8,MCIDAS,CCNO,DHX29,MTREX,MTREX,PLPP1,PLPP1,SLC38A9,DDX4,IL31RA,IL6ST,…	0.217567	3	265.944	6.34437e-34	5109	4566.03
chr5	131933511	131945505	MEIKIN	-28.1695	0	0	3.23428e-07	5	4.58952
chr5	131954233	160394215	ACSL6,IL3,CSF2,P4HA2,P4HA2,MIR6830,PDLIM4,SLC22A4,SLC22A4,MIR3936HG,SLC22A5,IRF1,IL5,RAD50,RAD50,TH2LCRR,IL13,IL4,IL4,LOC105379176,KIF3A,CCNI2,CCNI2,SEPTIN8,SEPTIN8,SOWAHA,SHROOM1,GDF9,GDF9,UQCRQ,UQCRQ,LEAP2,AFF4,ZCCHC10,HSPA4,FSTL4,C5orf15,VDAC1,TCF7,SKP1,PPP2CA,PPP2CA,MIR3661,CDKL3,UBE2B,CDKN2AIPNL,JADE2,SAR1B,SEC24A,CAMLG,DDX46,C5orf24,TXNDC15,PCBD2,CATSPER3,PITX1,C5orf66,C5orf66,MACROH2A1,MAC…	0.254123	3	478.543	5.78671e-55	3541	3113.19
chr5	160394215	160395490	ZBED8	-20.8411	0	0.223395	0.00975447	5	4.77031
chr5	160403284	181368225	SLU7,PTTG1,ATP10B,GABRB2,GABRA6,GABRA1,GABRG2,CCNG1,NUDCD2,HMMR,HMMR,HMMR-AS1,MAT2B,TENM2,WWC1,RARS1,PANK3,SLIT3,SLIT3,SLIT3-AS2,SPDL1,DOCK2,DOCK2,INSYN2B,FOXI1,C5orf58,C5orf58,LCP2,LCP2,KCNIP1,KCNIP1,KCNMB1,KCNIP1,KCNIP1-AS1,GABRP,RANBP17,TLX3,NPM1,FGF18,SMIM23,FBXW11,STK10,EFCAB9,UBTD2,SH3PXD2B,NEURL1B,DUSP1,ERGIC1,RPL26L1,ATP6V0E1,CREBRF,BNIP1,NKX2-5,STC2,BOD1,CPEB4,C5orf47,NSG2,MSX2,DRD1,SFXN…	0.327864	3	436.36	1.57985e-27	1808	1586.86
chr6	150500	170583747	DUSP22,IRF4,EXOC2,EXOC2,HUS1B,FOXF2,MIR6720,FOXF2,FOXC1,GMDS,LINC01600,MYLK4,MYLK4,WRNIP1,WRNIP1,SERPINB1,LOC101927730,SERPINB9,SERPINB6,NQO2,NQO2,HTATSF1P2,RIPK1,BPHL,TUBB2A,TUBB2B,PSMG4,SLC22A23,SLC22A23,LOC643327,PXDC1,FAM50B,PRPF4B,FAM217A,C6orf201,C6orf201,ECI2,ECI2,CDYL,RPP40,RPP40,LYRM4-AS1,LYRM4-AS1,LYRM4-AS1,LYRM4,LYRM4,FARS2,NRN1,F13A1,LY86-AS1,LY86,LY86,RREB1,SSR1,CAGE1,RIOK1,DSP,SNRNP…	-0.247437	2	278.264	5.44362e-52	13887	12276.6
chr7	150500	37739893	FAM20C,FOXL3,FOXL3,FOXL3-OT1,PDGFA,PRKAR1B,PRKAR1B,PRKAR1B-AS1,DNAAF5,SUN1,GET4,ADAP1,COX19,C7orf50,CYP2W1,C7orf50,C7orf50,GPER1,ZFAND2A,UNCX,MICALL2,INTS1,MAFK,TMEM184A,PSMG3,ELFN1,MAD1L1,MRM2,NUDT1,SNX8,SNX8,MIR6836,EIF3B,CHST12,GRIFIN,LFNG,BRAT1,IQCE,TTYH3,AMZ1,AMZ1,GNA12,GNA12,CARD11,SDK1,SDK1,LOC105375131,FOXK1,AP5Z1,RADIL,RADIL,PAPOLB,MMD2,RBAK,RBAK-RBAKDN,RBAK-RBAKDN,RBAKDN,WIPI2,SLC29A4,T…	0.169229	2	352.13	3.59519e-08	2748	2393.15
chr7	37740393	37741311	GPR141	-28.7111	0	0	3.81309e-05	3	2.8593
chr7	37741811	50327762	NME8,SFRP4,EPDR1,STARD3NL,TARP,AMPH,VPS41,POU6F2,POU6F2-AS2,POU6F2,YAE1,RALA,CDK13,MPLKIP,SUGCT,INHBA,INHBA,INHBA-AS1,GLI3,C7orf25,PSMA2,MRPL32,HECW1,HECW1,LUARIS,STK17A,STK17A,COA1,COA1,BLVRA,MRPS24,URGCP-MRPS24,URGCP-MRPS24,URGCP,UBE2D4,UBE2D4,POLR2J4,POLR2J4,SPDYE1,DBNL,DBNL,PGAM2,POLM,MIR6838,POLM,AEBP1,POLD2,MYL7,GCK,YKT6,CAMK2B,NUDCD3,NPC1L1,DDX56,TMED4,OGDH,ZMIZ2,PPIA,H2AZ2,PURB,MYO1G,CCM2…	0.340165	3	421.738	8.82463e-21	1001	878.418
chr7	50376532	50400596	IKZF1	-26.5757	0	0.0518264	6.19714e-05	7	5.07352
chr7	50401096	132129978	FIGNL1,DDC,DDC,DDC-AS1,GRB10,COBL,POM121L12,VSTM2A,VSTM2A,VSTM2A-OT1,SEC61G,EGFR,EGFR,EGFR-AS1,LANCL2,VOPP1,SEPTIN14,ZNF713,MRPS17,NIPSNAP2,PSPH,CCT6A,SUMF2,PHKG1,CHCHD2,NUPR2,LOC401357,ZNF479,ZNF716,ZNF727,ZNF735,ZNF679,ZNF736,ZNF680,ZNF107,ZNF138,ZNF273,ZNF117,ERV3-1-ZNF117,ZNF92,VKORC1L1,GUSB,ASL,CRCP,TPST1,KCTD7,RABGEF1,TMEM248,SBDS,TYW1,AUTS2,GALNT17,CALN1,TYW1B,POM121,POM121,NSUN5P2,TRIM73,…	0.346465	3	411.968	1.51185e-69	6234	5374.63
chr7	132130478	132198636	PLXNA4	-18.1889	0	1.55572	2.19062e-07	21	17.6209
chr7	132203322	154566942	PLXNA4,CHCHD3,EXOC4,EXOC4,LOC101928861,LRGUK,SLC35B4,AKR1B1,AKR1B10,AKR1B15,BPGM,CALD1,AGBL3,AGBL3,CYREN,CYREN,TMEM140,CYREN,WDR91,STRA8,CNOT4,NUP205,STMP1,SLC13A4,FAM180A,LUZP6,MTPN,CHRM2,LOC349160,PTN,DGKI,CREB3L2,CREB3L2,CREB3L2-AS1,AKR1D1,TRIM24,SVOPL,ATP6V0A4,ATP6V0A4,TMEM213,TMEM213,KIAA1549,ZC3HAV1L,ZC3HAV1,TTC26,UBN2,LUC7L2,FMC1,FMC1-LUC7L2,LUC7L2,FMC1-LUC7L2,LUC7L2,FMC1-LUC7L2,LOC1001291…	0.364671	3	464.078	1.03644e-117	2265	1983.04
chr7	154587649	154892480	DPP6	-19.9322	0	0.159531	1.67629e-09	29	25.3899
chr7	154892980	159144459	PAXIP1-AS2,PAXIP1,PAXIP1,HTR5A-AS1,HTR5A,HTR5A,INSIG1,EN2,CNPY1,RBM33,SHH,RNF32,RNF32,LMBR1,LMBR1,NOM1,MNX1,MNX1-AS2,MNX1,UBE3C,DNAJB6,PTPRN2,NCAPG2,ESYT2,DYNC2I1,VIPR2	0.2673	3	366.404	0.00382431	297	264.476
chr8	150500	145054157	OR4F21,ZNF596,FBXO25,TDRP,ERICH1,DLGAP2,DLGAP2,DLGAP2-AS1,CLN8,ARHGEF10,LOC101928058,KBTBD11-OT1,MYOM2,LOC105377785,CSMD1,CSMD1,MCPH1,MCPH1,ANGPT2,MCPH1,MCPH1-AS1,AGPAT5,XKR5,DEFB1,DEFA6,DEFA4,DEFA1B,DEFA1,DEFA1,DEFA1B,DEFA3,DEFA1,DEFA1B,DEFA5,ZNF705G,DEFB4B,DEFB103A,DEFB103B,SPAG11A,SPAG11B,DEFB104B,DEFB104A,DEFB106B,DEFB106A,DEFB105A,DEFB105B,DEFB107A,DEFB107B,DEFB107B,DEFB107A,DEFB105B,DEFB105…	-0.141303	2	274.579	9.09641e-28	9454	8368.11
chr9	14806	87966961	WASHC1,FOXD4,CBWD1,DOCK8-AS1,DOCK8,DOCK8,KANK1,DMRT1,DMRT3,DMRT2,SMARCA2,VLDLR,KCNV2,PUM3,RFX3,GLIS3,GLIS3,GLIS3-AS1,SLC1A1,SPATA6L,SPATA6L,PLPP6,CDC37L1,AK3,RCL1,JAK2,INSL6,INSL4,RLN2,RLN1,PLGRKT,CD274,PDCD1LG2,RIC1,ERMP1,MLANA,KIAA2026,RANBP6,IL33,TPD52L3,UHRF2,GLDC,KDM4C,DMAC1,PTPRD,TYRP1,TYRP1,LURAP1L-AS1,LURAP1L-AS1,LURAP1L,LURAP1L,MPDZ,NFIB,ZDHHC21,CER1,FREM1,TTC39B,SNAPC3,SNAPC3,PSIP1,PSIP…	0.397849	3	403.877	8.15848e-88	4452	3926.05
chr9	87967461	87974446	CDK20	-0.0952446	2	529.16	0.458579	8	6.98075
chr9	87974946	89358824	SPATA31C2,SPIN1,NXNL2,C9orf47,C9orf47,S1PR3,S1PR3,SHC3,CKS2,SECISBP2	0.609723	3	633.167	8.10402e-08	85	74.061
chr9	89362401	89363987	SEMA4D	-28.4757	0	0	9.00658e-05	3	2.71008
chr9	89376832	97290901	SEMA4D,GADD45G,DIRAS2,SYK,AUH,NFIL3,ROR2,SPTLC1,IARS1,NOL8,CENPP,CENPP,OGN,CENPP,OMD,CENPP,ASPN,CENPP,ECM2,CENPP,IPPK,CENPP,IPPK,LOC100128361,IPPK,BICD2,LOC101929748,ZNF484,FGD3,FGD3,LOC101927954,SUSD3,CARD19,NINJ1,WNK2,C9orf129,FAM120AOS,FAM120AOS,FAM120A,FAM120A,PHF2,BARX1,PTPDC1,ZNF169,NUTM2F,MFSD14B,PCAT7,FBP2,FBP2,FBP1,AOPEP,AOPEP,LOC101928119,AOPEP,MIR3074,MIR24-1,FANCC,PTCH1,PTCH1,LOC10050…	0.354869	3	417.96	4.62553e-29	726	648.49
chr9	97291401	97295765	SUGT1P4-STRA6LP,SUGT1P4-STRA6LP-CCDC180	-28.6251	0	0	2.27793e-09	5	4.29629
chr9	97296265	138233806	SUGT1P4-STRA6LP-CCDC180,CCDC180,TDRD7,TMOD1,TMOD1,TSTD2,TSTD2,NCBP1,XPA,TRMO,HEMGN,ANP32B,NANS,TRIM14,CORO2A,TBC1D2,TBC1D2,MIR6854,GABBR2,ANKS6,GALNT12,COL15A1,TGFBR1,ALG2,SEC61B,NR4A3,STX17,ERP44,INVS,TEX10,MSANTD3,MSANTD3-TMEFF1,MSANTD3-TMEFF1,TMEFF1,CAVIN4,PLPPR1,BAAT,MRPL50,ZNF189,ALDOB,TMEM246-AS1,PGAP4,RNF20,GRIN3A,GRIN3A,PPP3R2,CYLC2,SMC2,OR13F1,OR13C4,OR13C3,OR13C8,OR13C5,OR13C2,OR13C9,OR…	0.228163	3	470.089	1.84433e-28	5699	4990.9
chr10	47056	39610627	TUBB8,ZMYND11,DIP2C,LARP4B,GTPBP4,GTPBP4,IDI2,IDI2,IDI2,IDI2-AS1,IDI2-AS1,IDI1,IDI1,WDR37,ADARB2,PFKP,PITRM1,PITRM1,PITRM1-AS1,KLF6,AKR1E2,AKR1C1,AKR1C2,AKR1C3,AKR1C4,UCN3,TUBAL3,NET1,CALML5,CALML3-AS1,CALML3,ASB13,TASOR2,GDI2,ANKRD16,FBH1,IL15RA,IL2RA,RBM17,PFKFB3,PRKCQ,SFMBT2,ITIH5,ITIH2,KIN,ATP5F1C,TAF3,GATA3,CELF2,CELF2,CELF2-AS1,USP6NL,ECHDC3,PROSER2,PROSER2-AS1,UPF2,DHTKD1,SEC61A2,SEC61A2,N…	-0.200866	2	236.486	6.57412e-06	2740	2437.95
chr10	40057850	95354967	ZNF33B,BMS1,RET,CSGALNACT2,RASGEF1A,FXYD4,HNRNPF,ZNF239,ZNF485,ZNF32-AS3,ZNF32,ZNF32-AS1,ZNF32-AS3,ZNF32,ZNF32-AS2,LINC02881,CXCL12,TMEM72-AS1,TMEM72,RASSF4,RASSF4,DEPP1,ZNF22-AS1,ZNF22,OR13A1,ALOX5,ALOX5,LOC102724323,MARCHF8,ZFAND4,WASHC2C,AGAP4,PARGP1-AGAP4,PARGP1-AGAP4,PARGP1,TIMM23,NCOA4,MSMB,AGAP7P,ANTXRL,AGAP14P,ANXA8L1,NPY4R,GPRIN2,SYT15,SYT15,LOC101927699,AGAP13P,PTPN20,GDF10,GDF2,RBP3,ZN…	-0.0382415	2	319.81	0.700498	4406	3877.08
chr10	95355626	133626742	SORBS1,SORBS1,ALDH18A1,TCTN3,ENTPD1,ENTPD1,ENTPD1-AS1,ENTPD1-AS1,CC2D2B,ENTPD1-AS1,CCNJ,ZNF518A,ZNF518A,BLNK,BLNK,DNTT,OPALIN,TLL2,TM9SF3,PIK3AP1,LCOR,SLIT1,SLIT1,ARHGAP19-SLIT1,ARHGAP19-SLIT1,ARHGAP19,FRAT1,RRP12,PGAM1,EXOSC1,ZDHHC16,MMS19,UBTD1,ANKRD2,HOGA1,HOGA1,C10orf62,MORN4,PI4K2A,AVPI1,MARVELD1,ZFYVE27,SFRP5,GOLGA7B,GOLGA7B,CRTAC1,CRTAC1,R3HCC1L,LOXL4,PYROXD2,PYROXD2,MIR1287,HPS1,HPS1,MIR4…	-0.213653	2	301.229	6.30058e-13	4143	3658.66
chr11	193099	527983	SCGB1C1,ODF3,BET1L,RIC8A,SIRT3,PSMD13,NLRP6,PGGHG,IFITM5,IFITM2,IFITM1,IFITM3,B4GALNT4,PKP3,SIGIRR,ANO9,PTDSS2,RNH1	0.366555	3	683.284	7.14808e-20	160	137.07
chr11	528483	529776	-	-28.9159	0	0	4.65657e-05	3	2.73854
chr11	532588	134387847	HRAS,LRRC56,LMNTD2,LMNTD2,LMNTD2-AS1,RASSF7,PHRF1,IRF7,CDHR5,SCT,DRD4,DEAF1,DEAF1,TMEM80,EPS8L2,TALDO1,GATD1,CEND1,SLC25A22,PIDD1,RPLP2,PNPLA2,CRACR2B,CD151,POLR2L,TSPAN4,CHID1,AP2A2,MUC6,MUC2,MUC5AC,MUC5B,MUC5B,MUC5B-AS1,TOLLIP,BRSK2,MOB2,DUSP8,KRTAP5-AS1,KRTAP5-1,KRTAP5-AS1,KRTAP5-2,KRTAP5-3,KRTAP5-4,KRTAP5-5,KRTAP5-6,IFITM10,CTSD,SYT8,TNNI2,LSP1,LSP1,MIR7847,TNNT3,MRPL23,MRPL23-AS1,IGF2,INS-IG…	0.293025	3	450.161	0	14825	12936.5
chr12	77375	133234356	IQSEC3,IQSEC3,LOC574538,SLC6A12,SLC6A12,SLC6A12-AS1,SLC6A13,KDM5A,CCDC77,B4GALNT3,NINJ2,NINJ2,NINJ2-AS1,WNK1,RAD52,ERC1,FBXL14,WNT5B,ADIPOR2,CACNA2D4,CACNA2D4,LRTM2,DCP1B,CACNA1C,CACNA1C,CACNA1C-AS2,CACNA1C,CACNA1C-AS1,ITFG2-AS1,FKBP4,ITFG2-AS1,ITFG2,ITFG2,ITFG2,NRIP2,ITFG2,TEX52,ITFG2,FOXM1,FOXM1,RHNO1,TULP3,TEAD4,TSPAN9,PRMT8,PRMT8,THCAT155,CRACR2A,PARP11,CCND2-AS1,CCND2,CCND2,TIGAR,FGF23,FGF6,…	-0.235752	2	292.991	1.36542e-30	14450	12586.8
chr13	16027849	114326281	TUBA3C,TPTE2,MPHOSPH8,PSPC1,ZMYM5,ZMYM2,GJA3,GJB2,GJB6,CRYL1,IFT88,IL17D,EEF1AKMT1,XPO4,LATS2,SAP18,SKA3,MRPL57,LOC101928764,MIPEPP3,ZDHHC20,ZDHHC20,MICU2,FGF9,SGCG,SACS,TNFRSF19,MIPEP,PCOTH,C1QTNF9B,C1QTNF9B,SPATA13,C1QTNF9,PARP4,ATP12A,RNF17,CENPJ,PABPC3,AMER2,MTMR6,NUP58,ATP8A2,SHISA2,RNF6,CDK8,WASF3,GPR12,USP12,RPL21,RASL11A,GTF3A,GTF3A,MTIF3,MTIF3,LNX2,POLR1D,GSX1,PDX1,CDX2,URAD,FLT3,PAN3,FL…	-0.15688	2	234.373	8.437e-13	5310	4758.2
chr14	16050599	99849817	OR11H12,POTEM,POTEM,LOC100508046,POTEG,POTEG,POTEH-AS1,LOC101929572,POTEG,LOC101929572,OR11H2,OR4Q3,OR4M1,OR4N2,OR4K2,OR4K5,OR4K1,OR4K15,OR4K14,OR4K13,OR4L1,OR4K17,OR4N5,OR11G2,OR11H6,OR11H4,TTC5,CCNB1IP1,PARP2,TEP1,KLHL33,OSGEP,APEX1,PIP4P1,PNP,RNASE10,RNASE9,RNASE11,RNASE11,LOC254028,RNASE12,LOC254028,RNASE12,LOC254028,OR6S1,ANG,RNASE4,RNASE4,EDDM3A,EDDM3B,RNASE6,RNASE1,RNASE3,RNASE2,METTL17,ME…	-0.140494	2	286.74	5.50409e-11	7247	6416.78
chr14	99850852	102629514	EML1,EVL,DEGS2,YY1,SLC25A29,SLC25A47,WARS1,WDR25,BEGAIN,DLK1,RTL1,RTL1,MIR431,RTL1,MIR433,RTL1,MIR127,RTL1,MIR432,RTL1,MIR432,MIR136,DIO3,PPP2R5C,PPP2R5C,DYNC1H1,HSP90AA1,WDR20,MOK,ZNF839,CINP,TECPR2	0.294435	3	422.569	6.84904e-32	339	287.857
chr14	102630014	103336117	RCOR1,TRAF3,AMN,CDC42BPB,EXOC3L4,TNFAIP2,EIF5	-0.0601042	2	356.674	0.800688	128	110.076
chr14	103336676	105529554	EIF5,MARK3,MARK3,CKB,TRMT61A,BAG5,COA8,KLC1,KLC1,XRCC3,XRCC3,ZFYVE21,PPP1R13B,ATP5MPL,TDRD9,RD3L,TDRD9,ASPG,KIF26A,C14orf180,TMEM179,INF2,ADSS1,SIVA1,AKT1,ZBTB42,CEP170B,PLD4,AHNAK2,AHNAK2,AHNAK2,CLBA1,CDCA4,GPR132,JAG2,JAG2,MIR6765,NUDT14,BRF1,BRF1,BTBD6,PACS2,TEX22,MTA1,CRIP2,CRIP1,TEDC1,TMEM121	0.132486	2	517.41	8.39163e-13	533	456.742
chr15	16936712	101923059	GOLGA6L6,POTEB2,POTEB,POTEB3,LOC101927079,OR4M2,LOC101927079,OR4N4,LOC283683,GOLGA6L7,NIPA1,NIPA2,CYFIP1,TUBGCP5,GOLGA6L22,LOC102723623,GOLGA6L2,MKRN3,MAGEL2,NDN,NPAP1,SNHG14,SNRPN,SNURF,SNHG14,UBE3A,ATP10A,GABRB3,GABRA5,GABRG3,OCA2,HERC2,GOLGA8M,GOLGA8M,LOC101928042,APBA2,FAM189A1,FAM189A1,NSMCE3,TJP1,GOLGA8J,CHRNA7,CHRFAM7A,CHRFAM7A,LOC100996413,LOC102725021,GOLGA8IP,GOLGA8T,GOLGA8H,GOLGA8N,LOC…	0.387854	3	419.607	0	9179	8109.56
chr16	47429	38169599	POLR3K,SNRNP25,RHBDF1,MPG,MPG,NPRL3,NPRL3,HBM,HBA2,HBA1,HBQ1,LUC7L,FAM234A,FAM234A,RGS11,RGS11,ARHGDIG,PDIA2,AXIN1,MRPL28,PGAP6,NME4,DECR2,RAB11FIP3,CAPN15,PRR35,NHLRC4,PIGQ,RAB40C,WFIKKN1,METTL26,MCRIP2,WDR90,RHOT2,RHBDL1,STUB1,STUB1,JMJD8,JMJD8,WDR24,FBXL16,METRN,ANTKMT,CCDC78,HAGHL,CIAO3,MSLN,RPUSD1,CHTF18,GNG13,PRR25,LMF1,LMF1,LMF1-AS1,SOX8,SSTR5,C1QTNF8,CACNA1H,TPSG1,TPSB2,TPSAB1,TPSD1,UBE2I…	0.106793	2	463.296	8.92958e-15	5491	4668.85
chr16	46431020	90075910	SHCBP1,VPS35,ORC6,MYLK3,C16orf87,GPT2,DNAJA2,NETO2,ITFG1-AS1,ITFG1,ITFG1,PHKB,ABCC12,ABCC11,ABCC11,LONP2,LONP2,LONP2,SIAH1,SIAH1,N4BP1,CBLN1,C16orf78,ZNF423,CNEP1R1,HEATR3,TENT4B,ADCY7,BRD7,NKD1,SNX20,SNX20,LOC101927272,NOD2,CYLD,MIR548AI,SALL1,TOX3,CHD9,LOC643802,RBL2,AKTIP,RPGRIP1L,FTO,IRX3,IRX5,IRX6,MMP2,LPCAT2,LPCAT2,CAPNS2,SLC6A2,CES1,CES5A,GNAO1,GNAO1,DKFZP434H168,AMFR,NUDT21,OGFOD1,OGFOD1,…	-0.0660433	2	363.028	0.244202	5052	4370.95
chr17	156219	83094575	DOC2B,RPH3AL,RPH3AL,LOC100506388,LOC105371430,C17orf97,RFLNB,VPS53,TLCD3A,GEMIN4,DBIL5P,GLOD4,MRM3,NXN,TIMM22,ABR,TRARG1,YWHAE,CRK,MYO1C,INPP5K,PITPNA,SLC43A2,SCARF1,RILP,PRPF8,TLCD2,WDR81,SERPINF2,SERPINF1,SMYD4,RPA1,RTN4RL1,DPH1,DPH1,OVCA2,HIC1,HIC1,SMG6,SMG6,SRR,SRR,TSR1,TSR1,SGSM2,MNT,METTL16,PAFAH1B1,CLUH,CLUH,MIR6776,CCDC92B,RAP1GAP2,RAP1GAP2,LOC101927911,OR1D5,OR1D2,OR1G1,OR1A2,OR1A1,OR3A2…	0.0146504	2	389.694	2.84841e-10	14232	12270
chr18	158698	80247348	USP14,USP14,THOC1,THOC1,COLEC12,CETN1,CLUL1,TYMS,TYMS,ENOSF1,ENOSF1,YES1,ADCYAP1,METTL4,NDC80,SMCHD1,EMILIN2,LPIN2,MYOM1,MYL12A,MYL12A,LOC104968399,MYL12B,TGIF1,DLGAP1,DLGAP1,DLGAP1-AS3,AKAIN1,ZBTB14,EPB41L3,TMEM200C,L3MBTL4,LINC01387,ARHGAP28,LAMA1,LAMA1,LOC101927188,LRRC30,PTPRM,RAB12,MTCL1,NDUFV2,NDUFV2,NDUFV2-AS1,ANKRD12,TWSG1,RALBP1,PPP4R1,RAB31,TXNDC2,VAPA,APCDD1,NAPG,PIEZO2,PIEZO2,MIR6788,…	-0.313367	1	248.808	3.71477e-16	4561	4055.32
chr19	150500	15231861	PLPP2,MIER2,THEG,C2CD4C,SHC2,ODF3L2,MADCAM1,CDC34,GZMM,BSG,HCN2,POLRMT,FGF22,RNF126,FSTL3,PRSS57,PALM,MISP,PTBP1,PTBP1,MIR4745,PLPPR3,AZU1,PRTN3,ELANE,CFD,MED16,R3HDM4,KISS1R,ARID3A,WDR18,GRIN3B,TMEM259,CNN2,ABCA7,ARHGAP45,POLR2E,GPX4,SBNO2,STK11,CBARP,ATP5F1D,MIDN,CIRBP,FAM174C,EFNA2,PWWP3A,NDUFS7,GAMT,DAZAP1,RPS15,APC2,C19orf25,PCSK4,REEP6,ADAMTSL5,PLK5,MEX3D,MBD3,UQCR11,TCF3,ONECUT3,ATP8B3,REX…	0.442397	3	595.498	1.06805e-122	4593	3758.27
chr19	15238376	15249290	BRD4	-25.4072	0	0.19171	1.54398e-07	12	10.4087
chr19	15253556	18059393	BRD4,AKAP8,AKAP8L,WIZ,RASAL3,PGLYRP2,CYP4F22,CYP4F8,CYP4F3,CYP4F12,OR10H2,OR10H3,OR10H5,OR10H1,CYP4F2,CYP4F11,OR10H4,LINC00661,TPM4,RAB8A,HSH2D,CIB3,FAM32A,AP1M1,KLF2,EPS15L1,CALR3,C19orf44,C19orf44,CHERP,CHERP,SLC35E1,MED26,SMIM7,TMEM38A,NWD1,SIN3B,F2RL3,CPAMD8,CPAMD8,HAUS8,MYO9B,USE1,OCEL1,NR2F6,USHBP1,BABAM1,ANKLE1,ABHD8,MRPL34,DDA1,ANO8,GTPBP3,PLVAP,BST2,MVB12A,TMEM221,NXNL1,SLC27A1,SLC27A1,L…	0.577864	3	613.947	4.90885e-127	781	626.137
chr19	18059893	18083491	IL12RB1	-0.65885	1	279.483	0.00195602	16	11.589
chr19	18086758	58572632	IL12RB1,MAST3,PIK3R2,IFI30,MPV17L2,RAB3A,PDE4C,IQCN,LSM4,PGPEP1,GDF15,LRRC25,SSBP4,ISYNA1,ELL,FKBP8,KXD1,UBA52,REX1BD,CRLF1,TMEM59L,KLHL26,CRTC1,COMP,UPF1,GDF1,CERS1,COPE,DDX49,HOMER3,SUGP2,ARMC6,SLC25A42,TMEM161A,MEF2B,BORCS8-MEF2B,BORCS8-MEF2B,BORCS8,RFXANK,RFXANK,NR2C2AP,NR2C2AP,NCAN,HAPLN4,TM6SF2,SUGP1,MAU2,GATAD2A,TSSK6,NDUFA13,YJEFN3,CILP2,PBX4,LPAR2,GMIP,ATP13A1,ATP13A1,ZNF101,ZNF14,ZNF56,…	0.47881	3	573.857	0	8561	7278.39
chr20	87709	64273600	DEFB125,DEFB126,DEFB127,DEFB128,DEFB129,DEFB132,C20orf96,SOX12,NRSN2,TRIB3,RBCK1,TBC1D20,CSNK2A1,SRXN1,SCRT2,SLC52A3,FAM110A,ANGPT4,RSPO4,PSMF1,TMEM74B,C20orf202,RAD21L1,SNPH,SDCBP2,FKBP1A-SDCBP2,FKBP1A-SDCBP2,SDCBP2-AS1,FKBP1A,FKBP1A-SDCBP2,FKBP1A,NSFL1C,SIRPB2,SIRPD,SIRPB1,SIRPG,SIRPG,SIRPG-AS1,SIRPA,PDYN-AS1,PDYN,STK35,LOC388780,TGM3,TGM6,SNRPB,ZNF343,TMC2,NOP56,NOP56,MIR1292,NOP56,SNORD86,IDH…	-0.130937	2	343.907	4.08655e-07	6361	5544.27
chr21	4979989	46664374	TPTE,POTED,LIPI,RBM11,HSPA13,SAMSN1,SAMSN1,SAMSN1-AS1,SAMSN1-AS1,LOC388813,LOC388813,NRIP1,USP25,CXADR,BTG3,C21orf91,CHODL,TMPRSS15,NCAM2,MRPL39,JAM2,ATP5PF,GABPA,APP,CYYR1-AS1,CYYR1,CYYR1,ADAMTS1,ADAMTS5,N6AMT1,LTN1,RWDD2B,USP16,CCT8,MAP3K7CL,BACH1,GRIK1,GRIK1,GRIK1-AS2,CLDN17,CLDN8,KRTAP24-1,KRTAP25-1,KRTAP26-1,KRTAP27-1,KRTAP23-1,KRTAP13-2,KRTAP13-1,KRTAP13-3,KRTAP13-4,KRTAP15-1,KRTAP19-1,KRTA…	-0.24172	2	308.987	1.3856e-05	2706	2340.11
chr22	10451702	42215305	OR11H1,POTEH,POTEH,POTEH-AS1,CCT8L2,XKR3,GAB4,IL17RA,TMEM121B,HDHD5,ADA2,CECR2,SLC25A18,SLC25A18,LOC101929372,ATP6V1E1,BCL2L13,BID,MICAL3,PEX26,TUBA8,USP18,TMEM191B,RIMBP3,LOC102724770,DGCR6,LOC102724788,PRODH,DGCR2,ESS2,TSSK2,ESS2,GSC2,SLC25A1,CLTCL1,HIRA,MRPL40,C22orf39,UFD1,CDC45,CLDN5,SEPTIN5,SEPTIN5,SEPT5-GP1BB,TBX1,GNB1L,GNB1L,RTL10,TXNRD2,COMT,COMT,MIR4761,COMT,ARVCF,ARVCF,TANGO2,DGCR8,DGC…	-0.00322954	2	395.626	0.04812	4120	3563.69
chr22	42385160	49626894	NFAM1,RRP7A,SERHL2,SERHL2,RRP7BP,POLDIP3,CYB5R3,CYB5R3,ATP5MGL,A4GALT,ARFGAP3,PACSIN2,TTLL1-AS1,TTLL1,TTLL1,BIK,MCAT,TSPO,TTLL12,SCUBE1,MPPED1,EFCAB6-AS1,EFCAB6,EFCAB6,SULT4A1,PNPLA5,PNPLA3,SAMM50,PARVB,PARVG,SHISAL1,RTL6,PRR5,PRR5,PRR5-ARHGAP8,PRR5-ARHGAP8,ARHGAP8,PHF21B,NUP50,NUP50,LOC105373064,KIAA0930,UPK3A,FAM118A,SMC1B,RIBC2,FBLN1,ATXN10,WNT7B,PPARA,CDPF1,PKDREJ,TTC38,GTSE1,TRMU,CELSR1,GRAM…	-0.340654	1	341.215	0.0095952	707	602.001
chr22	49774232	50782310	BRD1,ZBED4,ALG12,CRELD2,PIM3,PIM3,MIR6821,IL17REL,TTLL8,MLC1,MOV10L1,PANX2,TRABD,SELENOO,TUBGCP6,HDAC10,MAPK12,MAPK11,PLXNB2,DENND6B,PPP6R2,SBF1,MIOX,LMF2,NCAPH2,NCAPH2,SCO2,TYMP,ODF3B,KLHDC7B,SYCE3,CPT1B,CHKB-CPT1B,CHKB-CPT1B,CHKB,MAPK8IP2,ARSA,SHANK3,ACR,RPL23AP82,RABL2B	-0.0146504	2	503.144	0.0388946	484	403.685
chrX	150500	155774739	PPP2R3B,SHOX,IL3RA,ASMTL-AS1,ASMTL,ASMTL,P2RY8,ASMT,DHRSX,CD99,XG,XGY2,XG,GYG2,ARSD,ARSL,ARSH,ARSF,MXRA5,PRKX,NLGN4X,VCX3A,PUDP,PUDP,STS,STS,VCX,PNPLA4,VCX2,VCX3B,ANOS1,FAM9A,FAM9B,TBL1X,GPR143,SHROOM2,CLDN34,WWC3,CLCN4,MID1,HCCS,ARHGAP6,ARHGAP6,AMELX,MSL3,FRMPD4,PRPS2,TLR7,TLR8-AS1,TLR8,FAM9C,GS1-600G8.3,ATXN3L,EGFL6,TCEANC,RAB9A,TRAPPC2,OFD1,GPM6B,GEMIN8,GLRA2,FANCB,MOSPD2,ASB9,ASB11,PIGA,PIR-F…	-0.367534	1	226.228	1.87626e-25	8191	4939.43
chrY	2741348	56959845	SRY,RPS4Y1,ZFY,ZFY,ZFY-AS1,TGIF2LY,PCDH11Y,TSPY2,AMELY,TBL1Y,TSPY3,TSPY1,TSPY10,TSPY4,TSPY8,TSPY8,TSPY3,TSPY10,TSPY1,USP9Y,DDX3Y,UTY,UTY,MIR12120,TMSB4Y,VCY1B,VCY,VCY,VCY1B,NLGN4Y,XKRY,XKRY2,CDY2B,CDY2A,CDY2A,CDY2B,HSFY2,HSFY1,HSFY2,HSFY1,TTTY9A,TTTY9B,TTTY9A,TTTY9B,HSFY2,HSFY1,TTTY14,KDM5D,EIF1AY,RPS4Y2,PRORY,RBMY1B,RBMY1D,RBMY1A1,RBMY1E,RBMY1B,RBMY1D,RBMY1A1,RBMY1E,RBMY1A1,RBMY1B,RBMY1D,RBMY1E,…	1.27816	3	436.587	3.83961e-76	698	674.79
