# Supplementary material for: A variational algorithm to detect the clonal copy number substructure of tumors from scRNA-seq data
Source: Nat Commun. 2023 Feb 25;14:1074. doi: 10.1038/s41467-023-36790-9 (PMC9968345; doi:10.1038/s41467-023-36790-9)
Supplement: Supplementary file 7 — Supplementary Data 5 [file 41467_2023_36790_MOESM7_ESM.xlsx]

## Sheet: Metadata
Point	Patient	WHO.Grade	Histology	Sample.type
S1P1	S1	IV	GBM (O included)	Tumoral
S1P2	S1	IV	GBM (O included)	Peritumoral
S1P4	S1	IV	GBM (O included)	Tumoral
S1P5	S1	IV	GBM (O included)	Tumoral
S1P7	S1	IV	GBM (O included)	Tumoral
S1P8	S1	IV	GBM (O included)	Normal
S1P6	S1	IV	GBM (O included)	Tumoral
S2P4	S2	IV	GBM	Tumoral
S11P2	S11	IV	GBM	Peritumoral
S11P5	S11	IV	GBM	Tumoral
S12P1	S12	IV	GBM	Tumoral
S12P5	S12	IV	GBM	Peritumoral
S13P4	S13	IV	GBM (O included)	Tumoral
S13P5	S13	IV	GBM (O included)	Tumoral
S13P6	S13	IV	GBM (O included)	Tumoral
S3P2	S3	IV	GBM	Tumoral
S3P4	S3	IV	GBM	Tumoral
S3P8	S3	IV	GBM	Peritumoral
S5P4	S5	IV	GBM	Tumoral
S5P3	S5	IV	GBM	Tumoral
S5P2	S5	IV	GBM	Tumoral
S5P1	S5	IV	GBM	Tumoral
S6P1	S6	IV	GBM (O included)	Tumoral
S6P5	S6	IV	GBM (O included)	Peritumoral
S6P2	S6	IV	GBM (O included)	Tumoral
S9P3	S9	II	OA	Tumoral

## Sheet: GS1P1
chrom	loc.start	loc.end	seg.mean
1	0	106000000	-0.1266
1	107000000	110000000	0.2881
1	111000000	121000000	-0.1094
1	122000000	145000000	-0.0141
1	146000000	153000000	-0.1052
1	154000000	157000000	0.313
1	158000000	202000000	-0.1308
1	203000000	205000000	3.0119
1	206000000	248000000	-0.1412
2	0	88000000	0.1375
2	89000000	94000000	-0.0861
2	95000000	242000000	0.1305
3	0	198000000	-0.1353
4	0	190000000	-0.1436
5	0	137000000	0.2807
5	138000000	141000000	0.7479
5	142000000	181000000	0.292
6	0	34000000	-0.1422
6	35000000	38000000	5.1801
6	39000000	170000000	-0.1225
7	0	159000000	0.7351
8	0	145000000	-0.134
9	0	32000000	-0.1391
9	33000000	36000000	0.2831
9	37000000	60000000	-0.0716
9	61000000	68000000	-0.3097
9	69000000	138000000	-0.1218
10	0	39000000	-0.5581
10	40000000	42000000	-0.0005
10	43000000	56000000	-0.5763
10	57000000	60000000	-0.1691
10	61000000	133000000	-0.5544
11	0	50000000	-0.1317
11	51000000	53000000	0.0364
11	54000000	115000000	-0.1317
11	116000000	135000000	-0.0955
12	0	4000000	-0.1129
12	5000000	8000000	0.2286
12	9000000	51000000	-0.1347
12	52000000	55000000	0.2804
12	56000000	108000000	-0.138
12	109000000	113000000	0.2338
12	114000000	133000000	-0.1294
13	16000000	114000000	-0.1426
14	16000000	19000000	-0.0501
14	20000000	106000000	-0.1332
15	17000000	20000000	0.0009
15	21000000	101000000	-0.1257
16	0	3000000	0.282
16	4000000	28000000	-0.119
16	29000000	31000000	0.3248
16	32000000	34000000	-0.0005
16	35000000	90000000	-0.1312
17	0	20000000	-0.1341
17	21000000	26000000	0.0249
17	27000000	30000000	0.3306
17	31000000	72000000	-0.1221
17	73000000	77000000	0.2669
17	78000000	83000000	-0.1
18	0	17000000	-0.1416
18	18000000	20000000	-0.4125
18	21000000	80000000	-0.1335
19	0	7000000	0.2582
19	8000000	12000000	0.6949
19	13000000	58000000	0.2916
20	0	25000000	0.3066
20	26000000	29000000	-0.0005
20	30000000	64000000	0.2994
21	5000000	46000000	-0.1485
22	10000000	50000000	-0.1246

## Sheet: GS1P2
chrom	loc.start	loc.end	seg.mean
1	0	106000000	-0.0533
1	107000000	110000000	0.1128
1	111000000	122000000	-0.0465
1	123000000	145000000	0.0338
1	146000000	153000000	-0.0197
1	154000000	157000000	0.1446
1	158000000	202000000	-0.0475
1	203000000	205000000	1.2379
1	206000000	248000000	-0.0488
2	0	88000000	0.0794
2	89000000	94000000	-0.034
2	95000000	242000000	0.0762
3	0	198000000	-0.0537
4	0	190000000	-0.0608
5	0	137000000	0.1191
5	138000000	141000000	0.3273
5	142000000	181000000	0.119
6	0	34000000	-0.0608
6	35000000	38000000	1.0734
6	39000000	170000000	-0.0585
7	0	159000000	0.3129
8	0	145000000	-0.0512
9	0	31000000	-0.0557
9	32000000	60000000	0.0286
9	61000000	68000000	-0.2492
9	69000000	138000000	-0.0527
10	0	39000000	-0.2353
10	40000000	42000000	0.0094
10	43000000	56000000	-0.2439
10	57000000	60000000	-0.0832
10	61000000	133000000	-0.2261
11	0	135000000	-0.049
12	0	7000000	0.0171
12	8000000	51000000	-0.0544
12	52000000	55000000	0.1258
12	56000000	108000000	-0.0595
12	109000000	113000000	0.0935
12	114000000	133000000	-0.0647
13	16000000	85000000	-0.0601
13	86000000	90000000	-0.1114
13	91000000	114000000	-0.0534
14	16000000	106000000	-0.0525
15	17000000	101000000	-0.0526
16	0	90000000	-0.0328
17	0	20000000	-0.065
17	21000000	36000000	0.0389
17	37000000	72000000	-0.0679
17	73000000	77000000	0.1009
17	78000000	83000000	-0.0654
18	0	16000000	-0.0529
18	17000000	20000000	-0.3005
18	21000000	80000000	-0.0574
19	0	7000000	0.0705
19	8000000	12000000	0.2669
19	13000000	58000000	0.1173
20	0	25000000	0.1353
20	26000000	29000000	0.0094
20	30000000	64000000	0.1322
21	5000000	46000000	-0.0728
22	10000000	50000000	-0.0584

## Sheet: GS1P4
chrom	loc.start	loc.end	seg.mean
1	0	106000000	-0.0946
1	107000000	110000000	0.2152
1	111000000	121000000	-0.0984
1	122000000	145000000	-0.011
1	146000000	153000000	-0.0761
1	154000000	157000000	0.2237
1	158000000	185000000	-0.0913
1	186000000	199000000	-0.1404
1	200000000	202000000	-0.069
1	203000000	205000000	2.1464
1	206000000	248000000	-0.0964
2	0	88000000	0.1604
2	89000000	94000000	-0.0511
2	95000000	242000000	0.1594
3	0	90000000	-0.1006
3	91000000	92000000	-0.2902
3	93000000	198000000	-0.1073
4	0	190000000	-0.1185
5	0	137000000	0.1907
5	138000000	141000000	0.5591
5	142000000	181000000	0.2074
6	0	34000000	-0.1062
6	35000000	38000000	3.9696
6	39000000	170000000	-0.0991
7	0	159000000	0.5438
8	0	145000000	-0.1059
9	0	32000000	-0.1114
9	33000000	36000000	0.1996
9	37000000	60000000	-0.0712
9	61000000	68000000	-0.2666
9	69000000	119000000	-0.1044
9	120000000	138000000	-0.0776
10	0	39000000	-0.4143
10	40000000	42000000	-0.0002
10	43000000	56000000	-0.4266
10	57000000	60000000	-0.1475
10	61000000	133000000	-0.4151
11	0	50000000	-0.1057
11	51000000	53000000	0.0372
11	54000000	135000000	-0.0974
12	0	4000000	-0.0715
12	5000000	8000000	0.1568
12	9000000	34000000	-0.1211
12	35000000	37000000	-0.0189
12	38000000	51000000	-0.103
12	52000000	55000000	0.2157
12	56000000	108000000	-0.1119
12	109000000	113000000	0.1761
12	114000000	133000000	-0.0923
13	16000000	114000000	-0.1181
14	16000000	106000000	-0.1037
15	17000000	101000000	-0.0954
16	0	3000000	0.2269
16	4000000	28000000	-0.0862
16	29000000	31000000	0.2162
16	32000000	34000000	-0.0002
16	35000000	90000000	-0.0989
17	0	20000000	-0.1044
17	21000000	26000000	0.0202
17	27000000	30000000	0.2373
17	31000000	72000000	-0.0953
17	73000000	77000000	0.1953
17	78000000	83000000	-0.09
18	0	17000000	-0.1058
18	18000000	20000000	-0.3295
18	21000000	80000000	-0.1153
19	0	7000000	0.1912
19	8000000	12000000	0.4927
19	13000000	58000000	0.2067
20	0	25000000	0.2163
20	26000000	31000000	0.039
20	32000000	64000000	0.227
21	5000000	46000000	-0.1139
22	10000000	50000000	-0.0906

## Sheet: GS1P5
chrom	loc.start	loc.end	seg.mean
1	0	68000000	-0.0184
1	69000000	106000000	-0.0718
1	107000000	121000000	-0.038
1	122000000	145000000	0.0543
1	146000000	185000000	-0.0307
1	186000000	198000000	-0.1064
1	199000000	248000000	-0.0298
2	0	242000000	-0.0362
3	0	17000000	-0.0342
3	18000000	34000000	-0.0641
3	35000000	75000000	-0.0295
3	76000000	106000000	-0.0921
3	107000000	160000000	-0.0432
3	161000000	167000000	-0.1197
3	168000000	198000000	-0.0386
4	0	26000000	-0.0406
4	27000000	182000000	-0.0757
4	183000000	190000000	-0.0363
5	0	17000000	-0.0299
5	18000000	29000000	-0.1019
5	30000000	68000000	-0.0251
5	69000000	71000000	-0.1747
5	72000000	82000000	-0.0311
5	83000000	121000000	-0.0714
5	122000000	160000000	-0.0316
5	161000000	166000000	-0.0869
5	167000000	181000000	-0.0267
6	0	170000000	-0.0525
7	0	159000000	0.681
8	0	145000000	-0.0477
9	0	60000000	-0.0548
9	61000000	68000000	-0.1952
9	69000000	138000000	-0.0392
10	0	39000000	-0.4043
10	40000000	42000000	0.0101
10	43000000	57000000	-0.4343
10	58000000	133000000	-0.4085
11	0	135000000	-0.0446
12	0	33000000	-0.0451
12	34000000	37000000	0.0458
12	38000000	69000000	-0.0399
12	70000000	87000000	-0.0908
12	88000000	133000000	-0.0332
13	16000000	54000000	-0.0363
13	55000000	72000000	-0.1093
13	73000000	80000000	-0.0397
13	81000000	90000000	-0.127
13	91000000	114000000	-0.0446
14	16000000	20000000	0.0021
14	21000000	40000000	-0.0581
14	41000000	47000000	-0.1234
14	48000000	81000000	-0.0346
14	82000000	86000000	-0.1004
14	87000000	106000000	-0.0277
15	17000000	101000000	-0.0311
16	0	90000000	-0.0262
17	0	83000000	-0.0279
18	0	17000000	-0.0257
18	18000000	20000000	-0.1714
18	21000000	80000000	-0.0547
19	0	58000000	0.3386
20	0	5000000	0.3495
20	6000000	15000000	0.3068
20	16000000	25000000	0.3543
20	26000000	29000000	0.0101
20	30000000	64000000	0.3516
21	5000000	12000000	-0.0056
21	13000000	24000000	-0.0976
21	25000000	46000000	-0.0404
22	6000000	50000000	-0.0261

## Sheet: GS1P7
chrom	loc.start	loc.end	seg.mean
1	0	248000000	-0.0437
2	0	75000000	0.118
2	76000000	83000000	0.0527
2	84000000	89000000	0.1314
2	90000000	94000000	0.0055
2	95000000	121000000	0.1344
2	122000000	214000000	0.0915
2	215000000	242000000	0.1266
3	0	16000000	-0.0734
3	17000000	34000000	-0.1022
3	35000000	75000000	-0.0699
3	76000000	180000000	-0.1068
3	181000000	198000000	-0.0675
4	0	7000000	-0.0459
4	8000000	26000000	-0.0922
4	27000000	35000000	-0.1487
4	36000000	41000000	-0.0827
4	42000000	48000000	-0.1215
4	49000000	55000000	-0.0586
4	56000000	188000000	-0.1179
4	189000000	190000000	-0.0449
5	0	17000000	0.205
5	18000000	30000000	0.106
5	31000000	137000000	0.1755
5	138000000	141000000	0.5009
5	142000000	160000000	0.2169
5	161000000	165000000	0.1213
5	166000000	181000000	0.214
6	0	34000000	-0.0824
6	35000000	38000000	3.4551
6	39000000	170000000	-0.091
7	0	159000000	0.4764
8	0	145000000	-0.0916
9	0	31000000	-0.1135
9	32000000	36000000	0.1644
9	37000000	60000000	-0.0398
9	61000000	68000000	-0.2146
9	69000000	101000000	-0.0871
9	102000000	104000000	-0.1462
9	105000000	138000000	-0.0714
10	0	39000000	-0.3657
10	40000000	42000000	0.0058
10	43000000	57000000	-0.3749
10	58000000	60000000	-0.0798
10	61000000	133000000	-0.3664
11	0	50000000	-0.0931
11	51000000	54000000	0.008
11	55000000	79000000	-0.0823
11	80000000	111000000	-0.1049
11	112000000	135000000	-0.0671
12	0	4000000	-0.0785
12	5000000	8000000	0.1679
12	9000000	33000000	-0.0969
12	34000000	37000000	0.0176
12	38000000	51000000	-0.0955
12	52000000	55000000	0.1931
12	56000000	71000000	-0.0931
12	72000000	90000000	-0.1289
12	91000000	108000000	-0.0781
12	109000000	113000000	0.1811
12	114000000	133000000	-0.0683
13	16000000	53000000	-0.0819
13	54000000	71000000	-0.1526
13	72000000	81000000	-0.104
13	82000000	92000000	-0.171
13	93000000	114000000	-0.0921
14	16000000	39000000	-0.0871
14	40000000	48000000	-0.1635
14	49000000	81000000	-0.0827
14	82000000	88000000	-0.1253
14	89000000	106000000	-0.0732
15	17000000	20000000	0.0031
15	21000000	101000000	-0.0913
16	0	3000000	0.1868
16	4000000	28000000	-0.0687
16	29000000	31000000	0.1976
16	32000000	34000000	0.0058
16	35000000	90000000	-0.0775
17	0	20000000	-0.0878
17	21000000	26000000	0.0017
17	27000000	30000000	0.1932
17	31000000	72000000	-0.0844
17	73000000	77000000	0.1915
17	78000000	83000000	-0.0533
18	0	80000000	-0.0929
19	0	7000000	0.1707
19	8000000	12000000	0.4491
19	13000000	58000000	0.196
20	0	25000000	0.2059
20	26000000	29000000	0.0058
20	30000000	64000000	0.2129
21	5000000	12000000	-0.0205
21	13000000	24000000	-0.1402
21	25000000	42000000	-0.0821
21	43000000	46000000	-0.1778
22	10000000	16000000	-0.0001
22	17000000	50000000	-0.0746

## Sheet: GS1P8
chrom	loc.start	loc.end	seg.mean
1	0	248000000	0.0054
2	0	242000000	0.0044
3	0	198000000	0.0014
4	0	190000000	-0.0105
5	0	68000000	-0.0005
5	69000000	70000000	-0.2842
5	71000000	181000000	-0.0003
6	0	170000000	-0.0024
7	0	159000000	-0.0002
8	0	145000000	0.0023
9	0	60000000	0.012
9	61000000	68000000	-0.2457
9	69000000	138000000	0.0031
10	0	133000000	0.0053
11	0	135000000	0.0129
12	0	133000000	0.0036
13	16000000	114000000	-0.0138
14	16000000	106000000	0.0001
15	17000000	101000000	0.0069
16	0	90000000	-0.0012
17	0	83000000	-0.013
18	0	16000000	0.0155
18	17000000	20000000	-0.3096
18	21000000	80000000	-0.0094
19	0	58000000	-0.0078
20	0	64000000	0.0158
21	5000000	46000000	-0.0298
22	10000000	50000000	0.0103

## Sheet: GS1P6
chrom	loc.start	loc.end	seg.mean
1	0	186000000	-0.0339
1	187000000	199000000	-0.1195
1	200000000	248000000	-0.0283
2	0	242000000	-0.0357
3	0	16000000	-0.0328
3	17000000	35000000	-0.0663
3	36000000	75000000	-0.0278
3	76000000	105000000	-0.099
3	106000000	123000000	-0.0581
3	124000000	139000000	-0.0246
3	140000000	143000000	-0.0578
3	144000000	148000000	-0.0988
3	149000000	161000000	-0.0368
3	162000000	167000000	-0.1204
3	168000000	198000000	-0.0401
4	0	25000000	-0.0369
4	26000000	181000000	-0.0803
4	182000000	190000000	-0.0335
5	0	17000000	-0.0277
5	18000000	29000000	-0.0968
5	30000000	83000000	-0.0353
5	84000000	106000000	-0.0807
5	107000000	181000000	-0.0315
6	0	59000000	-0.0344
6	60000000	133000000	-0.0804
6	134000000	170000000	-0.0438
7	0	159000000	0.6824
8	0	145000000	-0.0477
9	0	60000000	-0.0509
9	61000000	68000000	-0.2013
9	69000000	138000000	-0.0354
10	0	39000000	-0.41
10	40000000	42000000	0.0101
10	43000000	50000000	-0.4082
10	51000000	57000000	-0.4603
10	58000000	133000000	-0.4117
11	0	135000000	-0.0436
12	0	69000000	-0.0438
12	70000000	91000000	-0.0904
12	92000000	133000000	-0.0324
13	16000000	53000000	-0.0401
13	54000000	71000000	-0.1115
13	72000000	80000000	-0.0515
13	81000000	94000000	-0.1192
13	95000000	99000000	-0.0114
13	100000000	114000000	-0.0607
14	8000000	106000000	-0.0449
15	17000000	101000000	-0.0309
16	0	90000000	-0.0275
17	0	83000000	-0.0255
18	0	17000000	-0.0301
18	18000000	20000000	-0.1882
18	21000000	80000000	-0.0573
19	0	58000000	0.3487
20	0	25000000	0.3343
20	26000000	29000000	0.0101
20	30000000	64000000	0.3495
21	5000000	46000000	-0.0617
22	10000000	50000000	-0.0135

## Sheet: GS2P4
chrom	loc.start	loc.end	seg.mean
1	0	47000000	0.0707
1	48000000	68000000	0.0238
1	69000000	83000000	-0.0448
1	84000000	95000000	0.0076
1	96000000	108000000	-0.0427
1	109000000	143000000	0.0203
1	144000000	161000000	0.0636
1	162000000	184000000	0.0119
1	185000000	199000000	-0.0764
1	200000000	248000000	0.0305
2	0	48000000	0.0297
2	49000000	57000000	-0.0502
2	58000000	75000000	0.0215
2	76000000	83000000	-0.0687
2	84000000	136000000	0.023
2	137000000	214000000	-0.0238
2	215000000	219000000	0.0587
2	220000000	228000000	0.0078
2	229000000	242000000	0.0574
3	0	7000000	-0.0086
3	8000000	16000000	0.0697
3	17000000	30000000	-0.0183
3	31000000	75000000	0.0404
3	76000000	111000000	-0.053
3	112000000	119000000	-0.0061
3	120000000	141000000	0.0413
3	142000000	161000000	-0.0205
3	162000000	168000000	-0.0962
3	169000000	180000000	-0.0091
3	181000000	198000000	0.0324
4	0	190000000	-0.0237
5	0	17000000	0.0328
5	18000000	30000000	-0.0796
5	31000000	82000000	0.0011
5	83000000	108000000	-0.058
5	109000000	130000000	-0.0148
5	131000000	160000000	0.0364
5	161000000	167000000	-0.0411
5	168000000	181000000	0.047
6	0	7000000	0.048
6	8000000	28000000	0.0127
6	29000000	44000000	0.0555
6	45000000	56000000	-0.0175
6	57000000	59000000	0.0708
6	60000000	69000000	-0.0906
6	70000000	92000000	-0.0176
6	93000000	103000000	-0.0804
6	104000000	146000000	-0.018
6	147000000	160000000	0.0188
6	161000000	170000000	-0.2037
7	0	159000000	0.2025
8	0	21000000	0.0193
8	22000000	39000000	-0.2522
8	40000000	48000000	0.0396
8	49000000	74000000	-0.0078
8	75000000	84000000	-0.1053
8	85000000	92000000	-0.0348
8	93000000	104000000	0.0181
8	105000000	115000000	-0.0666
8	116000000	137000000	0.0161
8	138000000	145000000	0.0733
9	0	20000000	-0.0153
9	21000000	26000000	-0.4714
9	27000000	138000000	0.0134
10	0	39000000	-0.2479
10	40000000	42000000	-0.0051
10	43000000	48000000	-0.2445
10	49000000	52000000	-0.2789
10	53000000	57000000	-0.3111
10	58000000	68000000	-0.2735
10	69000000	118000000	-0.2427
10	119000000	133000000	-0.2136
11	0	19000000	0.0387
11	20000000	31000000	-0.0379
11	32000000	36000000	0.0534
11	37000000	43000000	-0.0378
11	44000000	79000000	0.0595
11	80000000	108000000	-0.0273
11	109000000	135000000	0.0477
12	0	6000000	0.0682
12	7000000	47000000	-0.0178
12	48000000	57000000	0.0553
12	58000000	103000000	-0.0227
12	104000000	133000000	0.0597
13	16000000	52000000	0.0161
13	53000000	71000000	-0.0822
13	72000000	80000000	-0.0111
13	81000000	93000000	-0.0885
13	94000000	114000000	0.0073
14	16000000	19000000	-0.0336
14	20000000	25000000	-0.245
14	26000000	48000000	-0.2865
14	49000000	106000000	-0.2462
15	17000000	101000000	0.0324
16	0	31000000	0.074
16	32000000	47000000	-0.0218
16	48000000	58000000	0.0506
16	59000000	65000000	-0.0417
16	66000000	90000000	0.0693
17	0	83000000	0.0557
18	0	15000000	0.0131
18	16000000	20000000	-0.2067
18	21000000	63000000	-0.0056
18	64000000	72000000	-0.0664
18	73000000	80000000	0.0195
19	0	19000000	0.0742
19	20000000	29000000	0.0186
19	30000000	58000000	0.0738
20	0	5000000	0.0518
20	6000000	16000000	-0.0084
20	17000000	64000000	0.0574
21	5000000	30000000	-0.0469
21	31000000	46000000	0.0308
22	10000000	15000000	-0.0309
22	16000000	50000000	0.0756

## Sheet: GS11P2
chrom	loc.start	loc.end	seg.mean
1	0	65000000	0.0286
1	66000000	108000000	-0.0196
1	109000000	185000000	0.0167
1	186000000	199000000	-0.0493
1	200000000	248000000	0.0082
2	0	135000000	0.0025
2	136000000	215000000	-0.0184
2	216000000	242000000	0.0091
3	0	41000000	-0.017
3	42000000	75000000	0.0043
3	76000000	89000000	-0.0534
3	90000000	93000000	0.0164
3	94000000	106000000	-0.0376
3	107000000	118000000	-0.0083
3	119000000	143000000	0.0149
3	144000000	161000000	-0.0171
3	162000000	166000000	-0.0697
3	167000000	198000000	-0.0024
4	0	49000000	-0.0045
4	50000000	54000000	0.1709
4	55000000	180000000	-0.0277
4	181000000	190000000	0.011
5	0	17000000	0.0095
5	18000000	30000000	-0.0509
5	31000000	68000000	-0.0033
5	69000000	71000000	-0.13
5	72000000	81000000	0.0102
5	82000000	130000000	-0.0258
5	131000000	160000000	0.0128
5	161000000	166000000	-0.0368
5	167000000	181000000	0.0147
6	0	170000000	-0.0084
7	0	159000000	0.0129
8	0	145000000	-0.0028
9	0	60000000	-0.0189
9	61000000	68000000	-0.1055
9	69000000	138000000	0.0065
10	0	50000000	-0.0145
10	51000000	68000000	-0.0453
10	69000000	133000000	-0.006
11	0	135000000	0.0037
12	0	69000000	-0.0006
12	70000000	91000000	-0.0359
12	92000000	133000000	0.0163
13	16000000	53000000	0.0018
13	54000000	93000000	-0.0496
13	94000000	114000000	-0.0024
14	16000000	24000000	0.0139
14	25000000	48000000	-0.0315
14	49000000	81000000	0.0071
14	82000000	86000000	-0.0468
14	87000000	106000000	0.0114
15	17000000	23000000	0.029
15	24000000	101000000	0.0078
16	0	90000000	0.0351
17	0	83000000	0.018
18	0	16000000	-0.0003
18	17000000	20000000	-0.1133
18	21000000	64000000	0.0074
18	65000000	69000000	-0.0577
18	70000000	80000000	0.0138
19	0	58000000	0.0163
20	0	64000000	0.0181
21	5000000	46000000	-0.0207
22	10000000	50000000	0.0048

[truncated: 17 more sheets: GS11P5, GS12P1, GS12P5, GS13P4, GS13P5, GS13P6, GS3P2, GS3P4, GS3P8, GS5P4, GS5P3, GS5P2, GS5P1, GS6P1, GS6P5, GS6P2, GS9P3]
