# Supplementary material for: A variational algorithm to detect the clonal copy number substructure of tumors from scRNA-seq data
Source: Nat Commun. 2023 Feb 25;14:1074. doi: 10.1038/s41467-023-36790-9 (PMC9968345; doi:10.1038/s41467-023-36790-9)
Supplement: Supplementary file 9 — Source Data [file 41467_2023_36790_MOESM9_ESM.xlsx]

## Sheet: FIG2
FIG2
	Colorectal
F1 SCORE		SMC01	SMC02	SMC03	SMC04	SMC05	SMC06	SMC07	SMC08	SMC09	SMC10	SMC11	SMC14	SMC15	SMC16	SMC17	SMC18	SMC19	SMC20	SMC21	SMC22	SMC23	SMC24	SMC25
	SCEVAN	0.994	0.995	0.976	1	0	0.984	0.959	0.993	0.999	0.529	0.997	0.976	0.949	0.999	0.991	0.996	0.837	0.983	0.997	0.996	0.997	0.958	0.96
	CopyKAT	0.991	0.998	0.037	0.994	0.013	0.01	0.96	0.992	0.999	0.06	0.998	0.987	0.946	0.007	0.134	0.995	0.119	0.968	0.996	0.099	0.007	0.01	0.963
	GBM
F1 SCORE		BT1160	BT1187	BT749	BT771	BT786	BT830	BT85	BT920	MGH100	MGH101	MGH102	MGH104	MGH105	MGH106	MGH110	MGH113	MGH115	MGH121	MGH122	MGH124	MGH125	MGH128	MGH129	MGH136	MGH143	MGH151	MGH152	MGH66	PJ016	PJ017	PJ018	PJ025	PJ030	PJ032	PJ035	PJ048	PJ052	PJ053	S11P5	S12P1	S12P2	S12P5	S13P4	S13P5	S13P6	S1P1	S1P4	S1P5
	SCEVAN	1	0.145	0.861	0.776	0.909	0.854	0.998	1	1	1	0.976	1	0.997	1	0.985	1	0.849	0.984	0.997	0.998	1	1	0.77	0.709	0.998	1	0.998	0.999	0.376	0.99	0.625	0.998	0.992	0.995	0.988	0.753	0.993	0.979	0.629	0.887	0.972	0.854	0.754	0.805	0.928	0.929	0.977	0.846
	CopyKAT	0.801	0.094	0.865	0.776		0.905	0.944	0.998	0.573	1	0.013	0.934	0.006	1	1	1	0.424	0.99	0.997	0	1	1	0.707	0.688	0.936	0	0.641	0.882	0.566	0.985	0.465	0.997	0.011	0.994	0.048	0.609	0.393	0.007	0.785	0.11	0.983	0.843	0.533	0.841	0.804	0.042	0.042	0
	Head&Neck
F1 SCORE		HNSCC10_P	HNSCC12_P	HNSCC13_P	HNSCC16_P	HNSCC17_P	HNSCC18_P	HNSCC20_L	HNSCC20_P	HNSCC22_P	HNSCC24_P	HNSCC25_L	HNSCC25_P	HNSCC26_L	HNSCC26_P	HNSCC28_L	HNSCC28_P	HNSCC5_L	HNSCC5_P	HNSCC6_P	HNSCC9_P
	SCEVAN	0.032	0.05	0.933	0.004	0.968	0.956	0.993	0.995	0.983	0.176	1	0.964	0.972	0.991	0.99	0.921	0.977	1	0.992	0
	CopyKAT	0.071	0.5	0.933	0	0.968	0.956	0.865	0.971	0.983	0.667	0.993	0.975	0.984	0.991	0.985	0.953	0.97	1	0.996	0.882
[truncated: 15 more columns]

## Sheet: FIG3a
FIG3a
		low-depth WGS					SCEVAN(LogRatio)					SCEVAN(CNV)					InferCNV						CopyKAT
	Chr	Start	End	LogRatio		Chr	Start	End	LogRatio		Chr	Start	End	CN		Chr	Start	End	CN		Chr	Start	End	LogRatio
	1	0	248000000	-0.0084		1	29570	248919946	-0.014908		1	14404	248919946	2		6	30914205	33711727	2		1	1042457	6922979	-0.0747165
	2	0	242000000	-0.0101		2	266398	241817413	0.035459		2	217730	241817413	2		7	192571	64563075	4		1	7134271	11040607	0.0983853
	3	0	89000000	-0.0122		3	197341	198080720	0.020503		3	195758	198080720	2		12	6666477	14502935	2		1	11278872	20590678	0.000131579
	3	90000000	92000000	0.1528		4	88211	189963204	0.004775		4	53285	189963204	2		13	19633659	114272723	2		1	20821750	20821750	0.0404281
	3	93000000	198000000	-0.0103		5	189972	181272307	0.035239		5	92151	181272307	2		19	301444	4724673	4		1	21043441	24139449	0.0785718
	4	0	190000000	-0.0182		6	351355	70589569	-0.079843		6	291630	70589569	1		20	270863	17968980	4		1	24360876	41525935	0.000131579
	5	0	181000000	-0.0126		6	70862015	136250335	0.034083		6	70667776	136250335	2		20	61252261	64100643	4		1	41735464	52462041	0.116236
	6	0	170000000	-0.0127		6	136289851	170584692	-0.090686		6	136256863	170584692	1							1	52688455	68036238	0.19703
	7	0	159000000	0.3191		7	260745	56106576	0.192995		7	192969	56106576	4							1	68251073	84133979	-0.0948781
	8	0	9000000	-0.0253		7	56116400	159144957	0.080833		7	56114681	159144957	3							1	84347979	84347979	-0.0958886
	8	10000000	36000000	-0.2481		8	232231	26505636	-0.198004		8	213186	26505636	0							1	84564540	92110011	-0.0968991
	8	37000000	46000000	-0.023		8	26514092	145056030	-0.01084		8	26504686	145056030	2							1	92342145	100710884	-0.133942
	8	47000000	59000000	-0.2526		9	179147	37904353	0.08945		9	121038	37904353	3							1	100930007	109500052	-0.126403
	8	60000000	145000000	0.0075		9	38069211	121785530	-0.120176		9	37919134	121785530	1							1	109738678	117064605	-0.156077
	9	0	60000000	-0.0069		9	122159819	137870016	0.049666		9	122144058	137870016	2							1	117286850	117286850	-0.101785
	9	61000000	68000000	-0.1511		10	254637	133421307	-0.217955		10	134465	133421307	0							1	117512220	153403713	-0.0474924
	9	69000000	138000000	-0.0083		11	207428	58621042	0.042431		11	167784	58621042	2							1	153641402	160303931	-0.0592616
	10	0	39000000	-0.2526		11	59127410	61747001	-0.264453		11	59107185	61747001	0							1	160532797	161845315	-0.212478
	10	40000000	42000000	0.0363		11	61788518	134411918	0.030206		11	61752642	134411918	2							1	162053934	169304699	-0.220729
	10	43000000	133000000	-0.257		12	389454	6942321	-0.038912		12	280129	6942321	2							1	169528654	177121286	-0.115864
	11	0	135000000	-0.0083		12	6946003	10613623	-0.442641		12	6942978	10613623	0							1	177331776	204365509	0.000131579
	12	0	133000000	-0.0122		12	10723312	133214831	0.00538		12	10699089	133214831	2							1	204584411	204795434	-0.079938
	13	16000000	114000000	-0.2587		13	19673459	114327328	-0.226917		13	19633681	114327328	0							1	205002533	210757160	-0.173467
	14	16000000	106000000	-0.0135		14	20305994	76254342	0.04728		14	20256558	76254342	2							1	210991187	220163791	-0.0269447
	15	17000000	101000000	-0.0064		14	76783015	105530202	-0.076564		14	76762189	105530202	1							1	220382081	225936248	0.251892
	16	0	64000000	-0.0027		15	20506180	101976543	0.02508		15	20379495	101976543	2							1	226176699	230680939	0.268286
	16	65000000	67000000	-0.2154		16	14090	58685104	0.042093		16	11555	58685104	2							1	230891306	230891306	0.168318
	16	68000000	82000000	-0.0115		16	58734357	90044975	-0.127711		16	58707131	90044975	1							1	231110036	246889677	0.0683505
	16	83000000	90000000	-0.1422		17	431062	83095119	0.003882		17	410327	83095119	2							1	247137213	248070840	0.146757
	17	0	20000000	-0.0188		18	214629	80147523	-0.025077		18	158383	80147523	2							2	0	24018622	0.146757
	17	21000000	26000000	0.0383		19	291504	33815763	0.140992		19	281040	33815763	3							2	24253860	33155508	0.0771539
	17	27000000	83000000	-0.0138		19	34229515	58599801	-0.047021		19	34172504	58599801	2							2	33380726	39606930	0.146493
	18	0	14000000	0.0016		20	290778	41618494	0.187615		20	270863	41618494	4							2	39822141	68579678	0.11612
	18	15000000	17000000	0.1272		20	43464247	58995133	0.002671		20	43457928	58995133	3							2	68801544	74848351	0.0722521
	18	18000000	80000000	-0.0209		20	59007247	64287821	0.223612		20	58995185	64287821	4							2	75065104	86191158	-0.0685329
	19	0	58000000	0.2258		21	8212724	46665124	-0.004794		21	8212572	46665124	1							2	86410662	96746118	-0.148555
	20	0	25000000	0.2472		22	17115694	50801309	-0.037148		22	17084954	50801309	2							2	97703128	100375008	-0.140225
	20	26000000	29000000	0.0363																	2	100603075	120689314	-0.0754681
	20	30000000	38000000	0.2239																	2	120896207	130764645	-0.0201685
	20	39000000	55000000	-0.0048																	2	132243151	132485482	-0.0566908
	20	56000000	64000000	0.2786																	2	132702634	150841922	-0.0932131
	21	5000000	42000000	-0.0154																	2	151053891	164623084	-0.184662
	21	43000000	46000000	-0.1335																	2	164833429	178886240	-0.0234427
	22	10000000	50000000	-0.0055																	2	179127819	190899891	-0.130909
																					2	191115178	191327877	-0.0386771
																					2	191543035	200988370	0.0535547
																					2	201234609	206156280	0.278463
																					2	206386891	206386891	0.224306
																					2	206612268	216284208	0.17015
																					2	216506699	219345119	0.000131579
																					2	219557955	227339229	-0.0475933
																					2	227563823	227795491	-0.0397469
																					2	228022021	241698122	-0.0319005
																					3	0	13853669	-0.0319005
																					3	14101720	24868940	-0.0178902
																					3	25077246	38931104	-0.0557262
																					3	39151491	49098960	-0.037529
																					3	49354633	50297453	-0.138463
																					3	50509266	52155976	-0.117788
																					3	52376215	52376215	-0.0589128
																					3	52590492	100223827	0.000131579
																					3	100448312	112522539	0.0308242
																					3	112751997	120560859	0.0776083
																					3	120798528	124592135	-0.0506399
																					3	124813876	142914164	0.131836
																					3	143130954	143340335	0.0834039
																					3	143551565	167890320	0.0349718
																					3	168104004	179481128	0.0178245
																					3	179712688	184174097	0.133815
																					3	184399846	188213598	0.000131579
																					3	188430231	196941398	-0.0801734
																					3	197161963	197375961	0.0258272
																					3	197612460	197612460	0.131828
																					4	0	1910023	0.131828
																					4	2136672	6089384	0.28162
																					4	6300560	6508278	0.160534
																					4	6729833	17241296	0.0394488
																					4	17456868	38820769	0.000131579
																					4	39048620	48134106	0.0715352
																					4	48357969	56692675	0.267052
																					4	56945949	56945949	0.172122
																					4	57165880	75882045	0.0771926
																					4	76111381	84320553	-0.0779624
																					4	84530338	97123555	0.000131579
																					4	97345983	139455896	0.0499022
																					4	139678570	139678570	0.000131579
																					4	139894220	166257702	-0.0625579
																					4	166482603	183649426	0.0319477
																					4	183874019	183874019	0.0633566
																					4	184086173	189924023	0.0947654
																					5	0	57184312	0.0947654
																					5	57412295	69137156	0.210144
																					5	71455844	76104332	0.15931
																					5	76326917	76769119	0.127124
																					5	77014068	83092381	0.0949366
																					5	83308196	98856441	0.0210285
																					5	99077038	114124644	-0.0147161
																					5	114351422	126651284	0.149753
																					5	126908204	134520173	0.107244
																					5	134761540	138727698	0.188445
																					5	138950924	141008447	0.125584
																					5	141238532	146725385	0.0544803
																					5	146939257	151525793	0.0309365
																					5	151739752	178170456	0.0393311
																					5	178389103	181172195	0.0391826
																					6	410963	13745125	0.0529538
																					6	13971624	13971624	-0.0674383
																					6	14187265	28375272	-0.18783
																					6	33515738	33515738	-0.211878
																					6	33745279	35307744	-0.0670783
																					6	35545887	35545887	0.000131579
																					6	35778242	46975341	0.0529621
																					6	47195637	57390810	-0.184252
																					6	62776567	71181509	-0.184252
																					6	71402170	84967662	-0.135361
																					6	85186518	129592155	0.000131579
																					6	129802336	138339622	-0.216503
																					6	138559569	138559569	-0.211558
																					6	138787505	149236112	-0.206613
																					6	149448004	158290336	-0.153588
																					6	158517199	170168146	0.000131579
																					7	0	4765912	0.41338
																					7	5008102	7032017	0.261164
																					7	7257495	34434813	0.192967
																					7	34668583	44102530	0.0606639
																					7	44311406	54695444	0.176118
																					7	54914888	66610226	0.145423
																					7	67219513	68664854	0.0379313
																					7	68897929	90249913	-0.0695604
																					7	90473420	96874155	0.123
																					7	97089807	100028821	0.0519995
																					7	100307217	101073174	0.149187
																					7	101322016	104984079	0.0484988
																					7	105201771	140434947	0.138298
																					7	140684362	140684362	0.0688285
																					7	140916661	159161249	0.000131579
																					8	482556	9072719	0.000131579
																					8	9291644	28260063	-0.203317
																					8	28483261	38152392	-0.0193358
																					8	38386272	42874249	0.0702471
																					8	43116385	43116385	0.0830197
																					8	43370820	60614967	0.0957923
																					8	60824090	73867712	0.128506
																					8	74102565	87427014	0.182873
																					8	87654543	97596698	-0.0563982
																					8	97837264	97837264	-0.0317419
																					8	98061669	122957398	0.000131579
																					8	123181826	123181826	-0.0453406
																					8	123411810	132991653	-0.0928134
																					8	133196547	143538145	0.000131579
																					8	143765969	145007597	0.0200848
																					9	394723	38455275	0.0200848
																					9	68502468	75764615	-0.0396829
																					9	75984490	89239921	-0.0792397
																					9	89453799	96337687	-0.194833
																					9	96570975	111278318	0.000131579
																					9	111505695	125042426	0.0228544
																					9	125291613	128162093	0.000131579
																					9	128400835	129823385	0.030987
																					9	130060253	136398609	0.0454989
																					9	136613982	136613982	0.0550594
																					9	136842212	137521367	0.0646199
																					9	137758298	137758298	-0.157201
																					10	285157	12041583	-0.157201
																					10	12290658	22977754	-0.144438
																					10	23193196	50334132	-0.344757
																					10	50552533	68816253	-0.193742
																					10	69055456	72327182	-0.256032
																					10	72563977	89194928	-0.295516
																					10	89420019	95350248	-0.464964
																					10	95561582	111743767	-0.123432
																					10	111960295	119770469	-0.243709
																					10	119994760	126425762	-0.1191
																					10	126637616	133158384	-0.0656556
																					11	415372	415372	-0.0656556
																					11	647020	2444153	-0.0268434
																					11	2662090	7213319	0.000131579
																					11	7429691	11667529	0.0668676
																					11	11889031	43914120	0.0836979
																					11	44128047	47435659	0.000131579
																					11	47674808	59992064	-0.0615499
																					11	60225292	61837841	-0.166298
																					11	62072976	62315856	-0.0881653
																					11	62563726	64934299	0.000131579
																					11	65170119	65634845	-0.0592492
																					11	65866573	66558175	0.000131579
																					11	66796616	72260316	-0.0648489
																					11	72478786	85699594	0.0682578
																					11	85917672	85917672	0.0340005
																					11	86142159	95177714	0.000131579
																					11	95394448	107873626	0.190831
																					11	108111522	119063291	0.0440509
																					11	119292872	125361433	-0.0409895
																					11	125588898	134844141	0.0521322
																					12	263770	6412477	-0.0867738
																					12	6646494	7107665	-0.202178
																					12	7340529	10025838	-0.434617
																					12	10255321	15196336	-0.0637696
																					12	15405586	26767849	-0.0449135
																					12	26990718	39600430	-0.086251
																					12	39834083	48470607	-0.116318
																					12	48714206	55688216	-0.0833525
																					12	55923784	56406818	0.000131579
																					12	56651631	70996184	-0.106121
																					12	71216638	86459998	-0.0554773
																					12	86684888	104772321	0.000131579
																					12	104996001	109380057	-0.193351
																					12	109595335	111938803	-0.171611
																					12	112182621	112182621	-0.149745
																					12	112417891	118087259	-0.127879
																					12	118330282	118330282	-0.0219385
																					12	118556551	132548254	0.0840019
																					13	18982643	18982643	0.0840019
																					13	19564286	25097950	-0.0869085
																					13	25313852	25313852	-0.0434467
																					13	25536129	34693942	0.000131579
																					13	34908412	42591194	-0.152346
																					13	42804749	99835697	-0.269318
																					13	100060014	114283294	-0.301066
																					14	19786519	19786519	-0.301066
																					14	20042849	23034768	-0.151308
																					14	23261634	24213197	-0.042526
																					14	24427977	54968119	0.05877
																					14	55195970	67680588	0.126519
																					14	67905376	73700810	0.000131579
																					14	73935745	94246715	-0.095054
																					14	94459483	106662550	0.113696
																					15	23050531	55801255	0.131348
																					15	56036041	73857833	0.0367629
																					15	74119006	75820780	0.094711
																					15	76047892	76047892	0.045201
																					15	76274067	81608817	0.000131579
																					15	81856433	99076193	-0.0611739
																					15	99296581	101739055	-0.0675931
																					16	274166	513748	-0.0675931
																					16	730202	2657544	0.140111
																					16	2899867	22167050	0.074306
																					16	22793044	30410998	-0.0759158
																					16	30661918	49821275	-0.0549688
																					16	50040620	62045737	0.000131579
																					16	62256362	70151777	-0.240623
																					16	70470503	75335025	0.000131579
																					16	75575383	84606362	-0.167074
																					16	84828274	89326730	-0.379182
																					16	89559773	90037679	-0.161584
																					17	150208	1676963	-0.161584
																					17	1926740	7860458	0.000131579
																					17	8084685	13878673	-0.17851
																					17	14100595	18059122	-0.202781
																					17	19299942	28221673	-0.0469372
																					17	28453982	29134096	0.0533303
																					17	29374992	38622030	-0.0901171
																					17	38866636	44097262	0.0689585
																					17	44334210	45850571	0.000131579
																					17	46730729	46730729	-0.098101
																					17	46950053	49118495	-0.197018
																					17	49363020	73071844	-0.0249495
																					17	73304843	75313125	-0.268098
																					17	75549737	75549737	-0.208304
																					17	75776752	76720384	-0.14851
																					17	76953500	80231040	-0.116277
																					17	80460883	82992614	0.000131579
																					18	0	13869917	0.000131579
																					18	21059405	49656869	0.0422923
																					18	49882819	80037548	0.000131579
																					19	497992	497992	0.000131579
																					19	741863	2379465	0.158761
																					19	2628424	4074661	0.205473
																					19	4329306	7759065	0.248733
																					19	7992754	9539517	0.129854
																					19	9798023	9798023	0.159281
																					19	10038243	11026876	0.188707
																					19	11275871	12294584	0.156167
																					19	12559973	13507215	0.139698
																					19	13754702	15249797	0.220163
																					19	15479805	15725097	0.208512
																					19	15960552	17651809	0.196862
																					19	17898336	18855021	0.0968166
																					19	19093190	20060317	0.0220037
																					19	20607414	32510161	0.135974
																					19	32759199	35518213	0.118254
																					19	35754258	36236628	-0.0327538
																					19	36532937	37537294	-0.0926789
																					19	37772785	39232114	-0.137814
																					19	39468903	42131874	0.0333184
																					19	42353646	44056183	0.13978
																					19	44288390	44288390	0.0854233
																					19	44530094	45497257	0.0310663
																					19	45747001	49706383	0.0377384
																					19	49940710	51390248	0.0270019
																					19	51613126	52820795	-0.05695
																					19	53081765	53081765	-0.109947
																					19	53333888	55948928	-0.162944
																					19	56191444	57560338	-0.0586885
																					19	57788630	58288968	0.0194608
																					20	0	0	0.0194608
																					20	312266	2497961	0.212267
																					20	2726624	4998735	0.208441
																					20	5233991	17916784	0.0989724
																					20	18150918	25407460	0.000131579
																					20	31395289	34401477	0.180007
																					20	34630150	36494545	0.195631
																					20	36738424	36738424	0.104273
																					20	36986027	44375243	0.000131579
																					20	44599355	46365712	-0.129336
																					20	46577415	46577415	-0.062135
																					20	46787870	51315091	0.000131579
																					20	51526556	60910263	0.195738
																					20	61118602	63719105	0.2699
																					20	63957172	64187978	-0.0562913
																					21	14177251	33538643	-0.0562913
																					21	33765895	41782018	-0.0661972
																					21	41999836	45362116	-0.116888
																					21	45573985	46459313	-0.0342607
																					22	16808119	22212458	-0.0342607
																					22	22487996	29045144	0.0288485
																					22	29270551	31115772	-0.0492218
																					22	31345306	31345306	-0.0954401
																					22	31597057	37025561	-0.141658
																					22	37236767	38407358	-0.0859888
																					22	38645917	41187169	-0.0286156
																					22	41432326	43769828	0.0494048
																					22	43988917	50289416	-0.0837406

## Sheet: FIG3b
FIG3b
			WES				SCEVAN(LogRatio)					SCEVAN(CNV)					InferCNV						CopyKAT
	Chr	Start	End	Mean		Chr	Pos	End	LogRatio		Chr	Pos	End	CN		Chr	Pos	End	CN		Chr	Pos	End	LogRatio
	1	69091	34905383	0		1	959309	247449108	-0.066187		1	944204	247449108	1		1	16887577	28769775	2		1	1042457	8698958	-0.0337368
	1	34905884	41509950	0		2	278283	241686991	-0.023766		2	264140	241686991	2		1	120913184	156007070	2		1	8937804	18196383	-0.0492251
	1	41510815	41584797	0		3	3179710	45686338	-0.078613		3	3148992	45686338	1		3	49805209	197787596	4		1	18401979	31118594	-0.0680481
	1	41585298	58468414	0		3	46208396	197956610	0.11206		3	46201709	197956610	3		5	218241	180831605	4		1	31359043	42613844	-0.0396864
	1	58468915	125086697	0		4	932373	189963204	-0.020054		4	849276	189963204	2		6	30066709	33298401	2		1	42841006	75207662	0.0248061
	1	143278019	151767299	0		5	256700	134005133	0.095359		5	218241	134005133	3		7	99448475	139777998	4		1	75434142	76545258	-0.000395215
	1	151768058	230368144	0		5	134151865	140558252	0.224258		5	134114711	140558252	4		11	207511	2303049	2		1	76755553	110802908	-0.0336087
	1	230377498	248918363	0		5	140569103	181272307	0.084146		5	140564456	181272307	3		13	19633659	52476628	2		1	111026818	145914487	-0.15607
	2	41608	92934232	0		6	351355	170584692	0.010904		6	291630	170584692	2		14	95709947	104768494	4		1	147248042	151602464	-0.204289
	2	94126138	148929355	0		7	955407	157417439	0.064809		7	897901	157417439	3		14	105486317	106724093	5		1	151825986	154828346	-0.205464
	2	148937284	241090449	0		8	477967	47739086	-0.127629		8	406428	47739086	1		15	22838641	101652391	4		1	155048430	161845315	-0.000395215
	2	241095998	241102273	1		8	47960183	145056030	0.020966		8	47773108	145056030	2		19	507497	11079426	4		1	162053934	176917313	0.0137374
	2	241106566	241899330	0		9	179147	137870016	-0.022368		9	121038	137870016	2		22	17084954	30356919	5		1	177121286	211689027	-0.0226636
	3	150501	4317201	-1		10	931705	133421307	-0.088381		10	806914	133421307	1		22	30425623	37315341	4		1	211915848	244629331	-0.0563041
	3	4317702	51394072	0		11	207428	134253370	-0.04576		11	167784	134253370	2							1	244861415	248070840	-0.0885114
	3	51398769	51420950	0		12	389454	132956304	-0.030931		12	280129	132956304	2							2	0	19294170	-0.0885114
	3	51421451	198169852	1		13	19673459	114305817	-0.171346		13	19633681	114305817	0							2	19510325	27876854	0.0132215
	4	85731	8950401	0		14	20333312	104768494	-0.002447		14	20311368	104768494	2							2	28091583	64405898	0.0581878
	4	8950902	9781529	0		14	104937790	106724093	0.50756		14	104924816	106724093	4							2	64618367	86410662	-0.017997
	4	9782030	190027204	0		15	22868384	101724604	0.16991		15	22838641	101724604	4							2	88098859	99021753	-0.000395215
	5	140308	131818238	1		16	53628	2209416	0.037694		16	46407	2209416	2							2	99259654	99709545	0.0296162
	5	131818739	131945249	0		16	2214807	89968060	-0.094237		16	2211997	89968060	1							2	99924286	124155261	0.047091
	5	131945399	160393205	1		17	721717	83095119	-0.045947		17	508668	83095119	2							2	124372312	198812650	-0.0104339
	5	160393706	160395490	0		18	214629	47176374	-0.120964		18	158383	47176374	1							2	199024899	217563169	-0.0276309
	5	160403285	181368225	1		18	47931146	80033949	0.048942		18	47808957	80033949	3							2	217772008	241698122	-0.000395215
	6	150501	170583747	0		19	519654	49888749	0.106838		19	507497	49888749	3							3	0	48851247	-0.000395215
	7	150501	37739893	1		19	49933935	58558960	-0.03992		19	49928702	58558960	2							3	49098960	184174097	0.0703204
	7	37740394	37741311	0		20	430966	64287821	-0.00227		20	407498	64287821	2							3	184399846	184624625	0.0907545
	7	37741812	50327762	1		21	6499261	46665124	-0.020584		21	6484623	46665124	2							3	184845526	197612460	0.111189
	7	50376533	50400596	0		22	17115694	20587632	0.069878		22	17084954	20587632	3							4	0	0	0.111189
	7	50401097	74783632	2		22	20859417	25729294	0.606119		22	20707691	25729294	4							4	275155	88357786	-0.0246042
	7	74797008	74798152	0		22	26483837	50628173	0.013553		22	26443423	50628173	2							4	88584398	187836689	-0.0347772
	7	74801985	132129978	2																	4	188078553	189924023	0.0508819
	7	132130479	132198636	0																	5	0	40045466	0.0508819
	7	132202646	154566942	2																	5	40263831	66056596	0.0398295
	7	154587650	154892480	0																	5	66288414	82652669	0.119638
	7	154892981	159144459	1																	5	82865342	113241851	0.124034
	8	150501	145054157	0																	5	113460755	132952196	0.0643061
	9	14807	45485605	0																	5	133202305	133622304	0.0707173
	9	60464567	138233806	0																	5	133830128	150208725	0.0771284
	10	47057	41846740	0																	5	150418700	171634583	0.0436461
	10	42144890	95354967	0																	5	171844504	181172195	0.114214
	10	95355627	133626742	0																	6	410963	5854807	0.114214
	11	150501	52665330	0																	6	6083178	22405260	-0.0635555
	11	53857477	134387847	0																	6	22618083	28162166	-0.0672675
	12	77376	120199205	0																	6	28375272	33515738	-0.0497901
	12	120199310	132203669	0																	6	33745279	155033499	-0.000395215
	12	132247910	133234356	-1																	6	155256220	170168146	-0.06833
	13	16027850	19823976	1																	7	0	5540752	-0.06833
	13	19824477	114326281	-1																	7	6135985	43367776	-0.000395215
	14	16050600	32934432	1																	7	43585371	63969895	0.0199639
	14	32939253	33560210	0																	7	64230160	140684362	0.0880572
	14	33560711	51950178	1																	7	140916661	140916661	0.0468854
	14	51950679	61457679	-1																	7	141152205	155637070	-0.000395215
	14	61458180	73712107	1																	7	155847708	159161249	-0.0590873
	14	73712608	75110371	-1																	8	482556	27616155	-0.0590873
	14	75113339	105529554	1																	8	27829895	53970745	-0.0412604
	15	16936713	101923059	2																	8	54213513	101882907	-0.000395215
	16	47430	38319806	0																	8	102101501	145007597	0.010516
	16	46431021	90075910	0																	9	394723	88586677	0.010516
	17	156220	83094575	0																	9	88806195	90192603	0.00765265
	18	158699	5889697	0																	9	90430461	137758298	-0.000395215
	18	5890198	5892063	0																	10	285157	44527182	-0.000395215
	18	5892564	21383018	0																	10	44741993	113464751	-0.0245994
	18	21383519	21520823	0																	10	113679012	131777867	-0.0555548
	18	21522658	22200823	0																	10	132067958	133158384	-0.119782
	18	22415574	80247348	0																	11	415372	1810064	-0.119782
	19	150501	15231861	1																	11	2020119	9208593	-0.0895528
	19	15238377	15249290	0																	11	9464234	33617716	-0.031313
	19	15253557	18059393	2																	11	33838062	47924618	-0.0792366
	19	18059894	18082264	-1																	11	48156432	61401602	-0.0778038
	19	18083431	58572632	1																	11	61618421	61618421	-0.0270263
	20	87710	64273600	0																	11	61837841	65408503	0.0237513
	21	4979990	14582396	2																	11	65634845	111648381	-0.058335
	21	14594013	14643073	0																	11	111867922	112102999	-0.0177689
	21	14643574	42255731	1																	11	112331006	122283899	0.0227971
	21	42256232	42260139	0																	11	122500447	134844141	0.0217102
	21	42260640	46664374	1																	12	263770	6412477	0.0217102
	22	10451703	42215305	0																	12	6646494	6646494	-0.0162806
	22	42385161	50782310	0																	12	6875336	10255321	-0.0542715
																					12	10509239	26990718	-0.0796681
																					12	27237417	48714206	-0.000395215
																					12	48956509	56406818	0.0143463
																					12	56651631	94532900	-0.0183986
																					12	94751242	105885223	-0.0478178
																					12	106091344	132548254	-0.0564153
																					13	18982643	114283294	-0.0564153
																					14	19786519	20736682	-0.0564153
																					14	20990869	24213197	0.0923436
																					14	24427977	35362617	0.054704
																					14	35588563	96163611	-0.0275778
																					14	96373850	106662550	0.0741632
																					15	23050531	41209968	0.0741632
																					15	41471085	64567178	0.0322347
																					15	64809945	91545259	-0.000395215
																					15	91758235	101739055	0.0139087
																					16	274166	1631337	0.0139087
																					16	1857983	3597222	-0.0808245
																					16	3822544	4055244	-0.0671538
																					16	4288256	88663494	-0.053483
																					16	88881642	90037679	-0.0268504
																					17	150208	3906615	-0.0268504
																					17	4131408	7390613	-0.000395215
																					17	7627006	17164111	0.0714482
																					17	17398240	37309531	0.0296506
																					17	37549211	38622030	-0.000395215
																					17	38866636	42102135	-0.0379762
																					17	42339332	63888214	-0.00874339
																					17	64121088	75313125	-0.0291773
																					17	75549737	82071271	-0.024933
																					17	82296971	82296971	-0.0805195
																					17	82533164	82992614	-0.136106
																					18	0	21286716	-0.136106
																					18	21515089	50539154	-0.0795329
																					18	50748946	80037548	-0.000395215
																					19	497992	984613	-0.000395215
																					19	1219509	17651809	0.0597503
																					19	17898336	40433847	-0.0413796
																					19	40672756	40672756	-0.000395215
																					19	40944699	45015106	0.0267813
																					19	45253048	48702874	0.0472072
																					19	48959951	50944228	0.0600932
																					19	51166771	54997790	0.0381003
																					19	55245901	58288968	0.0601715
																					20	0	2497961	0.0601715
																					20	2726624	35092219	0.0515576
																					20	35330517	45707221	-0.0224916
																					20	45947385	64187978	-0.000395215
																					21	14177251	39179993	-0.000395215
																					21	39406121	40492777	0.0317363
																					21	40704343	46459313	0.0592403
																					22	16808119	19231577	0.0592403
																					22	19460581	25719908	0.257005
																					22	25935371	26573162	0.184952
																					22	26791854	35900727	0.112899
																					22	36131903	38871518	0.0172503
																					22	39129256	42645868	0.0389687
																					22	42886021	50289416	-0.0769357

## Sheet: FIG3c
FIG3b
	method	S11P2	S1P5	S1P6	S1P7	S1P8	S2P4	S3P2	S1P1	S1P4	S6P1	S5P2	S12P1	S5P3	S13P4	S3P4	S11P5	S13P6	S5P4	S13P5	S12P5	S6P2	S5P1	S6P5	S9P3	S1P2	S3P8
Pearson Correlation	SCEVAN(CNV)	-0.109	0.444	0.59	0.636	-0.096	0.392	0.628	0.589	0.59	0.784	0.483	0.634	0.68	0.301	0.468	0.794	0.58	0.807	0.838	0.507	0.555	0.305	0.725	0.741	0.584	0.573
	SCEVAN(LogRatio)	-0.074	0.58	0.659	0.628	-0.116	0.474	0.72	0.652	0.61	0.796	0.517	0.656	0.649	0.361	0.579	0.696	0.648	0.745	0.781	0.532	0.559	0.307	0.713	0.812	0.742	0.609
	inferCNV	-0.096	0.305	0.763	0.632	-0.084	0.489	0.524	0.623	0.61	0.818	0.172	0.576	0.588	0.142	0.537	0	0.716	0.572	0	0.559	0	0.084	0.746	0.881	0.691	0.61
	CopyKAT	-0.055	0.228	0.49	0.438	-0.092	0.376	0.416	0.447	0.463	0.525	0.209	0.361	0.443	0.181	0.252	0.328	0.275	0.512	0.245	0.305	0.219	0.142	0.436	0.435	0.529	0.419

## Sheet: FIG3d
FIG3b
	method	81012_Primary_WES	59114_Relapse-1_WES	58408_Primary_WES	58408_SMM_WES	27522_Primary_WES	57075_Relapse-1_WES	37692_Primary_WES
Pearson Correlation	SCEVAN(CNV)	0.003	0.747	0.761	0.66	0.286	0.545	0.183
	SCEVAN(LogRatio)	0.044	0.656	0.712	0.701	0.204	0.569	0.204
	inferCNV	0.009	0.597	0.6	0.629	-0.011	0.495	0.145
	CopyKAT	-0.012	0.474	0.521	0.488	0.017	0.408	0.133

## Sheet: FIG4abcd
FIG4(a,b,c,d)
		BT1160-Cells				BT1160-Subclone1				BT1160-Subclone2					BT1160-Subclone3
		CellName	Subclone		Chr	Start	End	Mean		Chr	Start	End	Mean		Chr	Start	End	Mean
		BT1160-P2-B07	2		1	29570	17697874	-0.029873		1	29570	19312146	0.007561		1	29570	11262551	0.126786
		BT1160-P3-A03	1		1	18378483	24187959	0.213458		1	19329300	23963462	0.280833		1	11296049	19485539	-0.05492
		BT1160-P3-D05	1		1	24472976	31704319	-0.020901		1	23980927	29181987	0.000439		1	19629821	26900466	0.045403
		BT1160-P1-B10	1		1	31944856	32872482	0.140095		1	29230942	32605939	0.171232		1	27308633	29181987	0.191241
		BT1160-P4-H03	1		1	33080996	39788861	-0.019064		1	32650903	39788861	0.03566		1	29230942	36385896	-0.011186
		BT1160-P3-A04	1		1	39883511	43705515	-0.178771		1	39883511	43270936	-0.148682		1	36397892	40423326	0.118962
		BT1160-P1-B06	1		1	43708138	52609051	-0.006137		1	43285617	53889834	0.001679		1	40463718	63550636	-0.030739
		BT1160-P2-G01	1		1	52827342	64693058	-0.126913		1	53945929	64966504	-0.129927		1	63572693	95247225	0.063755
		BT1160-P1-F12	1		1	64966504	113977869	0.06251		1	65232145	114716894	0.059083		1	95479356	109206781	-0.124043
		BT1160-P3-C08	2		1	114511160	150164720	-0.05119		1	114758676	149839767	-0.078641		1	109238169	114758676	0.102436
		BT1160-P2-B06	1		1	150236156	154627999	0.248175		1	149842736	150579738	0.100479		1	114780685	150164720	-0.05668
		BT1160-P3-H01	2		1	154870280	177164973	0.042671		1	150765957	154275875	0.318376		1	150236156	154275875	0.141897
		BT1160-P4-D03	1		1	178093984	220272454	-0.050075		1	154351307	161132688	0.108012		1	154351307	155331114	-0.140773
		BT1160-P4-D07	1		1	220664461	244057476	0.106874		1	161158856	205211566	-0.005922		1	155562807	179196579	0.067863
		BT1160-P2-F09	1		1	244452134	248859144	-0.113685		1	205273343	220090462	-0.123164		1	179229684	186988981	-0.070661
		BT1160-P1-D02	1		2	266398	12742734	0.09033		1	220148041	239915452	0.140098		1	192812283	205631962	0.122631
		BT1160-P3-B12	1		2	15561330	25039694	-0.086747		1	241519785	248859144	-0.097779		1	205750276	224193441	-0.136995
		BT1160-P4-F09	1		2	25159137	37324808	0.090019		2	266398	10427617	0.131676		1	224330387	230978875	0.049921
		BT1160-P4-F12	1		2	37738468	45612165	-0.091402		2	10448504	24919839	-0.053426		1	231000595	235504481	-0.136463
		BT1160-P4-D04	1		2	46187990	53787610	0.164156		2	24972094	37738468	0.111271		1	235650754	248859144	0.048405
		BT1160-P2-D11	1		2	53818819	71227083	-0.013927		2	38377285	45612165	-0.119362		2	266398	17800242	0.246881
		BT1160-P2-D04	1		2	71435069	74494886	-0.328006		2	46187990	55112621	0.128031		2	18560680	47335514	-0.006742
		BT1160-P2-C09	1		2	74508580	85059472	-0.035269		2	55232563	71130239	-0.008074		2	47810101	70248660	0.077603
		BT1160-P3-A12	1		2	85310388	99163157	0.190658		2	71150101	74529939	-0.278335		2	70281191	74683853	-0.017709
		BT1160-P1-C11	1		2	99181058	113627090	-0.066229		2	74533348	101024032	0.121341		2	74893359	97995891	0.09011
		BT1160-P3-C05	1		2	113643396	127637729	-0.217168		2	101252866	128318577	-0.131321		2	98594390	112663827	-0.121423
		BT1160-P4-H04	1		2	127652639	191020960	-0.027103		2	130129222	152649834	0.057024		2	112764677	154858352	0.05177
		BT1160-P3-H03	1		2	192195709	210477652	0.149392		2	152717997	172082430	-0.113127		2	156342348	181930738	-0.08763
		BT1160-P3-C01	1		2	214410501	225042445	0.036412		2	172608669	196927796	-0.005432		2	182794464	199955935	0.182824
		BT1160-P1-C07	1		2	225654018	233566782	0.163212		2	197311173	218568361	0.134368		2	200008540	207769563	-0.020195
		BT1160-P1-H06	1		2	234019522	241817413	-0.102393		2	218659655	224039319	-0.020918		2	208025560	218254356	0.104441
		BT1160-P4-F10	1		3	3057956	11263557	0.102499		2	224585397	233566782	0.130242		2	218270257	241817413	-0.043798
		BT1160-P4-E03	1		3	11557665	37984469	-0.179595		2	234019522	241817413	-0.115639		3	3057956	12841588	-0.049898
		BT1160-P3-G10	1		3	38007188	42876165	0.130997		3	3057956	12159351	0.085076		3	12871916	40518736	0.07437
		BT1160-P1-B08	2		3	42917641	47246601	0.008952		3	12539623	38143022	-0.180868		3	40574685	71583989	0.022525
		BT1160-P2-A12	1		3	47283451	49683963	0.126179		3	38255488	42595114	0.139933		3	72446918	101677495	-0.117321
		BT1160-P3-E07	1		3	49719695	52711146	-0.060448		3	42601080	47346816	0.006167		3	101686782	120602500	0.093246
		BT1160-P2-B05	1		3	52770949	58433857	0.118036		3	47413441	49358600	0.172065		3	120742993	142225607	-0.001997
		BT1160-P1-A08	1		3	58502360	101566446	0.001863		3	49412998	52706083	-0.0183		3	142448062	156539138	0.283949
		BT1160-P1-A01	1		3	101594437	114329714	0.133783		3	52711146	58433857	0.127354		3	156555184	179240093	0.04233
		BT1160-P1-A04	1		3	115147271	128916067	-0.020325		3	58502360	101770562	0.00041		3	179267002	185633551	0.157124
		BT1160-P3-C06	1		3	129161293	138174949	-0.108914		3	101827392	119146068	0.130094		3	185938136	198043720	0.021199
		BT1160-P3-D03	1		3	138298389	188154057	0.049232		3	119205153	138834938	-0.055849		4	88211	20752907	-0.157875
		BT1160-P3-A11	1		3	188180812	198043720	-0.051914		3	139006268	154257827	0.122171		4	21853188	77819615	-0.001759
		BT1160-P1-A05	1		4	88211	7057952	-0.191862		3	154324497	190412143	0.039014		4	77952790	88284769	0.07295
		BT1160-P3-B05	1		4	7068197	39451536	-0.049496		3	191398670	198043720	-0.047333		4	88521789	109540896	0.159289
		BT1160-P2-H07	1		4	39458948	51916837	0.080883		4	88211	39032922	-0.151759		4	109703583	133208606	0.034794
		BT1160-P2-A04	1		4	52038319	68350089	-0.049849		4	39126857	64409468	-0.013043		4	138178177	158672255	-0.066252
		BT1160-P3-C10	1		4	68670628	84966391	0.160643		4	67701179	105895986	0.150356		4	158709623	182917936	0.113047
		BT1160-P1-C12	1		4	86594131	106321495	0.130034		4	106321495	189963204	-0.062974		4	183040119	189963204	-0.100662
		BT1160-P3-C11	1		4	106349226	124712732	0.003816		5	189972	10308026	-0.180257		5	189972	10266412	-0.216974
		BT1160-P3-D06	1		4	128222931	157366075	-0.123496		5	10440388	40860175	-0.019096		5	10308026	32444761	-0.055683
		BT1160-P3-D11	1		4	158672255	189963204	-0.017911		5	40982939	55817157	-0.19622		5	32604079	43515145	-0.19009
		BT1160-P4-B01	1		5	189972	6339884	-0.158702		5	55922853	80650086	-0.036717		5	43557758	77868780	0.016462
		BT1160-P3-B06	1		5	6378594	40798374	0.024284		5	80876460	91439085	0.151773		5	78294755	90514553	0.183155
		BT1160-P2-G05	1		5	40835335	56925532	-0.194309		5	93594615	132490798	-0.040981		5	90529584	132963634	0.031502
		BT1160-P4-F06	1		5	56971675	79327215	-0.04666		5	132737638	138935034	0.259291		5	133026604	139331677	0.322256
		BT1160-P1-B02	1		5	79686648	95823005	0.118744		5	139283244	141176383	0.075147		5	139369720	140569103	0.101884
		BT1160-P4-A04	1		5	95824383	126595418	-0.098373		5	141180529	149369653	-0.159996		5	140645408	141651419	-0.122773
		BT1160-P1-A09	1		5	126627252	134391992	0.075467		5	149551552	154038936	-0.035584		5	141682221	151687165	0.081052
		BT1160-P1-E08	1		5	134411898	138935034	0.28969		5	154220478	172969771	-0.170603		5	151772532	172691540	-0.063463
		BT1160-P1-D10	1		5	139283244	141012344	0.097311		5	173035445	177554541	0.115374		5	172771195	177474401	0.10276
		BT1160-P3-A07	1		5	141012344	149944793	-0.150546		5	177596124	181261139	-0.13327		5	177497606	181261139	-0.077121
		BT1160-P2-H11	1		5	149993455	154817607	-0.07415		6	693111	18155074	-0.142933		6	693111	17611719	-0.204358
		BT1160-P4-D05	1		5	154876793	172952685	-0.217589		6	18223853	26139116	0.078427		6	17987623	30064909	-0.083886
		BT1160-P4-H08	1		5	172969771	177554541	0.083397		6	26157107	30327150	-0.164616		6	30070333	34696859	0.15599
		BT1160-P1-G06	1		5	177596124	181261139	-0.145919		6	30346884	43450430	-0.029828		6	34773794	53148829	0.032535
		BT1160-P4-G11	1		6	693111	18264823	-0.162871		6	43506556	53616970	0.220041		6	53349179	73509236	-0.104856
		BT1160-P2-E02	1		6	20212399	26476621	0.058481		6	53924121	109441171	-0.095352		6	73523797	110815958	0.008593
		BT1160-P3-C07	1		6	26526579	30626395	-0.198594		6	109465968	136195574	0.141114		6	110895713	117710640	0.133802
		BT1160-P3-A10	1		6	30646823	36605600	-0.02922		6	136289851	154834244	-0.134785		6	118317676	136289851	-0.11882
		BT1160-P3-G07	1		6	36875024	43181507	-0.113457		6	155314493	170584692	0.110377		6	137219449	155314493	-0.224284
		BT1160-P2-G03	1		6	43224587	55402493	0.159534		7	520296	2664802	-0.09585		6	157210779	170584692	-0.060919
		BT1160-P2-F06	1		6	56954628	106325820	-0.100838		7	2844324	16645817	0.177371		7	520296	6484242	-0.008716
		BT1160-P2-G02	1		6	106571978	136195574	0.111584		7	16706523	23201011	-0.081232		7	6589374	65006743	0.077626
		BT1160-P4-C12	1		6	136289851	155314493	-0.128853		7	23311729	29990289	0.163438		7	65074713	74405943	-0.125072
		BT1160-P1-F01	1		6	157210779	170584692	0.082584		7	30026801	44769881	-0.053938		7	74602604	99419616	-0.050388
		BT1160-P2-H04	1		7	520296	4771443	-0.086752		7	44824564	57473546	0.110997		7	99457371	103329511	0.006431
		BT1160-P4-H09	1		7	4794312	16645817	0.165215		7	63304056	75237696	0.013973		7	103344873	107931730	-0.139936
		BT1160-P3-F03	1		7	16706523	23201011	-0.068592		7	75395383	79471208	-0.12913		7	108456717	131496636	0.038646
		BT1160-P2-H03	1		7	23311729	29917066	0.186682		7	80219402	100155944	0.055442		7	131558217	141702153	0.197402
		BT1160-P4-A07	1		7	29990289	44824564	-0.061977		7	100168750	116922049	-0.032829		7	141787922	159144957	-0.067641
		BT1160-P3-B07	2		7	44848083	55862789	0.158111		7	117230103	128343908	0.249419		8	232231	23457695	-0.089166
		BT1160-P2-E07	1		7	55942225	74897835	0.020678		7	128410252	135166215	-0.00113		8	23575463	29263124	0.04555
		BT1160-P4-B08	2		7	75149817	87059699	-0.095488		7	135170795	149028641	0.101391		8	30177208	38973909	-0.055512
		BT1160-P4-G08	2		7	87196337	100065038	0.084253		7	149090782	159144957	-0.060102		8	38988662	81112068	0.130389
		BT1160-P3-G12	2		7	100082548	101097967	-0.109914		8	232231	9905366	-0.106696		8	81447523	95269201	0.055236
		BT1160-P4-C07	2		7	101161596	116798386	0.014334		8	10428891	22133384	0.076364		8	96235634	115809673	0.197539
		BT1160-P3-B01	2		7	116922049	128032107	0.25564		8	22141951	33473422	-0.084681		8	116766925	134713049	0.066152
		BT1160-P2-G12	2		7	128092609	133082088	-0.018806		8	33501260	52745843	-0.012943		8	135656722	145056030	-0.092025
		BT1160-P1-G09	2		7	134066589	149028641	0.074146		8	53251697	81732903	0.058836		9	29739	17503923	0.112555
		BT1160-P2-G08	2		7	149090782	159144957	-0.056929		8	85146076	94881746	-0.187736		9	19050983	35073249	-0.014119
		BT1160-P3-B10	1		8	232231	9905366	-0.092942		8	94949411	109345953	0.139784		9	35080016	72365235	-0.105909
		BT1160-P3-F05	2		8	10428891	22254600	0.068311		8	109565996	133571940	-0.101751		9	72836351	108934116	0.034252
		BT1160-P2-F01	2		8	22357563	33473422	-0.084111		8	134713049	145056030	0.023837		9	108950744	127223166	0.107503
		BT1160-P1-F07	2		8	33501260	51899186	-0.013059		9	29739	33625293	-0.003644		9	127393660	128322742	-0.077366
		BT1160-P1-D08	2		8	52745843	80874781	0.05439		9	33920404	72365235	-0.15746		9	128334072	137028922	0.036498
		BT1160-P1-E01	2		8	81112068	94949411	-0.133124		9	72836351	89316703	-0.026774		9	137037957	137870016	-0.12082
		BT1160-P1-C01	2		8	95116455	109565996	0.129338		9	89359662	96383710	-0.199277		10	254637	3172841	-0.088821
		BT1160-P1-D03	2		8	109691791	130443660	-0.108391		9	96418329	105552433	0.04995		10	3785281	45672780	0.145177
		BT1160-P4-E04	2		8	132848807	145056030	0.004965		9	105641118	113050043	-0.119602		10	45792961	72013564	-0.050778
		BT1160-P4-F02	2		9	29739	33025168	-0.066278		9	113056759	137870016	0.042184		10	72089032	133421307	-0.139767
		BT1160-P1-A02	2		9	33039907	36677683	-0.240834		10	254637	17800868	0.04484		11	207428	8106112	-0.177855
		BT1160-P3-F12	2		9	37358149	71986054	-0.156868		10	18541869	27542237	0.15403		11	8169055	34916499	0.071666
		BT1160-P1-B03	2		9	72365235	87974753	0.066145		10	28334486	68694482	-0.060887		11	35020591	61447529	-0.000603
		BT1160-P3-G02	2		9	88478694	96383710	-0.151978		10	68792377	72013564	0.033577		11	61639449	62727384	0.260081
		BT1160-P2-B04	2		9	96418329	105552433	0.090524		10	72089032	73874591	-0.262141		11	62740293	65116384	0.041146
		BT1160-P1-G07	2		9	105641118	112881671	-0.058727		10	74121363	99394330	-0.139925		11	65117708	67586660	0.168447
		BT1160-P3-E06	2		9	113050043	121785530	0.141089		10	99430624	119892556	-0.243134		11	67612535	88337787	-0.018138
		BT1160-P1-E03	2		9	122159819	130704894	0.055507		10	119944658	133421307	-0.140882		11	89498187	113946565	-0.171905
		BT1160-P3-A06	2		9	131123152	136841187	0.12063		11	207428	6481479	-0.10135		11	114250676	134411918	0.001202
		BT1160-P2-F05	2		9	136851027	137870016	-0.006605		11	6484679	46380554	0.032649		12	389454	7158945	0.106089
		BT1160-P1-A07	2		10	254637	30115494	0.079893		11	46383837	57661868	0.214993		12	7218574	12696207	-0.085856
		BT1160-P4-G12	2		10	30374448	50625163	-0.075773		11	57701187	65663094	0.076087		12	12829975	28581511	0.087156
		BT1160-P4-E09	2		10	50816495	72013564	0.091202		11	65720947	77918432	-0.10217		12	29340980	48957551	-0.073089
		BT1160-P3-G08	2		10	72089032	75182123	-0.106263		11	77994678	117316259	-0.00886		12	49019197	54122234	0.060208
		BT1160-P4-C06	2		10	75231448	98244897	-0.000707		11	117817525	122959798	0.261333		12	54189008	57213351	0.202551
		BT1160-P2-D05	2		10	99394330	101818465	-0.181909		11	123063230	134411918	-0.186209		12	57234935	64162221	-0.062386
		BT1160-P1-B05	2		10	101843920	133421307	-0.039341		12	389454	6607476	-0.046976		12	64451127	71705046	0.175221
		BT1160-P4-G05	2		11	207428	6593758	0.005706		12	6663148	7936275	0.247377		12	71800285	104106524	-0.002345
		BT1160-P1-H08	2		11	6603620	17476845	0.14893		12	8055503	19720801	-0.089825		12	104138289	110502117	-0.104743
		BT1160-P1-C09	2		11	17783055	46874396	0.031584		12	21379978	55757278	0.030162		12	110583320	112418838	-0.222495
		BT1160-P1-G04	2		11	46918642	57740973	0.200093		12	55817756	57006446	0.318955		12	112509913	122147347	0.060535
		BT1160-P3-B02	2		11	57743554	66002176	0.041925		12	57095476	70637440	0.134469		12	122227534	133214831	-0.033709
		BT1160-P2-G11	2		11	66049180	75422280	-0.135378		12	71586310	133214831	0.025752		13	18871967	25288009	-0.018041
		BT1160-P2-E06	2		11	75572783	117098437	-0.017233		13	18871967	20903048	0.146976		13	26051031	38363619	0.137857
		BT1160-P3-F04	2		11	117176894	123655244	0.245564		13	21149084	28495128	-0.024548		13	38887131	48047222	0.039181
		BT1160-P2-H02	2		11	123741675	134411918	-0.170087		13	28678925	37870425	0.142651		13	48095131	97469128	-0.046337
		BT1160-P2-G04	2		12	389454	6493841	-0.134877		13	38363619	43786908	-0.050243		13	98024297	114327328	-0.028341
		BT1160-P2-B03	2		12	6538374	8055503	0.193642		13	43879727	49293485	0.053751		14	18999012	24441834	-0.185912
		BT1160-P1-C04	1		12	8097771	49019197	-0.020924		13	49444126	52700909	-0.092029		14	24442905	55767717	-0.12484
		BT1160-P2-E04	2		12	49110900	51997078	0.139238		13	57729311	94407401	-0.265277		14	56301526	67600287	-0.19803
		BT1160-P4-D12	2		12	52059507	56103505	0.011851		13	94634645	114327328	-0.17429		14	67651720	74738620	-0.069714
		BT1160-P1-G05	2		12	56113907	57095476	0.373417		14	18999012	22589269	-0.075059		14	74859435	105480170	-0.269898
		BT1160-P1-C08	2		12	57213351	71927248	0.129818		14	22613215	35277614	-0.182464		15	20506180	43531620	-0.0963
		BT1160-P1-H03	2		12	74545430	133214831	0.01497		14	35404754	57152177	-0.079605		15	43590253	56465137	0.102762
		BT1160-P1-D01	2		13	18871967	21704498	0.115013		14	57269008	70359731	0.067562		15	56918571	66524532	-0.049365
		BT1160-P3-G09	2		13	23411513	27945590	-0.047764		14	70417061	77469474	-0.142593		15	67255195	72602985	0.131553
		BT1160-P4-H11	2		13	28295335	37870425	0.122942		14	77616773	105480170	-0.058268		15	72738476	75626469	-0.077054
		BT1160-P1-B11	2		13	38363619	52033600	-0.020653		15	20506180	50355408	0.029311		15	75648706	83067354	0.070851
		BT1160-P4-F01	1		13	52129078	95579759	-0.219684		15	50372202	65133836	0.163083		15	84169896	90922584	-0.131264
		BT1160-P4-C02	2		13	95644703	114327328	-0.143206		15	65185342	73634134	-0.075119		15	90954093	101976543	-0.241321
		BT1160-P1-H11	2		14	18999012	21537216	-0.07145		15	73714518	90102504	0.088875		16	53628	2214807	-0.090638
		BT1160-P3-H09	2		14	22589269	35029567	-0.174917		15	90229679	101976543	-0.134307		16	2235742	3401065	0.150419
		BT1160-P2-H05	2		14	35113130	55411858	-0.080596		16	53628	14896160	-0.078803		16	3409370	8797648	-0.012683
		BT1160-P1-D09	2		14	55701526	67360265	0.082133		16	15056079	28735730	0.014336		16	8849331	19706793	0.113725
		BT1160-P3-F01	2		14	67386516	73932511	-0.029411		16	28837237	33363478	-0.11993		16	19858467	30194306	-0.065749
		BT1160-P1-A12	2		14	73950414	77457952	-0.181736		16	46621626	57284687	0.122814		16	30197561	31231537	-0.174679
		BT1160-P3-C02	2		14	77469474	105480170	-0.048449		16	57366190	68023442	-0.05034		16	31382997	75000173	-0.06989
		BT1160-P2-A08	2		15	20506180	32697098	-0.05232		16	68229259	90044975	0.022467		16	75110994	90044975	0.024099
		BT1160-P3-G05	2		15	33194733	49367869	0.061877		17	386254	5432876	-0.057153		17	386254	18328055	-0.016189
		BT1160-P2-A05	2		15	49656232	65133836	0.172008		17	5448830	7579005	0.118822		17	18363563	27626438	0.128276
		BT1160-P2-G10	2		15	65185342	74461182	-0.07754		17	7582113	15720787	-0.03218		17	27894752	28903071	-0.065804
		BT1160-P1-C02	2		15	74598131	90229679	0.082208		17	15999717	28724359	0.088428		17	28951771	36589848	0.094224
		BT1160-P1-E09	2		15	90234047	101976543	-0.146672		17	28743455	30637466	-0.005932		17	37056871	48866522	-0.014475
		BT1160-P4-C09	2		16	53628	3024286	-0.109303		17	30790908	37643464	0.115383		17	48895871	59696956	0.173982
		BT1160-P4-B04	1		16	3027755	15625028	-0.058233		17	38323218	43153671	0.080092		17	59707626	72126420	-0.010032
		BT1160-P4-G03	1		16	15643166	19522145	0.128443		17	43211689	50363138	-0.029659		17	73092712	75905413	-0.092388
		BT1160-P1-D07	2		16	19706793	28846408	-0.025267		17	50373214	51260163	0.120896		17	75979363	78782297	0.105647
		BT1160-P3-E02	2		16	28874212	46831411	-0.116001		17	51297936	65561647	-0.000714		17	78841441	82945922	-0.024155
		BT1160-P4-H10	2		16	46931297	57253635	0.140387		17	67033398	75266373	0.087967		18	122219	12725740	0.04235
		BT1160-P1-G12	1		16	57284687	67929678	-0.087933		17	75271227	78425114	0.213271		18	12929643	32131561	0.021907
		BT1160-P3-F07	2		16	67969601	90044975	0.007398		17	78782297	82945922	0.009922		18	33751192	45967274	0.195647
		BT1160-P2-D08	2		17	386254	5385812	-0.055807		18	122219	11885685	0.211795		18	46072272	57622213	0.053248
		BT1160-P2-C05	2		17	5432876	7711378	0.103228		18	11909223	34224952	0.092776		18	57803101	75209348	-0.002953
		BT1160-P4-C04	2		17	7854796	15720787	-0.039171		18	34891844	51218304	0.149469		18	75289950	80247546	-0.195265
		BT1160-P3-H06	2		17	15999717	43220041	0.071928		18	53535903	75065671	0.027537		19	71626	5720572	0.064033
		BT1160-P1-D11	2		17	43401137	50150630	-0.04025		18	75209348	80247546	-0.084574		19	5791238	8262421	-0.138055
		BT1160-P2-A03	2		17	50363138	75130265	0.024122		19	71626	4457822	-0.000879		19	8308356	11529174	0.124114
		BT1160-P4-C01	2		17	75131795	78425114	0.183407		19	4535224	10692417	0.126852		19	11559236	12640098	-0.097287
		BT1160-P2-F04	2		17	78782297	82945922	-0.026877		19	10713437	12793315	-0.093578		19	12666742	13633025	0.152017
		BT1160-P2-H10	2		18	122219	11909223	0.194411		19	12801859	22317176	0.020099		19	13763296	17245940	-0.103568
		BT1160-P2-A10	2		18	12377314	46266991	0.099106		19	22532485	41307598	-0.179896		19	17287646	29213541	0.060175
		BT1160-P3-F09	2		18	46463140	50988121	0.194366		19	41324883	45730904	-0.067913		19	29617237	36379199	-0.068399
		BT1160-P1-H04	2		18	51085045	70330200	0.051256		19	45782552	49851676	0.075906		19	36418656	39385710	-0.232237
		BT1160-P3-A09	2		18	72868146	80247546	-0.064762		19	49860744	58582609	-0.165861		19	39391195	45305283	-0.09212
		BT1160-P3-F06	2		19	71626	4867768	-0.01393		20	290778	10434222	-0.058831		19	45370918	49878351	0.201649
		BT1160-P4-C03	2		19	4962154	10923070	0.105452		20	10636829	18484643	0.07411		19	49878459	58582609	-0.106447
		BT1160-P1-G03	2		19	10928681	12801859	-0.115679		20	18497243	25696841	0.233253		20	290778	13638940	0.017852
		BT1160-P3-E12	2		19	12813638	13906452	0.060042		20	25868225	43464247	0.074842		20	13784886	32809356	0.031603
		BT1160-P2-E11	2		19	13930879	16192046	-0.102837		20	43550950	49278426	-0.103432		20	33401561	36951843	0.110979
		BT1160-P4-H02	2		19	16245907	19060311	0.084129		20	49295738	58715410	0.032665		20	37241623	45885266	-0.097303
		BT1160-P4-A12	2		19	19112888	22091480	-0.031874		20	58719238	63216234	0.169854		20	45898820	62407285	-0.047753
		BT1160-P4-E10	2		19	22196951	32713796	-0.275675		20	63261615	64287821	0.011344		20	62551526	64287821	0.013028
		BT1160-P3-E08	2		19	32971991	36331718	-0.075443		21	9129752	32771858	0.120385		21	9129752	25735673	-0.013924
		BT1160-P3-D07	2		19	36379199	41425005	-0.173432		21	32813743	40385358	0.205759		21	25772460	33977691	0.283029
		BT1160-P3-D08	2		19	41440717	45478828	-0.05387		21	40630767	43427128	-0.009465		21	34106262	39515506	0.115959
		BT1160-P1-B12	2		19	45602212	49838816	0.076344		21	43696079	46665124	-0.153191		21	39929397	46665124	-0.103714
		BT1160-P4-F08	2		19	49851676	57557542	-0.107427		22	16698742	19854896	0.006647		22	16698742	20495883	-0.167128
		BT1160-P4-F05	2		19	57593777	58582609	-0.212476		22	19854939	26483837	-0.094203		22	20587632	22559361	-0.048039
		BT1160-P1-B07	2		20	290778	10674107	-0.053825		22	26512505	30356947	0.209305		22	23125037	24653356	0.111038
		BT1160-P2-E09	2		20	11926609	18497243	0.046286		22	30425317	39053910	0.055716		22	24658765	31496108	-0.015745
		BT1160-P4-A02	2		20	18561415	25390983	0.195219		22	39320389	42090955	0.154691		22	31528740	36507101	0.133924
		BT1160-P4-G09	2		20	25624175	44810338	0.031256		22	42130906	46679790	-0.004093		22	36529436	38872314	-0.002513
		BT1160-P3-B11	2		20	44959035	49713878	-0.128423		22	46738261	50801309	-0.21407		22	38992778	41907308	0.18439
		BT1160-P3-H08	2		20	49892242	58995133	0.03894							22	41998221	44312851	0.040978
		BT1160-P1-A06	2		20	59032382	63261615	0.163672							22	44498298	50801309	-0.110725
		BT1160-P3-G11	2		20	63272694	64287821	-0.00098
		BT1160-P2-A02	1		21	9129752	42396846	0.145605
		BT1160-P2-B01	1		21	42581440	46665124	-0.168785
		BT1160-P2-D07	1		22	16698742	19854896	-0.017494
		BT1160-P3-D12	1		22	19854939	26596717	-0.103686
		BT1160-P3-A08	1		22	26676475	30607083	0.197794
		BT1160-P1-A10	1		22	30667890	39033276	0.059619
		BT1160-P2-D10	1		22	39053910	42343616	0.102861
		BT1160-P3-G01	1		22	42432395	49964080	-0.078959
		BT1160-P4-F11	1		22	50085902	50801309	-0.252883
		BT1160-P4-B12	2
		BT1160-P3-H10	1
		BT1160-P1-E12	1
		BT1160-P2-B08	2
		BT1160-P1-H05	2
		BT1160-P4-G01	2
		BT1160-P4-C08	2
		BT1160-P2-E12	2
		BT1160-P4-E01	2
		BT1160-P2-B09	2
		BT1160-P4-B07	1
		BT1160-P3-E11	2
		BT1160-P2-G06	2
		BT1160-P3-G06	2
		BT1160-P4-B02	1
		BT1160-P4-D01	2
		BT1160-P3-D02	2
		BT1160-P2-C10	2
		BT1160-P2-G07	1
		BT1160-P4-A10	2
		BT1160-P4-E08	2
		BT1160-P2-D01	2
		BT1160-P2-F03	2
		BT1160-P4-C11	2
		BT1160-P2-F08	2
		BT1160-P3-C04	2
		BT1160-P2-A06	2
		BT1160-P3-E03	2
		BT1160-P4-H06	2
		BT1160-P4-E02	2
		BT1160-P1-D12	2
		BT1160-P1-A03	2
		BT1160-P1-H02	2
		BT1160-P3-A01	2
		BT1160-P2-H06	2
		BT1160-P2-C01	2
		BT1160-P3-E05	3
		BT1160-P3-F08	3
		BT1160-P1-E11	3
		BT1160-P4-C05	3
		BT1160-P4-H01	3
		BT1160-P2-H12	3
		BT1160-P4-G07	3
		BT1160-P1-D04	3
		BT1160-P1-D05	3
		BT1160-P2-B11	3
		BT1160-P1-G02	3
		BT1160-P1-E02	3
		BT1160-P3-B03	3
		BT1160-P1-B01	3
		BT1160-P3-F11	3
		BT1160-P4-F07	3
		BT1160-P2-E10	3
		BT1160-P3-H05	3
		BT1160-P2-G09	3
		BT1160-P4-B05	3
		BT1160-P4-D08	3
		BT1160-P4-F04	3
		BT1160-P2-E03	3
		BT1160-P2-D12	3
		BT1160-P4-D09	3
		BT1160-P2-E01	3
		BT1160-P4-D10	3
		BT1160-P3-C09	3
		BT1160-P3-E01	3
		BT1160-P2-C06	3
		BT1160-P4-D06	3
		BT1160-P3-E04	3
		BT1160-P1-E06	3
		BT1160-P4-A06	3
		BT1160-P1-F11	3
		BT1160-P3-H04	3
		BT1160-P4-A09	3
		BT1160-P1-F03	3
		BT1160-P3-B04	3
		BT1160-P4-D11	3
		BT1160-P4-G10	3
		BT1160-P4-F03	3
		BT1160-P1-E07	3
		BT1160-P2-C11	3
		BT1160-P1-B09	3
		BT1160-P2-A09	3
		BT1160-P2-C03	3
		BT1160-P3-E09	3
		BT1160-P3-H12	3
		BT1160-P2-F12	3
		BT1160-P1-H10	3
		BT1160-P1-A11	3
		BT1160-P4-H05	3
		BT1160-P1-F04	3
		BT1160-P3-A02	3
		BT1160-P3-H11	3
		BT1160-P2-C12	3
		BT1160-P1-F06	3
		BT1160-P3-G03	3
		BT1160-P2-D02	3
		BT1160-P4-A11	3
		BT1160-P1-D06	3
		BT1160-P1-C10	3
		BT1160-P2-B02	3
		BT1160-P2-B10	3
		BT1160-P3-H07	3
		BT1160-P1-E04	3
		BT1160-P1-E10	3
		BT1160-P3-D09	3
		BT1160-P2-D03	3
		BT1160-P1-H09	3
		BT1160-P1-G08	3
		BT1160-P3-F02	3
		BT1160-P4-G06	3
		BT1160-P1-F05	3
		BT1160-P1-G10	3
		BT1160-P2-F11	3
		BT1160-P1-G11	3
		BT1160-P4-E06	3
		BT1160-P1-F10	3
		BT1160-P4-A03	3
		BT1160-P3-B09	3
		BT1160-P2-D09	3
		BT1160-P2-F10	3
		BT1160-P3-D01	3
		BT1160-P2-C07	3
		BT1160-P4-G04	3
		BT1160-P2-E08	3
		BT1160-P2-E05	3
		BT1160-P3-C12	3
		BT1160-P3-A05	3
		BT1160-P1-B04	3

## Sheet: FIG4e
FIG4e
		GSEA on REACTOME for subclone1				GSEA on REACTOME for subclone2				GSEA on REACTOME for subclone3
		pathway	padj	NES		pathway	padj	NES		pathway	padj	NES
		CLASS_A_1_RHODOPSIN_LIKE_RECEPTORS	0.004	1.98751		MITOCHONDRIAL_TRANSLATION	0	2.18051		PROCESSING_OF_CAPPED_INTRON_CONTAINING_PRE_MRNA	0	2.52775
		CARDIAC_CONDUCTION	0.003	1.94299		RRNA_MODIFICATION_IN_THE_NUCLEUS_AND_CYTOSOL	0.002	2.03833		MRNA_SPLICING	0	2.45502
		NEUREXINS_AND_NEUROLIGINS	0.018	1.88123		TRANSLATION	0	1.98929		DNA_REPAIR	0	2.4278
		SIGNALING_BY_TYPE_1_INSULIN_LIKE_GROWTH_FACTOR_1_RECEPTOR_IGF1R	0.02	1.87925		MITOCHONDRIAL_PROTEIN_IMPORT	0.005	1.96908		FANCONI_ANEMIA_PATHWAY	0	2.3754
		TRANSCRIPTIONAL_REGULATION_OF_PLURIPOTENT_STEM_CELLS	0.039	1.86637		PINK1_PRKN_MEDIATED_MITOPHAGY	0.041	1.88428		DNA_DOUBLE_STRAND_BREAK_REPAIR	0	2.31125
		NEGATIVE_REGULATION_OF_THE_PI3K_AKT_NETWORK	0.018	1.82675		TGF_BETA_RECEPTOR_SIGNALING_ACTIVATES_SMADS	0.023	1.87673		HOMOLOGY_DIRECTED_REPAIR	0	2.24242
		PHASE_0_RAPID_DEPOLARISATION	0.043	1.80393		MITOPHAGY	0.035	1.86125		COMPLEX_I_BIOGENESIS	0	2.21047
		CHONDROITIN_SULFATE_DERMATAN_SULFATE_METABOLISM	0.041	1.78986		RESPIRATORY_ELECTRON_TRANSPORT	0.003	1.85205		RNA_POLYMERASE_II_TRANSCRIPTION_TERMINATION	0	2.17527
		INSULIN_RECEPTOR_SIGNALLING_CASCADE	0.044	1.77017		RESPIRATORY_ELECTRON_TRANSPORT_ATP_SYNTHESIS_BY_CHEMIOSMOTIC_COUPLING_AND_HEAT_PRODUCTION_BY_UNCOUPLING_PROTEINS	0.003	1.85205		RESPIRATORY_ELECTRON_TRANSPORT	0	2.15444
		CONSTITUTIVE_SIGNALING_BY_ABERRANT_PI3K_IN_CANCER	0.048	1.75529		PROTEIN_LOCALIZATION	0.002	1.85034		RESPIRATORY_ELECTRON_TRANSPORT_ATP_SYNTHESIS_BY_CHEMIOSMOTIC_COUPLING_AND_HEAT_PRODUCTION_BY_UNCOUPLING_PROTEINS	0	2.15444
		PROTEIN_PROTEIN_INTERACTIONS_AT_SYNAPSES	0.032	1.74923		MRNA_SPLICING_MINOR_PATHWAY	0.023	1.83349		TRANSPORT_OF_MATURE_TRANSCRIPT_TO_CYTOPLASM	0	2.13725
		NUCLEAR_EVENTS_KINASE_AND_TRANSCRIPTION_FACTOR_ACTIVATION	0.046	1.71728		AMINO_ACIDS_REGULATE_MTORC1	0.032	1.81359		THE_CITRIC_ACID_TCA_CYCLE_AND_RESPIRATORY_ELECTRON_TRANSPORT	0	2.10431
		TRANSPORT_OF_INORGANIC_CATIONS_ANIONS_AND_AMINO_ACIDS_OLIGOPEPTIDES	0.04	1.68221		RRNA_PROCESSING	0.001	1.80519		METABOLISM_OF_NUCLEOTIDES	0.001	2.08098
		NEURONAL_SYSTEM	0.002	1.6737		RAB_GERANYLGERANYLATION	0.043	1.78401		KINESINS	0.004	2.02855
		GLYCOSAMINOGLYCAN_METABOLISM	0.032	1.65331		METABOLISM_OF_RNA	0	1.77984		INTERCONVERSION_OF_NUCLEOTIDE_DI_AND_TRIPHOSPHATES	0.009	2.00909
		SIGNALING_BY_NTRKS	0.041	1.58614		AUTOPHAGY	0.023	1.7362		PROCESSING_OF_CAPPED_INTRONLESS_PRE_MRNA	0.005	1.99362
		EUKARYOTIC_TRANSLATION_ELONGATION	0.049	1.55099		TP53_REGULATES_METABOLIC_GENES	0.033	1.71481		MRNA_SPLICING_MINOR_PATHWAY	0.005	1.9757
		SIGNALING_BY_RECEPTOR_TYROSINE_KINASES	0.032	1.40714		THE_CITRIC_ACID_TCA_CYCLE_AND_RESPIRATORY_ELECTRON_TRANSPORT	0.041	1.58145		GOLGI_TO_ER_RETROGRADE_TRANSPORT	0.005	1.91206
		SIGNALING_BY_GPCR	0.049	1.37566		CELLULAR_RESPONSES_TO_EXTERNAL_STIMULI	0.003	1.54651		COPI_DEPENDENT_GOLGI_TO_ER_RETROGRADE_TRAFFIC	0.01	1.88605
						MRNA_SPLICING	0.041	1.52354		MITOCHONDRIAL_TRANSLATION	0.01	1.83562
										METABOLISM_OF_RNA	0	1.6026

## Sheet: FIG4f
FIG4f
		subtype	BT1160-P2-B07	BT1160-P3-A03	BT1160-P3-D05	BT1160-P3-E05	BT1160-P3-F08	BT1160-P1-B10	BT1160-P1-E11	BT1160-P4-C05	BT1160-P4-H01	BT1160-P4-H03	BT1160-P3-A04	BT1160-P1-B06	BT1160-P2-G01	BT1160-P1-F12	BT1160-P3-C08	BT1160-P2-B06	BT1160-P3-H01	BT1160-P4-D03	BT1160-P4-D07	BT1160-P2-F09	BT1160-P1-D02	BT1160-P3-B12	BT1160-P2-H12	BT1160-P4-F09	BT1160-P4-F12	BT1160-P4-D04	BT1160-P2-D11	BT1160-P2-D04	BT1160-P2-C09	BT1160-P4-G07	BT1160-P1-D04	BT1160-P3-A12	BT1160-P1-C11	BT1160-P3-C05	BT1160-P4-H04	BT1160-P3-H03	BT1160-P1-D05	BT1160-P2-B11	BT1160-P3-C01	BT1160-P1-C07	BT1160-P1-G02	BT1160-P1-E02	BT1160-P1-H06	BT1160-P4-F10	BT1160-P4-E03	BT1160-P3-B03	BT1160-P3-G10
	NES	Glycolytic	-0.146	-0.468	0.175	-0.124	-0.115	0.003	-0.327	0.122	-0.28	0.179	0.325	0.143	0.659	0.131	0.002	0.433	-0.22	0.602	0.16	0.416	0.306	-0.099	-0.313	0.09	0.458	0.099	-0.001	-0.235	0.343	0.033	-0.03	-0.094	-0.334	-0.477	0.017	-0.105	0.169	-0.072	0.393	0.271	-0.106	-0.281	0.117	0.264	-0.003	0.05	-0.351
		Mitochondrial	-0.048	0.2	-0.085	0.127	0.09	0.24	0.51	0.109	0.655	-0.159	0.627	-0.048	0.227	0.838	0.65	0.543	0.926	0.104	0.716	0.538	0.038	0.292	0.206	-0.104	0.054	0.385	0.374	0.077	0.141	-0.053	0.035	0.041	0.667	-0.028	-0.09	0.03	-0.522	0.132	0.561	0.181	-0.609	0.605	0.114	-0.047	-0.025	0.775	-0.006
		Neuronal	0.062	0.776	0.251	0.489	0.197	0.519	0.133	0.502	0.383	0.452	1.104	0.409	0.831	0.623	0.395	0.783	0.542	0.6	0.866	0.288	0.511	0.396	-0.075	0.627	0.584	0.568	0.673	0.464	0.373	0.613	0.119	0.29	0.869	0.411	0.331	0.516	0.513	0.521	0.257	0.14	0.388	0.288	0.306	0.375	0.869	0.121	0.556
		Proliferative	1.221	-0.036	-0.554	1.074	1.166	0.081	0.998	1.639	0.844	0.05	-0.149	-0.388	-0.45	-0.124	-0.749	-0.555	-0.596	-0.586	-0.773	-0.549	-0.79	-0.613	1.188	-0.473	-0.26	-0.694	-0.714	-0.667	0.296	1.022	1.126	-0.323	-0.912	-0.314	0.215	-0.539	1.853	0.884	-0.335	-0.504	2.199	1.488	-0.316	-0.151	-0.525	1.202	-0.858
		subtype	BT1160-P2-B07	BT1160-P3-A03	BT1160-P3-D05	BT1160-P3-E05	BT1160-P3-F08	BT1160-P1-B10	BT1160-P1-E11	BT1160-P4-C05	BT1160-P4-H01	BT1160-P4-H03	BT1160-P3-A04	BT1160-P1-B06	BT1160-P2-G01	BT1160-P1-F12	BT1160-P3-C08	BT1160-P2-B06	BT1160-P3-H01	BT1160-P4-D03	BT1160-P4-D07	BT1160-P2-F09	BT1160-P1-D02	BT1160-P3-B12	BT1160-P2-H12	BT1160-P4-F09	BT1160-P4-F12	BT1160-P4-D04	BT1160-P2-D11	BT1160-P2-D04	BT1160-P2-C09	BT1160-P4-G07	BT1160-P1-D04	BT1160-P3-A12	BT1160-P1-C11	BT1160-P3-C05	BT1160-P4-H04	BT1160-P3-H03	BT1160-P1-D05	BT1160-P2-B11	BT1160-P3-C01	BT1160-P1-C07	BT1160-P1-G02	BT1160-P1-E02	BT1160-P1-H06	BT1160-P4-F10	BT1160-P4-E03	BT1160-P3-B03	BT1160-P3-G10
	P-val	Glycolytic	0.591	0.081	0.459	0.641	0.669	0.989	0.25	0.657	0.315	0.443	0.212	0.559	0.009	0.61	0.994	0.096	0.425	0.015	0.52	0.127	0.238	0.709	0.258	0.715	0.054	0.698	0.996	0.324	0.184	0.898	0.912	0.698	0.242	0.061	0.941	0.668	0.534	0.794	0.142	0.278	0.703	0.286	0.611	0.328	0.99	0.857	0.193
		Mitochondrial	0.833	0.374	0.67	0.571	0.692	0.212	0.035	0.638	0.006	0.419	0.005	0.817	0.278	0	0.008	0.014	0	0.614	0.001	0.02	0.86	0.195	0.376	0.618	0.785	0.076	0.088	0.701	0.514	0.811	0.88	0.839	0.006	0.896	0.636	0.885	0.024	0.574	0.014	0.39	0.01	0.007	0.557	0.835	0.9	0.001	0.977
		Neuronal	0.792	0.001	0.22	0.034	0.398	0.009	0.587	0.036	0.112	0.026	0	0.055	0	0.006	0.113	0.001	0.024	0.005	0	0.219	0.023	0.086	0.754	0.004	0.005	0.011	0.003	0.025	0.094	0.008	0.611	0.165	0.001	0.061	0.091	0.016	0.03	0.031	0.264	0.514	0.107	0.205	0.125	0.108	0	0.611	0.018
		Proliferative	0	0.907	0.045	0.001	0	0.758	0.003	0	0.011	0.852	0.62	0.174	0.119	0.676	0.027	0.066	0.064	0.04	0.009	0.083	0.01	0.049	0	0.099	0.341	0.021	0.019	0.017	0.32	0.001	0.001	0.247	0.007	0.283	0.41	0.06	0	0.007	0.277	0.082	0	0	0.236	0.628	0.053	0	0.007
[truncated: 288 more columns]

## Sheet: FIG5
FIG5
				BT1160-Subclone1					BT1160-Subclone2					BT1160-Subclone3					MGH102-Subclone1					MGH102-Subclone2					MGH102-Subclone3					MGH102-Subclone4
		Chr	Start	End	Mean		Chr	Start	End	Mean		Chr	Start	End	Mean		Chr	Start	End	Mean		Chr	Start	End	Mean		Chr	Start	End	Mean		Chr	Start	End	Mean
		1	29570	17697874	-0.029873		1	29570	19312146	0.007561		1	29570	11262551	0.126786		1	29570	11926428	0.017985		1	29570	11926428	-0.00394		1	29570	11754802	-0.010114		1	29570	11975538	-0.040709
		1	18378483	24187959	0.213458		1	19329300	23963462	0.280833		1	11296049	19485539	-0.05492		1	11975538	29120046	-0.158852		1	11975538	21176888	-0.119352		1	11806920	31944856	-0.100591		1	12013514	26471294	-0.189513
		1	24472976	31704319	-0.020901		1	23980927	29181987	0.000439		1	19629821	26900466	0.045403		1	29181987	35930528	0.118139		1	21345504	28719353	-0.255026		1	32060850	36305357	0.079537		1	26475972	28578545	-0.329494
		1	31944856	32872482	0.140095		1	29230942	32605939	0.171232		1	27308633	29181987	0.191241		1	36072500	54053504	-0.007798		1	28769775	35930528	0.006497		1	36385896	92184330	-0.039159		1	28582983	36156053	0.0742
		1	33080996	39788861	-0.019064		1	32650903	39788861	0.03566		1	29230942	36385896	-0.011186		1	54112519	109275750	0.069982		1	36072500	43285617	-0.150407		1	92184725	109492804	0.087125		1	36180849	54112519	-0.044117
		1	39883511	43705515	-0.178771		1	39883511	43270936	-0.148682		1	36397892	40423326	0.118962		1	109283186	114035572	-0.203973		1	43354464	109709039	-0.054684		1	109502932	154963853	-0.116301		1	54225464	65641559	0.09064
		1	43708138	52609051	-0.006137		1	43285617	53889834	0.001679		1	40463718	63550636	-0.030739		1	114153919	154870280	-0.058768		1	109709551	112671619	-0.367424		1	154974395	156677397	0.100375		1	66374579	91404869	-0.091049
		1	52827342	64693058	-0.126913		1	53945929	64966504	-0.129927		1	63572693	95247225	0.063755		1	154936991	156728799	0.124604		1	112700746	155173475	-0.169997		1	156728799	161177968	-0.153091		1	92014426	108809526	0.093463
		1	64966504	113977869	0.06251		1	65232145	114716894	0.059083		1	95479356	109206781	-0.124043		1	156736960	161132688	-0.078851		1	155184971	157045370	0.020559		1	161178013	168247343	-0.419749		1	108858228	112620825	-0.248949
		1	114511160	150164720	-0.05119		1	114758676	149839767	-0.078641		1	109238169	114758676	0.102436		1	161158856	162599842	-0.448634		1	157138474	161069970	-0.211314		1	168253025	198757283	-0.140866		1	112671619	155227422	-0.11836
		1	150236156	154627999	0.248175		1	149842736	150579738	0.100479		1	114780685	150164720	-0.05668		1	162812817	175192999	-0.040865		1	161118111	165827755	-0.460477		1	200410056	248859144	0.019665		1	155244699	156601496	0.094241
		1	154870280	177164973	0.042671		1	150765957	154275875	0.318376		1	150236156	154275875	0.141897		1	175743770	193254815	-0.227083		1	165911618	178093984	-0.115258		2	266398	16666331	0.206589		1	156659532	161069970	-0.143113
		1	178093984	220272454	-0.050075		1	154351307	161132688	0.108012		1	154351307	155331114	-0.140773		1	196609225	205813748	0.027504		1	178484147	193254815	-0.309417		2	17788941	27651508	0.125512		1	161118111	166856344	-0.532938
		1	220664461	244057476	0.106874		1	161158856	205211566	-0.005922		1	155562807	179196579	0.067863		1	206464443	212052006	-0.255149		1	196609225	206464443	-0.072504		2	27663840	46583121	0.055512		1	166876327	179358680	-0.096942
		1	244452134	248859144	-0.113685		1	205273343	220090462	-0.123164		1	179229684	186988981	-0.070661		1	212107400	248859144	0.095129		1	206496889	212107400	-0.277514		2	46617119	63607197	0.235587		1	179877803	198757283	-0.278499
		2	266398	12742734	0.09033		1	220148041	239915452	0.140098		1	192812283	205631962	0.122631		2	266398	16666331	0.146868		1	212414901	248859144	0.018027		2	63827843	73253021	0.106299		1	200410056	202809470	0.108394
		2	15561330	25039694	-0.086747		1	241519785	248859144	-0.097779		1	205750276	224193441	-0.136995		2	17788941	99401326	0.02595		2	266398	19990131	0.294186		2	73284431	101308701	0.042408		1	202889135	211316385	-0.18818
		2	25159137	37324808	0.090019		2	266398	10427617	0.131676		1	224330387	230978875	0.049921		2	99490035	113627090	-0.184272		2	20052028	37253403	0.179298		2	101894689	113962596	-0.118432		1	211374946	248859144	0.016738
		2	37738468	45612165	-0.091402		2	10448504	24919839	-0.053426		1	231000595	235504481	-0.136463		2	113643396	159904749	-0.025441		2	37324808	46763129	0.201304		2	117832379	165392732	-0.024091		2	266398	12742734	0.141815
		2	46187990	53787610	0.164156		2	24972094	37738468	0.111271		1	235650754	248859144	0.048405		2	160493794	216102783	0.125232		2	46941855	55269347	0.360076		2	165689407	174429575	0.336725		2	14650814	26244726	-0.098449
		2	53818819	71227083	-0.013927		2	38377285	45612165	-0.119362		2	266398	17800242	0.246881		2	216206303	219245478	-0.052844		2	55284522	72892158	0.206811		2	174487094	215436172	0.131415		2	26290468	27623215	0.094095
		2	71435069	74494886	-0.328006		2	46187990	55112621	0.128031		2	18560680	47335514	-0.006742		2	219250337	229714558	0.255705		2	73075619	74683853	0.146231		2	216034096	219236669	-0.017541		2	27651508	45612165	-0.016893
		2	74508580	85059472	-0.035269		2	55232563	71130239	-0.008074		2	47810101	70248660	0.077603		2	229923239	241817413	0.017866		2	74893359	85603196	-0.049734		2	219245478	227718012	0.22432		2	46187990	55232563	0.08805
		2	85310388	99163157	0.190658		2	71150101	74529939	-0.278335		2	70281191	74683853	-0.017709		3	3057956	25664939	-0.008055		2	85612066	100142739	0.135035		2	229271285	234497053	-0.013316		2	55269347	69905575	-0.037926
		2	99181058	113627090	-0.066229		2	74533348	101024032	0.121341		2	74893359	97995891	0.09011		3	25790039	40468587	-0.102198		2	100322733	113643396	-0.06084		2	235055714	241817413	0.116641		2	69942945	73873659	0.105858
		2	113643396	127637729	-0.217168		2	101252866	128318577	-0.131321		2	98594390	112663827	-0.121423		3	40490236	47850195	0.005748		2	113756823	162838730	0.077591		3	3057956	25664939	-0.047574		2	73958961	85612066	-0.133917
		2	127652639	191020960	-0.027103		2	130129222	152649834	0.057024		2	112764677	154858352	0.05177		3	48089272	49022293	0.218041		2	163736012	174720318	0.319758		3	25790039	40468587	-0.185879		2	85649282	99340702	-0.016713
		2	192195709	210477652	0.149392		2	152717997	172082430	-0.113127		2	156342348	181930738	-0.08763		3	49023495	50292918	0.043846		2	175005369	201451579	0.228498		3	40490236	47246601	0.010346		2	99401326	113496189	-0.195951
		2	214410501	225042445	0.036412		2	172608669	196927796	-0.005432		2	182794464	199955935	0.182824		3	50299421	52535054	-0.070008		2	201480846	216102783	0.33075		3	47346816	48919385	0.157894		2	113599043	127388465	-0.064415
		2	225654018	233566782	0.163212		2	197311173	218568361	0.134368		2	200008540	207769563	-0.020195		3	52685917	73624940	-0.027698		2	216206303	219229717	0.053737		3	48986382	50328251	-0.003699		2	127526886	152649834	-0.034601
		2	234019522	241817413	-0.102393		2	218659655	224039319	-0.020918		2	208025560	218254356	0.104441		3	75435110	101677495	0.078981		2	219236669	224585397	0.399521		3	50340980	53865800	-0.126099		2	152717997	165392732	-0.121251
		3	3057956	11263557	0.102499		2	224585397	233566782	0.130242		2	218270257	241817413	-0.043798		3	101686782	120349339	0.19553		2	225042445	234019522	0.105387		3	53882202	109337572	-0.034409		2	165689407	178516462	0.06859
		3	11557665	37984469	-0.179595		2	234019522	241817413	-0.115639		3	3057956	12841588	-0.049898		3	120451253	122793824	-0.209509		2	234497053	241817413	0.1808		3	111665750	119677454	0.074841		2	178779963	206792509	0.056936
		3	38007188	42876165	0.130997		3	3057956	12159351	0.085076		3	12871916	40518736	0.07437		3	122881139	132678097	-0.054133		3	3057956	10293449	-0.033428		3	120349339	133590261	-0.092225		2	207167267	215436172	0.174539
		3	42917641	47246601	0.008952		3	12539623	38143022	-0.180868		3	40574685	71583989	0.022525		3	132722442	141747560	0.102273		3	10708031	23923692	0.025178		3	133779006	139539829	0.103441		2	216034096	219218990	-0.120168
		3	47283451	49683963	0.126179		3	38255488	42595114	0.139933		3	72446918	101677495	-0.117321		3	141926514	156555184	-0.213555		3	23946591	39412542	-0.162429		3	140577397	154324497	-0.184789		2	219229717	226799759	0.10027
		3	49719695	52711146	-0.060448		3	42601080	47346816	0.006167		3	101686782	120602500	0.093246		3	156706770	182985953	0.047602		3	40312424	47513761	0.037289		3	155806351	179338583	-0.037554		2	226999215	238926269	-0.044982
		3	52770949	58433857	0.118036		3	47413441	49358600	0.172065		3	120742993	142225607	-0.001997		3	183116075	198222513	0.054401		3	47580792	49022293	0.226721		3	179394931	198222513	0.049539		2	239401654	241817413	0.099727
		3	58502360	101566446	0.001863		3	49412998	52706083	-0.0183		3	142448062	156539138	0.283949		4	88211	6709880	0.088597		3	49023495	51384198	0.047127		4	88211	2732565	0.052556		3	3057956	17090594	0.100346
		3	101594437	114329714	0.133783		3	52711146	58433857	0.127354		3	156555184	179240093	0.04233		4	6717671	31146805	-0.005634		3	51389397	56621818	-0.025145		4	2756376	37623495	-0.064176		3	18444817	47513761	0.089043
		3	115147271	128916067	-0.020325		3	58502360	101770562	0.00041		3	179267002	185633551	0.157124		4	36244509	39782792	-0.132563		3	56683237	64200965	0.065185		4	37686376	40246967	-0.100584		3	47580792	48847846	0.412689
		3	129161293	138174949	-0.108914		3	101827392	119146068	0.130094		3	185938136	198043720	0.021199		4	40158252	68245720	0.168394		3	66038834	93974066	-0.098593		4	40630875	55905034	0.179088		3	48898993	51948867	0.160902
		3	138298389	188154057	0.049232		3	119205153	138834938	-0.055849		4	88211	20752907	-0.157875		4	68350089	80125454	-0.010516		3	94055668	108694846	0.108614		4	56328625	78939438	0.027872		3	51981199	67654614	0.093786
		3	188180812	198043720	-0.051914		3	139006268	154257827	0.122171		4	21853188	77819615	-0.001759		4	80204329	102868896	-0.082917		3	109337572	119677454	0.194879		4	80125454	86002670	-0.108571		3	69013961	101513241	0.045714
		4	88211	7057952	-0.191862		3	154324497	190412143	0.039014		4	77952790	88284769	0.07295		4	102889242	112270047	0.110818		3	120349339	122730840	-0.149608		4	86594131	99062813	-0.228186		3	101522979	119468830	0.255695
		4	7068197	39451536	-0.049496		3	191398670	198043720	-0.047333		4	88521789	109540896	0.159289		4	112442620	141733987	-0.018134		3	122793824	132722459	-0.020121		4	99088801	138242349	-0.065804		3	119494708	122793824	-0.061744
		4	39458948	51916837	0.080883		4	88211	39032922	-0.151759		4	109703583	133208606	0.034794		4	143223830	189963204	0.094739		3	133590261	143060546	0.064723		4	139177218	154550435	0.037593		3	122881139	132368298	0.057435
		4	52038319	68350089	-0.049849		4	39126857	64409468	-0.013043		4	138178177	158672255	-0.066252		5	189972	34008108	0.092114		3	143848531	154324497	-0.268919		4	154571086	169010275	-0.075369		3	132539032	139389732	0.283596
		4	68670628	84966391	0.160643		4	67701179	105895986	0.150356		4	158709623	182917936	0.113047		5	34043832	55994993	-0.037179		3	155806351	177228000	-0.053216		4	169271105	183713594	0.119532		3	139539829	146163653	0.090793
		4	86594131	106321495	0.130034		4	106321495	189963204	-0.062974		4	183040119	189963204	-0.100662		5	56896152	88691041	0.120418		3	177752305	185938136	0.103824		4	184023526	189963204	-0.00073		3	146544864	157160760	-0.159907
		4	106349226	124712732	0.003816		5	189972	10308026	-0.180257		5	189972	10266412	-0.216974		5	88904257	111739726	-0.021723		3	186110318	198222513	0.056114		5	189972	62628582	-0.004784		3	158545730	179267002	0.051044
		4	128222931	157366075	-0.123496		5	10440388	40860175	-0.019096		5	10308026	32444761	-0.055683		5	111997464	128189688	0.184951		4	88211	6709880	0.108154		5	64372869	82278577	0.099541		3	179338583	198222513	0.193426
		4	158672255	189963204	-0.017911		5	40982939	55817157	-0.19622		5	32604079	43515145	-0.19009		5	129114028	140043299	0.091665		4	6717671	40630875	-0.059024		5	83077863	109409994	-0.079341		4	88211	2841098	0.09295
		5	189972	6339884	-0.158702		5	55922853	80650086	-0.036717		5	43557758	77868780	0.016462		5	140125619	140706676	-0.060335		4	41216714	73258798	0.180123		5	109869625	138935034	0.123405		4	2930076	16084378	0.00205
		5	6378594	40798374	0.024284		5	80876460	91439085	0.151773		5	78294755	90514553	0.183155		5	141012344	141619055	0.310587		4	74303099	83523348	0.002007		5	139283244	141012344	-0.169856		4	16227410	39451536	-0.071787
		5	40835335	56925532	-0.194309		5	93594615	132490798	-0.040981		5	90529584	132963634	0.031502		5	141636870	147782848	0.111825		4	84966391	94668227	-0.151502		5	141012344	141138625	0.150682		4	39458948	52038319	0.037446
		5	56971675	79327215	-0.04666		5	132737638	138935034	0.259291		5	133026604	139331677	0.322256		5	148442836	150946289	-0.282257		4	98443861	154753118	0.02738		5	141176383	141879246	0.397363		4	52659335	67701179	0.180485
		5	79686648	95823005	0.118744		5	139283244	141176383	0.075147		5	139369720	140569103	0.101884		5	151028993	172771195	-0.09473		4	155376970	168537786	-0.067702		5	141942047	149354583	0.024689		4	68212470	83523348	0.041345
		5	95824383	126595418	-0.098373		5	141180529	149369653	-0.159996		5	140645408	141651419	-0.122773		5	172952685	177511274	0.115721		4	168928457	189963204	0.080515		5	149369653	173139284	-0.163621		4	84966391	94668227	-0.217918
		5	126627252	134391992	0.075467		5	149551552	154038936	-0.035584		5	141682221	151687165	0.081052		5	177517469	181261139	-0.103334		5	189972	36688334	0.077617		5	173164387	179610026	0.028554		4	98443861	109730077	-0.030541
		5	134411898	138935034	0.28969		5	154220478	172969771	-0.170603		5	151772532	172691540	-0.063463		6	351355	26659752	-0.130185		5	37249428	56896152	-0.033937		5	179634784	181261139	-0.210576		4	110199199	129093607	-0.151301
		5	139283244	141012344	0.097311		5	173035445	177554541	0.115374		5	172771195	177474401	0.10276		6	26956554	30744554	0.112595		5	56925532	78770021	0.220232		6	351355	15522040	-0.170303		4	129116640	151015727	-0.092141
		5	141012344	149944793	-0.150546		5	177596124	181261139	-0.13327		5	177497606	181261139	-0.077121		6	30900156	42868560	-0.138628		5	78986087	91439085	0.098573		6	15663058	26546254	-0.063579		4	151104652	165498320	-0.068346
		5	149993455	154817607	-0.07415		6	693111	18155074	-0.142933		6	693111	17611719	-0.204358		6	42889925	127288567	0.109928		5	93594615	107670895	-0.080203		6	26600744	30563723	0.154365		4	167234796	183713594	0.120376
		5	154876793	172952685	-0.217589		6	18223853	26139116	0.078427		6	17987623	30064909	-0.083886		6	127343609	170584692	-0.073999		5	108382098	115914081	0.217657		6	30597179	31158238	0.022903		4	184023526	189963204	-0.030331
		5	172969771	177554541	0.083397		6	26157107	30327150	-0.164616		6	30070333	34696859	0.15599		7	260745	26213356	0.191237		5	116412762	137736090	0.146578		6	31180731	32168281	-0.19856		5	189972	31329146	0.174705
		5	177596124	181261139	-0.145919		6	30346884	43450430	-0.029828		6	34773794	53148829	0.032535		7	26374329	36724549	0.051654		5	137754376	140706676	0.002117		6	32178096	33696574	-0.032456		5	31532196	58460260	-0.062093
		6	693111	18264823	-0.162871		6	43506556	53616970	0.220041		6	53349179	73509236	-0.104856		7	37449249	55433742	0.228028		5	141012344	141512981	0.325066		6	34246231	41933046	-0.188621		5	58859394	77429807	0.115863
		6	20212399	26476621	0.058481		6	53924121	109441171	-0.095352		6	73523797	110815958	0.008593		7	55572988	66154568	0.373671		5	141619055	147510056	0.10989		6	42087461	47309905	0.067213		5	77620611	91383359	-0.011627
		6	26526579	30626395	-0.198594		6	109465968	136195574	0.141114		6	110895713	117710640	0.133802		7	66401338	77798580	0.173507		5	147782848	151270440	-0.225637		6	47627263	89118081	-0.010484		5	91439085	103562793	-0.199775
		6	30646823	36605600	-0.02922		6	136289851	154834244	-0.134785		6	118317676	136289851	-0.11882		7	77957503	99408829	0.331236		5	151347590	173616660	-0.068847		6	89165565	110254275	0.023279		5	107670895	122464219	0.124936
		6	36875024	43181507	-0.113457		6	155314493	170584692	0.110377		6	137219449	155314493	-0.224284		7	99419616	116922049	0.201181		5	173961976	179796647	0.067998		6	110815958	127288567	0.073601		5	122830108	137598379	0.091762
		6	43224587	55402493	0.159534		7	520296	2664802	-0.09585		6	157210779	170584692	-0.060919		7	117230103	135170795	0.292982		5	179806952	181261139	-0.242212		6	127343609	143490010	-0.257395		5	137736090	141012344	-0.052661
		6	56954628	106325820	-0.100838		7	2844324	16645817	0.177371		7	520296	6484242	-0.008716		7	135211534	149090782	0.147203		6	351355	21598619	-0.254342		6	143511690	170584692	-0.070382		5	141012344	141512981	0.500504
		6	106571978	136195574	0.111584		7	16706523	23201011	-0.081232		7	6589374	65006743	0.077626		7	149126346	151144436	-0.049778		6	24154900	27403904	-0.117516		7	260745	55956501	0.141889		5	141619055	142013041	0.226546
		6	136289851	155314493	-0.128853		7	23311729	29990289	0.163438		7	65074713	74405943	-0.125072		7	151227230	159144957	0.231609		6	27473118	30926459	0.033151		7	56000181	107202529	0.224608		5	142154443	149369653	-0.101211
		6	157210779	170584692	0.082584		7	30026801	44769881	-0.053938		7	74602604	99419616	-0.050388		8	232231	8244865	0.215062		6	31158238	42194916	-0.211748		7	107475659	116508541	-0.028488		5	149551552	150904983	-0.386862
		7	520296	4771443	-0.086752		7	44824564	57473546	0.110997		7	99457371	103329511	0.006431		8	8386498	27311319	-0.04356		6	42217865	75250323	-0.039222		7	116561184	130668748	0.249439		5	150946289	173235357	-0.112731
		7	4794312	16645817	0.165215		7	63304056	75237696	0.013973		7	103344873	107931730	-0.139936		8	27459391	43085788	0.199588		6	75284968	127288567	0.042186		7	131496636	149297302	0.155902		5	173329503	178966433	0.033948
		7	16706523	23201011	-0.068592		7	75395383	79471208	-0.12913		7	108456717	131496636	0.038646		8	43202855	73441526	0.250483		6	127343609	147390476	-0.236334		7	149497817	159144957	0.032774		5	178996206	181261139	-0.223922
		7	23311729	29917066	0.186682		7	80219402	100155944	0.055442		7	131558217	141702153	0.197402		8	73747708	93819234	0.354703		6	147737547	170584692	-0.093369		8	232231	11201366	0.025741		6	351355	16761491	-0.162162
		7	29990289	44824564	-0.061977		7	100168750	116922049	-0.032829		7	141787922	159144957	-0.067641		8	93926066	125091840	0.239851		7	260745	23275108	0.169636		8	11328146	27459391	-0.214167		6	17611719	26659752	-0.077959
		7	44848083	55862789	0.158111		7	117230103	128343908	0.249419		8	232231	23457695	-0.089166		8	125367120	141195808	-0.100244		7	23311729	38631567	0.025033		8	27615031	42897290	0.032658		6	26956554	30691420	0.098118
		7	55942225	74897835	0.020678		7	128410252	135166215	-0.00113		8	23575463	29263124	0.04555		8	141432454	145056030	0.132781		7	38932394	44709066	0.262234		8	43030539	65634217	-0.028555		6	30742733	32002681	-0.303869
		7	75149817	87059699	-0.095488		7	135170795	149028641	0.101391		8	30177208	38973909	-0.055512		9	29739	41282846	0.111492		7	44769881	55433742	0.131211		8	65771261	85220421	0.053259		6	32128253	35728583	-0.121077
		7	87196337	100065038	0.084253		7	149090782	159144957	-0.060102		8	38988662	81112068	0.130389		9	64413142	90898549	0.038765		7	55572988	66093558	0.421512		8	85284073	98036716	0.046626		6	35833874	42142619	-0.193398
		7	100082548	101097967	-0.109914		8	232231	9905366	-0.106696		8	81447523	95269201	0.055236		9	91361913	99230615	-0.127466		7	66154568	73705161	0.283809		8	98046469	116944487	-0.03145		6	42194916	57055239	0.058677
		7	101161596	116798386	0.014334		8	10428891	22133384	0.076364		8	96235634	115809673	0.197539		9	99866891	111654351	0.085859		7	73719672	87876357	0.185959		8	117540262	125438405	-0.030399		6	57170307	100881372	0.081966
		7	116922049	128032107	0.25564		8	22141951	33473422	-0.084681		8	116766925	134713049	0.066152		9	111670246	123268576	-0.203063		7	88202889	95596491	0.416602		8	126558393	144393242	-0.147603		6	102070083	110180004	-0.01445
		7	128092609	133082088	-0.018806		8	33501260	52745843	-0.012943		8	135656722	145056030	-0.092025		9	123930152	128109245	0.030257		7	96322147	100322196	0.320344		8	144409349	145056030	0.009236		6	110254275	127459391	0.120772
		7	134066589	149028641	0.074146		8	53251697	81732903	0.058836		9	29739	17503923	0.112555		9	128128462	136728184	0.113527		7	100341908	105522267	0.221094		9	29739	21937651	0.034114		6	127519191	165986603	-0.14789
		7	149090782	159144957	-0.056929		8	85146076	94881746	-0.187736		9	19050983	35073249	-0.014119		9	136793257	138252994	0.005957		7	105567677	117230103	0.14332		9	22121097	35854847	-0.127346		6	166342591	170584692	0.011827
		8	232231	9905366	-0.092942		8	94949411	109345953	0.139784		9	35080016	72365235	-0.105909		10	254637	15371062	-0.277259		7	117874139	140404433	0.281531		9	36124451	76787569	0.034451		7	260745	8094272	0.139186
		8	10428891	22254600	0.068311		8	109565996	133571940	-0.101751		9	72836351	108934116	0.034252		10	15860520	46811989	-0.291572		7	140479569	149497817	0.114256		9	76906087	89005010	0.006516		7	8262687	23703249	0.299006
		8	22357563	33473422	-0.084111		8	134713049	145056030	0.023837		9	108950744	127223166	0.107503		10	47384273	69104811	-0.199469		7	149734575	151144436	-0.100935		9	89178767	105552433	-0.164365		7	24758113	32495283	0.071697
		8	33501260	51899186	-0.013059		9	29739	33625293	-0.003644		9	127393660	128322742	-0.077366		10	69172861	73244504	-0.416886		7	151227230	159144957	0.243605		9	105641118	113401333	-0.103873		7	32588721	39610320	0.193531
		8	52745843	80874781	0.05439		9	33920404	72365235	-0.15746		9	128334072	137028922	0.036498		10	73248862	99958381	-0.256201		8	232231	11839309	0.174434		9	114056591	122159819	-0.29018		7	39708124	44575051	0.336579
		8	81112068	94949411	-0.133124		9	72836351	89316703	-0.026774		9	137037957	137870016	-0.12082		10	100009919	133421307	-0.203348		8	11869448	27311319	-0.049283		9	122264839	127905408	-0.171608		7	44582287	64078549	0.108582
		8	95116455	109565996	0.129338		9	89359662	96383710	-0.199277		10	254637	3172841	-0.088821		11	207428	9528524	-0.069641		8	27459391	38060365	0.301803		9	127917038	131740074	0.000199		7	64354860	76516521	0.261962
		8	109691791	130443660	-0.108391		9	96418329	105552433	0.04995		10	3785281	45672780	0.145177		11	9752991	32993316	0.135984		8	38144076	73982783	0.216693		9	132079908	136841187	-0.048083		7	76627261	100125511	0.277183
		8	132848807	145056030	0.004965		9	105641118	113050043	-0.119602		10	45792961	72013564	-0.050778		11	33033582	57661868	0.122738		8	74029087	124487914	0.259133		9	136851027	138252994	-0.223545		7	100155944	103344873	0.209062
		9	29739	33025168	-0.066278		9	113056759	137870016	0.042184		10	72089032	133421307	-0.139767		11	57701187	61333212	-0.263716		8	124539458	141002216	-0.025628		10	254637	12123225	-0.224299		7	104907232	114693772	0.050125
		9	33039907	36677683	-0.240834		10	254637	17800868	0.04484		11	207428	8106112	-0.177855		11	61369509	66069308	-0.017146		8	141195808	145056030	0.128411		10	12169961	17800868	-0.073773		7	115019916	138589993	0.291742
		9	37358149	71986054	-0.156868		10	18541869	27542237	0.15403		11	8169055	34916499	0.071666		11	66244747	67421183	0.095074		9	29739	20995955	-0.030716		10	18541869	69209099	-0.202082		7	138838101	149255609	0.15651
		9	72365235	87974753	0.066145		10	28334486	68694482	-0.060887		11	35020591	61447529	-0.000603		11	67435408	77215239	-0.122051		9	21335380	35758575	-0.159251		10	69401882	72276036	-0.446413		7	149297302	152676165	-0.05301
		9	88478694	96383710	-0.151978		10	68792377	72013564	0.033577		11	61639449	62727384	0.260081		11	77474635	94493908	0.020912		9	35809732	88584274	0.023891		10	72355230	92353964	-0.232335		7	152855378	159144957	0.118709
		9	96418329	105552433	0.090524		10	72089032	73874591	-0.262141		11	62740293	65116384	0.041146		11	94499583	119030906	0.141089		9	89005010	100352939	-0.217307		10	92574076	97426076	-0.076584		8	232231	12756073	0.083681
		9	105641118	112881671	-0.058727		10	74121363	99394330	-0.139925		11	65117708	67586660	0.168447		11	119057202	134411918	0.071023		9	100451711	111654351	-0.062748		10	97433441	103290351	-0.151866		8	13031503	26514092	-0.172048
		9	113050043	121785530	0.141089		10	99430624	119892556	-0.243134		11	67612535	88337787	-0.018138		12	389454	7018510	-0.001318		9	111670246	123930152	-0.299034		10	103351134	133421307	-0.199924		8	26658178	42541926	0.141355
		9	122159819	130704894	0.055507		10	119944658	133421307	-0.140882		11	89498187	113946565	-0.171905		12	7071032	10329600	-0.349511		9	124814885	136373681	-0.033908		11	207428	10509189	-0.246684		8	42843325	78605267	0.192096
		9	131123152	136841187	0.12063		11	207428	6481479	-0.10135		11	114250676	134411918	0.001202		12	10391874	27325959	-0.035251		9	136400168	138252994	-0.205021		11	10541230	33033582	-0.058765		8	78719765	116766925	0.193924
		9	136851027	137870016	-0.006605		11	6484679	46380554	0.032649		12	389454	7158945	0.106089		12	27425289	51028566	0.123916		10	254637	12123225	-0.325311		11	33079454	46674818	-0.056049		8	116849463	124728429	0.060221
		10	254637	30115494	0.079893		11	46383837	57661868	0.214993		12	7218574	12696207	-0.085856		12	51060424	55954027	-0.164735		10	12169961	68694482	-0.228915		11	46700615	59127410	-0.131823		8	125022283	143359979	-0.092761
		10	30374448	50625163	-0.075773		11	57701187	65663094	0.076087		12	12829975	28581511	0.087156		12	55996683	89353271	-0.035827		10	68792377	73244504	-0.424335		11	59155039	61430031	-0.362366		8	143541453	145056030	0.109721
		10	50816495	72013564	0.091202		11	65720947	77918432	-0.10217		12	29340980	48957551	-0.073089		12	89526024	109536705	0.032839		10	73248862	89645572	-0.269848		11	61447529	65856896	-0.214195		9	29739	19373545	0.158427
		10	72089032	75182123	-0.106263		11	77994678	117316259	-0.00886		12	49019197	54122234	0.060208		12	109573874	133214831	0.105448		10	89774939	112446917	-0.227227		11	65862026	71818238	-0.126279		9	19380254	34998900	0.054565
		10	75231448	98244897	-0.000707		11	117817525	122959798	0.261333		12	54189008	57213351	0.202551		13	18871967	23411513	0.119282		10	112818744	133421307	-0.197803		11	71997597	78139660	-0.249808		9	35073249	64413142	0.218845
		10	99394330	101818465	-0.181909		11	123063230	134411918	-0.186209		12	57234935	64162221	-0.062386		13	23487464	25288009	-0.029015		11	207428	10509189	-0.168653		11	78188822	107666779	-0.14265		9	65734041	89498130	0.007238
		10	101843920	133421307	-0.039341		12	389454	6607476	-0.046976		12	64451127	71705046	0.175221		13	26051031	32428311	-0.129416		11	10541230	27506773	-0.022858		11	107928293	134411918	-0.02396		9	89606555	99154192	-0.157023
		11	207428	6593758	0.005706		12	6663148	7936275	0.247377		12	71800285	104106524	-0.002345		13	32509395	40921749	0.030195		11	28527041	57701187	0.019452		12	389454	7218574	-0.075232		9	99221956	114598373	0.113837
		11	6603620	17476845	0.14893		12	8055503	19720801	-0.089825		12	104138289	110502117	-0.104743		13	41061440	45393413	0.026846		11	57712221	61430031	-0.30258		12	7479897	10329600	-0.385913		9	114806126	122905341	-0.16018
		11	17783055	46874396	0.031584		12	21379978	55757278	0.030162		12	110583320	112418838	-0.222495		13	45536630	49792921	-0.105848		11	61447529	65862026	-0.136793		12	10391874	27695564	-0.118754		9	122913330	128334072	0.243782
		11	46918642	57740973	0.200093		12	55817756	57006446	0.318955		12	112509913	122147347	0.060535		13	49936490	52194465	-0.000403		11	65867653	66729226	-0.015054		12	27756295	50821122	0.088964		9	128361470	134034666	0.407593
		11	57743554	66002176	0.041925		12	57095476	70637440	0.134469		12	122227534	133214831	-0.033709		13	52450628	79424328	0.097961		11	66843328	72110782	-0.152768		12	50932517	113391625	-0.061277		9	134068535	136985435	0.166646
		11	66049180	75422280	-0.135378		12	71586310	133214831	0.025752		13	18871967	25288009	-0.018041		13	79556075	97469128	0.01954		11	72221950	77610355	-0.248871		12	113438276	133214831	0.113827		9	136993984	138252994	-0.130683
		11	75572783	117098437	-0.017233		13	18871967	20903048	0.146976		13	26051031	38363619	0.137857		13	98024297	106568164	0.030591		11	77637805	107457844	-0.010867		13	18871967	23889419	0.072413		10	254637	12196144	-0.3654
		11	117176894	123655244	0.245564		13	21149084	28495128	-0.024548		13	38887131	48047222	0.039181		13	108218368	114327328	-0.121529		11	107666779	118572970	0.104608		13	23946782	31162388	-0.108351		10	12250589	17800868	-0.223597
		11	123741675	134411918	-0.170087		13	28678925	37870425	0.142651		13	48095131	97469128	-0.046337		14	18999012	22881580	-0.12322		11	118603033	134411918	-0.012911		13	32299122	44580432	0.050691		10	18541869	42638568	-0.350646
		12	389454	6493841	-0.134877		13	38363619	43786908	-0.050243		13	98024297	114327328	-0.028341		14	22919184	31026401	0.069915		12	389454	7479897	-0.042017		13	44809630	49585583	-0.143774		10	42834937	63155031	-0.198882
		12	6538374	8055503	0.193642		13	43879727	49293485	0.053751		14	18999012	24441834	-0.185912		14	31096450	50231558	0.178221		12	7503893	10391874	-0.335716		13	49633872	63742804	-0.057518		10	63521850	73096974	-0.442328
		12	8097771	49019197	-0.020924		13	49444126	52700909	-0.092029		14	24442905	55767717	-0.12484		14	50312548	60658259	0.164034		12	10409757	27325959	-0.039072		13	67230445	83882393	-0.018141		10	73169055	79445627	-0.328975
		12	49110900	51997078	0.139238		13	57729311	94407401	-0.265277		14	56301526	67600287	-0.19803		14	60724348	70600690	0.049289		12	27425289	51028566	0.112659		13	90119719	114327328	-0.127952		10	79516440	99756134	-0.304585
		12	52059507	56103505	0.011851		13	94634645	114327328	-0.17429		14	67651720	74738620	-0.069714		14	70809534	75955078	0.013672		12	51060424	55954027	-0.185285		14	18999012	23183674	0.026872		10	99958381	133421307	-0.261045
		12	56113907	57095476	0.373417		14	18999012	22589269	-0.075059		14	74859435	105480170	-0.269898		14	76084585	81533861	0.071553		12	55996683	113438276	0.02008		14	23299447	24232454	0.100783		11	207428	3391752	-0.224987
		12	57213351	71927248	0.129818		14	22613215	35277614	-0.182464		15	20506180	43531620	-0.0963		14	85654426	93707876	-0.029078		12	113966371	133214831	0.133617		14	24239242	34630183	0.197181		11	3826371	9448126	-0.090397
		12	74545430	133214831	0.01497		14	35404754	57152177	-0.079605		15	43590253	56465137	0.102762		14	94081245	104180894	0.064366		13	18871967	24968487	0.128688		14	34714823	50633068	0.15533		11	9528524	57743554	0.033382
		13	18871967	21704498	0.115013		14	57269008	70359731	0.067562		15	56918571	66524532	-0.049365		14	104605647	105480170	-0.147644		13	25172288	32299122	-0.086638		14	50668331	58373887	0.182661		11	57751781	61369509	-0.298037
		13	23411513	27945590	-0.047764		14	70417061	77469474	-0.142593		15	67255195	72602985	0.131553		15	20506180	38357249	-0.145385		13	32428311	43114224	0.075294		14	58427614	74859435	0.056066		11	61398863	66846546	-0.053463
		13	28295335	37870425	0.122942		14	77616773	105480170	-0.058268		15	72738476	75626469	-0.077054		15	38565575	58693125	-0.183394		13	43879727	50020481	-0.045272		14	74903745	88792752	0.067271		11	66958376	75669120	-0.19012
		13	38363619	52033600	-0.020653		15	20506180	50355408	0.029311		15	75648706	83067354	0.070851		15	58749978	64703281	-0.372665		13	50125720	75549439	0.117878		14	88881078	99271524	-0.024331		11	76143195	83286407	-0.023391
		13	52129078	95579759	-0.219684		15	50372202	65133836	0.163083		15	84169896	90922584	-0.131264		15	64868007	69456194	-0.2351		13	75606020	94596257	0.011659		14	99480889	103858049	0.189339		11	85627922	120319944	0.197275
		13	95644703	114327328	-0.143206		15	65185342	73634134	-0.075119		15	90954093	101976543	-0.241321		15	70098176	74756202	-0.336277		13	94634645	114327328	-0.124425		14	103928269	105480170	0.034793		11	120333682	134411918	0.182949
		14	18999012	21537216	-0.07145		15	73714518	90102504	0.088875		16	53628	2214807	-0.090638		15	74803198	78171949	-0.203393		14	18999012	23299447	-0.092631		15	20506180	30145567	0.150406		12	389454	2805423	0.318349
		14	22589269	35029567	-0.174917		15	90229679	101976543	-0.134307		16	2235742	3401065	0.150419		15	78282196	90082206	-0.370325		14	23302848	26597754	0.067146		15	30214540	40039188	0.0963		12	2835544	7071032	0.085008
		14	35113130	55411858	-0.080596		16	53628	14896160	-0.078803		16	3409370	8797648	-0.012683		15	90102504	101976543	-0.223306		14	30620063	39432500	0.208332		15	40307935	50355408	-0.012232		12	7109273	10420595	-0.208594
		14	55701526	67360265	0.082133		16	15056079	28735730	0.014336		16	8849331	19706793	0.113725		16	53628	5034141	0.146593		14	45042322	55411858	0.139918		15	50372202	56918571	0.128104		12	10442300	29381189	0.121125
		14	67386516	73932511	-0.029411		16	28837237	33363478	-0.11993		16	19858467	30194306	-0.065749		16	5087379	30670814	-0.024906		14	55701526	64750247	0.064968		15	57299281	64868007	-0.126861		12	30695986	51217708	0.310309
		14	73950414	77457952	-0.181736		16	46621626	57284687	0.122814		16	30197561	31231537	-0.174679		16	30741409	32188107	-0.278072		14	64879883	71741229	0.029984		15	64958700	72376476	-0.0467		12	51271362	55842966	-0.097823
		14	77469474	105480170	-0.048449		16	57366190	68023442	-0.05034		16	31382997	75000173	-0.06989		16	46689518	56944863	-0.073696		14	72894116	77761104	0.046055		15	72602985	75357114	-0.096643		12	55954027	56688408	0.125602
		15	20506180	32697098	-0.05232		16	68229259	90044975	0.022467		16	75110994	90044975	0.024099		16	57083531	85676204	0.117357		14	77761207	94390693	-0.067459		15	75368630	78282196	0.046584		12	56731628	93408146	0.011931
		15	33194733	49367869	0.061877		17	386254	5432876	-0.057153		17	386254	18328055	-0.016189		16	85799608	90044975	-0.084894		14	95158010	103714249	0.124118		15	78299794	88480773	-0.11689		12	93516213	109093631	0.167908
		15	49656232	65133836	0.172008		17	5448830	7579005	0.118822		17	18363563	27626438	0.128276		17	386254	8290092	-0.102213		14	103715504	105480170	-0.047011		15	88632282	101976543	0.031392		12	109110992	117452170	0.176773
		15	65185342	74461182	-0.07754		17	7582113	15720787	-0.03218		17	27894752	28903071	-0.065804		17	8376711	16218185	0.003894		15	20506180	34988287	-0.017858		16	53628	2340746	0.218506		12	117968983	121803403	0.200352
		15	74598131	90229679	0.082208		17	15999717	28724359	0.088428		17	28951771	36589848	0.094224		17	16351797	19867936	0.140484		15	36810248	42273663	-0.153239		16	2458854	8784575	0.057308		12	121832584	133214831	0.311249
		15	90234047	101976543	-0.146672		17	28743455	30637466	-0.005932		17	37056871	48866522	-0.014475		17	19978343	28718429	0.03066		15	42356935	50355408	-0.166658		16	8797648	12804017	0.013927		13	18871967	20691437	0.154953
		16	53628	3024286	-0.109303		17	30790908	37643464	0.115383		17	48895871	59696956	0.173982		17	28724359	37056871	-0.106248		15	50372202	58749978	-0.134746		16	13240413	18562211	0.15229		13	20903048	32538885	-0.099538
		16	3027755	15625028	-0.058233		17	38323218	43153671	0.080092		17	59707626	72126420	-0.010032		17	37406818	44200113	0.079864		15	58861900	65133836	-0.33647		16	18790383	25257931	0.059157		13	33350630	46113332	-0.006382
		16	15643166	19522145	0.128443		17	43211689	50363138	-0.029659		17	73092712	75905413	-0.092388		17	44221626	46225374	-0.03536		15	65185342	69456194	-0.209693		16	27268794	30985116	0.068235		13	46211871	50020481	-0.163668
		16	19706793	28846408	-0.025267		17	50373214	51260163	0.120896		17	75979363	78782297	0.105647		17	46337794	63446378	0.075124		15	70098176	74873365	-0.29376		16	30989152	46931297	-0.173215		13	50125720	90119719	0.006806
		16	28874212	46831411	-0.116001		17	51297936	65561647	-0.000714		17	78841441	82945922	-0.024155		17	63548977	76565348	-0.144195		15	74902219	78171949	-0.217419		16	46973788	57461275	0.042648		13	90926597	109786568	-0.123227
		16	46931297	57253635	0.140387		17	67033398	75266373	0.087967		18	122219	12725740	0.04235		17	76711016	81166077	-0.294939		15	78282196	85139145	-0.331723		16	57487327	70439237	0.176281		13	110561733	114327328	-0.225061
		16	57284687	67929678	-0.087933		17	75271227	78425114	0.213271		18	12929643	32131561	0.021907		17	81241281	83095119	-0.05561		15	85749358	93089204	-0.284992		16	70480274	73059698	0.274837		14	18999012	21090240	-0.217056
		16	67969601	90044975	0.007398		17	78782297	82945922	0.009922		18	33751192	45967274	0.195647		18	122219	21870957	-0.367046		15	94483952	101976543	-0.126561		16	74607144	85094230	0.160749		14	21104722	23095614	-0.105298
		17	386254	5385812	-0.055807		18	122219	11885685	0.211795		18	46072272	57622213	0.053248		18	23437961	34224952	-0.150017		16	53628	2509560	0.218819		16	85285963	88856970	-0.062177		14	23100462	24442905	0.041481
		17	5432876	7711378	0.103228		18	11909223	34224952	0.092776		18	57803101	75209348	-0.002953		18	34891844	45967274	-0.003572		16	2520218	5019158	0.135884		16	88862686	90044975	0.084789		14	26597754	35809304	0.173012
		17	7854796	15720787	-0.039171		18	34891844	51218304	0.149469		18	75289950	80247546	-0.195265		18	46072272	80247546	-0.149693		16	5034141	12574289	0.010381		17	386254	8965712	-0.073967		14	35932325	50335558	0.111516
		17	15999717	43220041	0.071928		18	53535903	75065671	0.027537		19	71626	5720572	0.064033		19	71626	5839731	0.038745		16	12804017	18790383	0.171952		17	9244000	30186475	0.060214		14	50561126	57415917	0.134343
		17	43401137	50150630	-0.04025		18	75209348	80247546	-0.084574		19	5791238	8262421	-0.138055		19	5904006	11354944	-0.054558		16	18801678	28936526	0.088711		17	30236002	36944612	-0.10394		14	57493867	61796428	0.019048
		17	50363138	75130265	0.024122		19	71626	4457822	-0.000879		19	8308356	11529174	0.124114		19	11376951	14007039	0.05875		16	28967097	30985116	0.008248		17	37056871	43917985	0.061755		14	62130962	68979366	-0.018323
		17	75131795	78425114	0.183407		19	4535224	10692417	0.126852		19	11559236	12640098	-0.097287		19	14419383	18569387	-0.147705		16	30989152	46931297	-0.212175		17	44023946	51171744	0.048623		14	69153150	73790285	0.013263
		17	78782297	82945922	-0.026877		19	10713437	12793315	-0.093578		19	12666742	13633025	0.152017		19	18592336	30016608	0.217903		16	46973788	57366190	0.063489		17	51171747	64662068	-0.058141		14	73886827	75663214	-0.131427
		18	122219	11909223	0.194411		19	12801859	22317176	0.020099		19	13763296	17245940	-0.103568		19	30713538	38587564	0.059687		16	57447528	69309052	0.17748		17	64919480	76950393	-0.178444		14	75955078	88554733	-0.057106
		18	12377314	46266991	0.099106		19	22532485	41307598	-0.179896		19	17287646	29213541	0.060175		19	38618882	50025946	-0.1764		16	69339583	81962693	0.193896		17	77217101	80100613	-0.384907		14	88627596	99535044	-0.04613
		18	46463140	50988121	0.194366		19	41324883	45730904	-0.067913		19	29617237	36379199	-0.068399		19	50053414	52095738	-0.427337		16	82170226	89557768	-0.069189		17	80119879	83095119	-0.128914		14	99604026	103733668	0.04578
		18	51085045	70330200	0.051256		19	45782552	49851676	0.075906		19	36418656	39385710	-0.232237		19	52095765	53392217	-0.139272		16	89566828	90044975	0.115061		18	122219	12377314	-0.313131		14	103847590	105480170	-0.138866
		18	72868146	80247546	-0.064762		19	49860744	58582609	-0.165861		19	39391195	45305283	-0.09212		19	53430413	55988629	-0.383342		17	386254	4560818	-0.00197		18	12658134	23586898	-0.173419		15	20506180	40340967	0.110311
		19	71626	4867768	-0.01393		20	290778	10434222	-0.058831		19	45370918	49878351	0.201649		19	56160893	58582609	0.098295		17	4704337	8156506	-0.091925		18	24135610	31953136	-0.021654		15	40378639	43590253	0.000982
		19	4962154	10923070	0.105452		20	10636829	18484643	0.07411		19	49878459	58582609	-0.106447		20	290778	13169103	0.085508		17	8163546	16653856	0.056239		18	32073213	46463140	0.140012		15	43604901	50514419	0.021105
		19	10928681	12801859	-0.115679		20	18497243	25696841	0.233253		20	290778	13638940	0.017852		20	13638940	20712488	0.013967		17	16777881	19978343	0.19808		18	46920160	62187118	-0.016955		15	50686815	57550727	0.076103
		19	12813638	13906452	0.060042		20	25868225	43464247	0.074842		20	13784886	32809356	0.031603		20	21389827	33401561	-0.106287		17	20319026	29594054	0.034383		18	62307829	80247546	-0.13114		15	57782762	63158021	-0.145007
		19	13930879	16192046	-0.102837		20	43550950	49278426	-0.103432		20	33401561	36951843	0.110979		20	33650036	35742312	0.080083		17	29614761	36543435	-0.061882		19	71626	5978142	0.193665		15	63267782	66497813	-0.055602
		19	16245907	19060311	0.084129		20	49295738	58715410	0.032665		20	37241623	45885266	-0.097303		20	35959472	44624247	0.142248		17	36589848	42121358	0.130004		19	6279948	7923250	-0.008199		15	66524532	75021496	-0.054161
		19	19112888	22091480	-0.031874		20	58719238	63216234	0.169854		20	45898820	62407285	-0.047753		20	44959035	58719238	-0.055702		17	42155044	45550335	0.048348		19	7943920	11450968	0.180483		15	75212169	78171949	0.089164
		19	22196951	32713796	-0.275675		20	63261615	64287821	0.011344		20	62551526	64287821	0.013028		20	58911192	64287821	0.078313		17	45655156	63548977	0.112422		19	11481046	12671356	0.324392		15	78282196	89202360	-0.136835
		19	32971991	36331718	-0.075443		21	9129752	32771858	0.120385		21	9129752	25735673	-0.013924		21	9129752	32393026	0.1009		17	63594266	76711016	-0.103176		19	12675832	17287646	0.155928		15	89317261	101976543	-0.025931
		19	36379199	41425005	-0.173432		21	32813743	40385358	0.205759		21	25772460	33977691	0.283029		21	32612866	41409390	0.038287		17	76726799	80220923	-0.368405		19	17306843	18397617	-0.116215		16	53628	2252300	0.127472
		19	41440717	45478828	-0.05387		21	40630767	43427128	-0.009465		21	34106262	39515506	0.115959		21	41459214	46665124	-0.110286		17	80253500	83095119	-0.055871		19	18522127	19201869	0.177315		16	2268412	4690974	0.034461
		19	45602212	49838816	0.076344		21	43696079	46665124	-0.153191		21	39929397	46665124	-0.103714		22	17115694	20065926	0.167799		18	122219	11854449	-0.360096		19	19203424	33130542	0.432197		16	4695859	22437715	-0.008167
		19	49851676	57557542	-0.107427		22	16698742	19854896	0.006647		22	16698742	20495883	-0.167128		22	20111877	24658765	0.144494		18	11885685	25352190	-0.223761		19	33208867	36033343	0.073693		16	22492220	29454964	-0.045491
		19	57593777	58582609	-0.212476		22	19854939	26483837	-0.094203		22	20587632	22559361	-0.048039		22	24774720	29057487	0.07236		18	26091217	45967274	0.003463		19	36054762	37594790	0.379904		16	29458219	30985116	-0.105207
		20	290778	10674107	-0.053825		22	26512505	30356947	0.209305		22	23125037	24653356	0.111038		22	29168333	31104757	-0.061781		18	46072272	62187118	-0.121256		19	37692322	43852017	0.063785		16	30989152	32188107	-0.326062
		20	11926609	18497243	0.046286		22	30425317	39053910	0.055716		22	24658765	31496108	-0.015745		22	31120069	37315345	-0.197827		18	62307829	80247546	-0.163062		19	43967709	45410766	-0.114476		16	46689518	68358563	-0.180033
		20	18561415	25390983	0.195219		22	39320389	42090955	0.154691		22	31528740	36507101	0.133924		22	37486401	40410289	-0.028849		19	71626	5904006	0.061498		19	45475179	47743134	0.183428		16	68448688	75648643	-0.093814
		20	25624175	44810338	0.031256		22	42130906	46679790	-0.004093		22	36529436	38872314	-0.002513		22	40636702	42519802	0.083351		19	5910853	7943920	-0.124361		19	47757058	50053414	-0.027498		16	77202405	90044975	-0.288269
		20	44959035	49713878	-0.128423		22	46738261	50801309	-0.21407		22	38992778	41907308	0.18439		22	42614962	45341955	-0.054101		19	8005659	10923070	0.017517		19	50344767	52095738	-0.294151		17	386254	5052009	-0.147012
		20	49892242	58995133	0.03894							22	41998221	44312851	0.040978		22	45601135	49927540	-0.080515		19	10928681	14572062	0.121288		19	52095765	53990215	0.044467		17	5096374	7019659	0.002965
		20	59032382	63261615	0.163672							22	44498298	50801309	-0.110725		22	49964080	50801309	-0.188459		19	14611157	18868236	-0.108953		19	54102692	55370463	-0.280027		17	7219702	8965712	-0.142515
		20	63272694	64287821	-0.00098																	19	18896727	32387667	0.251513		19	55403250	57293569	0.173326		17	9244000	28897679	0.034312
		21	9129752	42396846	0.145605																	19	32485895	35908295	-0.011459		19	57330776	57889074	0.475571		17	28951771	37056871	-0.149658
		21	42581440	46665124	-0.168785																	19	35996315	38208372	0.192798		19	57916610	58582609	0.296757		17	37406818	39730787	-0.004589
		22	16698742	19854896	-0.017494																	19	38229714	43580473	-0.106829		20	290778	17968980	0.17743		17	39864188	42544449	0.141255
		22	19854939	26596717	-0.103686																	19	43596135	45178237	-0.296379		20	17991122	32238667	0.076741		17	42555213	45490749	-0.035843
		22	26676475	30607083	0.197794																	19	45181801	49072941	-0.131113		20	32335011	35699359	0.304015		17	45550335	51171744	0.06613
		22	30667890	39033276	0.059619																	19	49108605	51905040	-0.300547		20	35700984	43550950	0.33868		17	51171747	63701172	-0.036229
		22	39053910	42343616	0.102861																	19	51986856	53392217	-0.055322		20	43647296	49295738	0.114131		17	63741970	76565348	-0.172603
		22	42432395	49964080	-0.078959																	19	53430413	55258995	-0.389926		20	49568146	58451101	0.118179		17	76711016	80398786	-0.371792
		22	50085902	50801309	-0.252883																	19	55280381	56588911	-0.105279		20	58679526	64287821	0.254419		17	80438086	83095119	-0.05085
																						19	56626481	58582609	0.228199		21	9129752	31559977	0.075866		18	122219	27185317	-0.184839
																						20	290778	3407625	0.134383		21	31668931	36146566	-0.01742		18	27190698	35979286	-0.003733
																						20	3651122	13784886	0.172953		21	36294274	42396846	-0.120107		18	36067576	47150520	0.14499
																						20	13821582	20712488	0.083122		21	42581440	46005050	-0.274495		18	47176374	59697380	0.010313
																						20	21389827	33401561	0.000453		21	46184476	46665124	-0.113699		18	62187118	80247546	-0.107835
																						20	33650036	36646216	0.189173		22	17115694	20065926	0.200151		19	71626	2944971	0.178414
																						20	36746078	41366827	0.306028		22	20111877	29312785	0.200742		19	2995184	7923250	0.059698
																						20	41618494	45376798	0.172332		22	29319679	40335808	-0.035694		19	7943920	17245940	0.146495
																						20	45410610	50192689	0.004665		22	40390463	42519802	0.159083		19	17287646	18868236	-0.131726
																						20	50585241	58451101	0.007657		22	42614962	50801309	-0.040376		19	18896727	23687220	0.356644
																						20	58679526	63627041	0.149757							19	23758891	35279821	0.170918
																						20	63657682	64287821	0.148597							19	35285143	36014239	-0.084138
																						21	9129752	33479348	0.104091							19	36033343	37692322	0.202917
																						21	33480011	42396846	-0.000682							19	37692337	44033112	-0.037571
																						21	42581440	46005050	-0.18301							19	44160309	45410766	-0.266831
																						21	46184476	46665124	0.030942							19	45475179	48482314	-0.0146
																						22	17115694	21284161	0.162884							19	48619536	49961172	-0.167474
																						22	21451463	29031476	0.174619							19	50025946	52095765	-0.340706
																						22	29057487	30932449	0.003632							19	52171643	53103436	0.020258
																						22	30968298	37776556	-0.153748							19	53159075	55674716	-0.208103
																						22	37807436	39532855	0.006426							19	55709858	58582609	0.288315
																						22	40335808	42070842	0.127302							20	290778	16573434	0.09333
																						22	42090955	49927540	-0.032359							20	16742563	32101856	-0.133389
																						22	49964080	50801309	-0.16902							20	32167258	44280917	0.10304
																																20	44494603	58995133	-0.119283
																																20	59032382	64287821	0.113715
																																21	9129752	33588708	0.081477
																																21	33643926	42297244	-0.097765
																																21	42396846	44802019	-0.26083
																																21	44818779	46665124	-0.108952
																																22	17115694	29168333	0.047061
																																22	29268209	31280080	-0.080425
																																22	31292534	37244448	-0.253388
																																22	37315345	39437060	-0.085127
																																22	39492194	42070842	-0.006644
																																22	42090955	50085902	-0.138445
																																22	50199598	50801309	-0.226802

## Sheet: FIG6
FIG6
			P1-C1					P1-C2					P2					P3					P4-C1					P4-C2					P5					P6					P7-C1					P7-C2
	Chr	Start	End	Mean		Chr	Start	End	Mean		Chr	Start	End	Mean		Chr	Start	End	Mean		Chr	Start	End	Mean		Chr	Start	End	Mean		Chr	Start	End	Mean		Chr	Start	End	Mean		Chr	Start	End	Mean		Chr	Start	End	Mean
	1	29570	11843144	-0.114081		1	29570	27325796	-0.097515		1	29570	18902781	-0.032642		1	29570	11754802	-0.005742		1	29570	11725857	0.013035		1	29570	11262551	0.045877		1	29570	17697874	-0.024376		1	29570	21345504	-0.027582		1	29570	11691650	0.0082		1	29570	11806920	-0.021993
	1	11926428	26782104	-0.177428		1	27336400	65415869	0.014557		1	18956686	28510892	-0.1474		1	11806920	29230942	-0.125277		1	11754802	22921500	-0.199044		1	11296049	28578545	-0.15969		1	18378483	25786207	0.034171		1	21669363	23484568	-0.314954		1	11754802	24187959	-0.151358		1	11843144	26798398	-0.125104
	1	26798398	70354734	0.041357		1	65436007	84690803	0.074978		1	28578545	53968168	-0.059749		1	30757820	39487177	0.000804		1	23083689	26575030	-0.032699		1	28579893	51273455	-0.035067		1	25832942	28769775	-0.107443		1	23559794	27308633	0.002722		1	24472976	26890297	-0.028309		1	26857602	29181987	-0.294064
	1	70385339	92961522	-0.047437		1	85259672	110023741	-0.022782		1	54053504	71081297	0.102584		1	39576790	51519328	-0.068835		1	26782104	28769775	-0.260665		1	51519328	92792404	0.102028		1	29120046	42959173	0.132345		1	27336400	28643085	-0.216539		1	26900466	31704319	-0.19479		1	29230942	34165842	0.032583
	1	93139081	110023741	0.104377		1	110074641	151195321	-0.19363		1	74234086	110391082	-0.041169		1	51798427	68497221	0.141613		1	29181987	32818153	0.118229		1	92841924	110631474	0.060883		1	43270936	45343975	-0.085693		1	28719353	34165842	0.185719		1	31764893	33120530	0.038747		1	34859816	42775747	-0.138186
	1	110074641	151327715	-0.14267		1	151249536	156736960	0.090853		1	110407942	153361027	-0.20002		1	70205620	110391082	0.030187		1	32858879	110346681	0.014496		1	110899928	153550136	-0.080944		1	45500079	59810647	0.048007		1	34859816	50960263	-0.028519		1	33182059	42473385	-0.167183		1	42817252	52927212	-0.023322
	1	151347357	161021348	0.043438		1	156741590	201970661	-0.054678		1	153391188	157045370	0.177799		1	110407942	151699091	-0.150477		1	110391082	153536244	-0.081674		1	153567890	156766925	0.087788		1	59926790	77943895	-0.027835		1	51273455	74234086	0.189976		1	42676758	46616843	-0.022873		1	53051703	70439851	0.134198
	1	161038990	185102608	-0.028031		1	202006147	205813748	0.236585		1	157138474	200860704	-0.141686		1	151763564	160317706	0.050133		1	153550136	156736960	0.137687		1	156800817	200669969	-0.181149		1	77979110	100132955	0.034895		1	74733408	110023741	0.007455		1	46616891	53238610	0.005576		1	71081297	97921049	0.016016
	1	185157072	202341980	0.059355		1	206464443	225999331	0.000456		1	201023700	205750276	0.320491		1	160343400	197775696	-0.131762		1	156741590	201509456	-0.139067		1	200860704	203186749	0.136841		1	100150497	113812476	-0.084258		1	110074641	153567890	-0.177424		1	53328070	74766678	0.139294		1	98760500	110023741	0.097415
	1	202809470	205357090	0.192307		1	226186730	230693982	0.191839		1	205775460	213274773	-0.139847		1	197907367	204411791	0.090817		1	201826969	205775460	0.13269		1	203309602	205084460	0.336653		1	113905201	161526910	-0.02627		1	153613145	156728799	0.046429		1	75787575	93139081	-0.034688		1	110074641	112707434	-0.229702
	1	205532793	227677443	0.026704		1	230714297	248859144	-0.001897		1	214041502	248919946	0.057865		1	204494724	208244320	0.242585		1	205813748	212446379	-0.206037		1	205122015	217871696	-0.091899		1	161550737	177164973	-0.12345		1	156736960	161178013	-0.222077		1	93180728	109502932	0.085204		1	112715477	149887364	-0.052063
	1	227735411	233295713	0.166959		2	266398	24049575	0.163884		2	266398	24919839	0.134517		1	209676388	248859144	-0.00535		1	212620777	248919946	0.088382		1	218337983	248919946	0.103071		1	177282422	198757283	-0.05574		1	161199056	162812817	-0.564915		1	109618321	110964079	-0.034485		1	149900798	153391188	-0.193725
	1	234384049	248859144	0.001114		2	24076443	36646087	0.043407		2	24972094	120992653	0.048549		2	266398	10837977	0.062341		2	266398	55545879	0.067294		2	266398	55618880	0.175232		1	200410056	203024848	0.062946		1	164899296	170085208	-0.267968		1	111140216	112671619	-0.284923		1	153536244	160343400	0.069508
	2	266398	42756947	-0.049166		2	36966472	42425088	-0.01112		2	121285207	157380414	-0.099644		2	10914225	20823130	0.257299		2	55618880	70248615	-0.149754		2	55693910	70302090	-0.04392		1	203186749	209676388	-0.113357		1	170553446	179076562	-0.022582		1	112700746	119140671	-0.121415		1	160358952	165827755	-0.273998
	2	43226609	55693910	0.028012		2	42756947	63891562	0.137992		2	157488961	186680901	0.081886		2	23708611	33564750	0.123952		2	70248660	95416616	0.009816		2	70768225	95416616	0.123027		1	209734950	226408079	0.06964		1	179098023	197907367	-0.296185		1	119744215	150287093	-0.018459		1	165911618	179076562	-0.081203
	2	55924139	66573869	-0.099696		2	64019072	75690851	0.026496		2	189179879	197503457	-0.048764		2	33599382	40255209	0.106016		2	95816215	112188216	-0.102571		2	95816215	149474148	0.005774		1	226739323	232808407	0.184917		1	198757283	211830772	-0.106362		1	150308979	153613145	-0.173673		1	179098023	196609225	-0.198292
	2	67410545	74508580	-0.097359		2	75710989	97648383	-0.116093		2	197516737	241817413	0.100145		2	40611053	61888804	0.174065		2	112255136	161985282	-0.021238		2	149587816	159904749	0.108938		1	232983882	248919946	-0.021619		1	212035542	248919946	0.130786		1	153631360	158849506	0.063158		1	196747504	202889135	0.049386
	2	74529939	86195770	-0.357562		2	97664107	109504632	0.088271		3	197341	14489349	0.062101		2	62147247	74147994	0.098016		2	162074542	186509363	0.163127		2	160493794	197516737	0.243582		2	266398	20225433	0.025257		2	266398	61051990	0.065725		1	159055155	161038990	-0.077325		1	202928636	206464443	0.313426
	2	86213794	97995891	-0.191994		2	109614206	121531007	0.165131		3	14672659	47413441	-0.083683		2	74150061	99163157	0.105814		2	186680901	241817413	0.086327		2	197676045	207603431	0.14125		2	20352234	26189663	-0.059781		2	61138034	69905575	-0.1753		1	161069970	167553767	-0.239539		1	206589448	212414901	-0.134332
	2	98398601	120992653	0.000551		2	121728481	182794464	0.028938		3	47477126	49277909	0.066347		2	99181058	128028120	0.048696		3	409417	10152220	-0.064846		2	207625928	219498287	0.246751		2	26244726	27663840	0.10331		2	69942945	74442422	0.016356		1	167706249	176207493	0.000943		1	212446379	248859144	0.054607
	2	121285207	149026759	-0.120623		2	183038858	218002995	0.049794		3	49340712	62297613	-0.045512		2	128195677	170798971	0.071455		3	10243743	18444817	0.118197		2	219506989	231483641	0.279051		2	27694976	40611053	-0.015966		2	74465410	86142157	-0.177063		1	177164973	197200542	-0.192242		2	266398	23708611	0.202719
	2	149474148	196068812	-0.033941		2	218254356	223967714	0.0486		3	62336213	100361635	-0.081801		2	170861151	174720318	0.187167		3	19947025	38137242	-0.246482		2	231713541	241817413	0.180925		2	42058528	47176601	-0.095446		2	86195770	121531007	-0.049701		1	197478455	202928636	0.031177		2	23927114	44361862	0.135921
	2	196176503	213152427	0.006682		2	224039319	237813682	0.050377		3	100401398	119589945	0.117319		2	174787935	201643570	0.110868		3	38143022	45686338	-0.068589		3	409417	10011116	-0.085713		2	47335514	61470769	-0.068574		2	121728481	162074542	-0.168896		1	202958572	205602918	0.273433		2	44772592	61018259	0.205499
	2	214410501	222656337	-0.174824		2	237912114	241817413	0.080694		3	119677454	123884331	-0.188743		2	201781189	210477652	0.225322		3	45745424	49133118	0.015157		3	10026365	18444817	0.070401		2	61854143	70554193	-0.039115		2	162318703	197475308	-0.02726		1	205631962	212816626	-0.055899		2	61051990	74217565	0.047871
	2	222944639	241817413	-0.092434		3	409417	15440566	0.026279		3	123961408	129306186	0.054661		2	212538841	219209651	0.146181		3	49176486	51668667	-0.050925		3	19947025	36548007	-0.24767		2	70768225	74494886	0.19395		2	197503457	209734118	0.067931		1	212899363	223364202	0.122836		2	74343414	85649282	-0.072521
	3	409417	10101930	-0.051377		3	15450635	28325142	-0.075439		3	129316277	149377865	0.048462		2	219218990	241817413	0.203359		3	51704323	57693089	-0.094913		3	36945057	49029408	-0.047141		2	74508580	85889014	0.084403		2	209999300	226799759	0.190835		1	223776018	248859144	0.010666		2	85788066	105099960	0.081446
	3	10127190	14489349	0.052685		3	28349127	44723831	-0.097994		3	149736714	156810732	-0.20159		3	409417	11846919	0.069349		3	57929168	98593723	-0.023582		3	49094363	58324695	-0.12438		2	86106155	97664107	0.001258		2	226999215	241817413	0.041494		2	266398	27134675	0.087872		2	105330034	159771027	-0.010578
	3	14672659	33147773	0.000495		3	44761662	49719695	-0.091097		3	157160760	180982753	-0.032354		3	12159351	31637622	-0.041733		3	98821201	112585577	0.037076		3	58426126	101827392	-0.033041		2	97995891	104757719	0.060716		3	197341	15099163	0.04995		2	27212958	55545879	0.132278		2	160493794	201480846	0.191658
	3	33441371	42595114	-0.083435		3	49786542	51983409	-0.166442		3	180989774	198043720	0.027083		3	32168713	42225889	-0.147023		3	112649530	119241103	0.216028		3	101861022	120451253	0.169231		2	104853183	119372560	-0.066924		3	15252918	33147773	-0.185571		2	55618880	74483408	0.032806		2	201643570	219236669	0.145111
	3	42601080	45549421	0.10463		3	51995942	64688000	0.071418		4	88211	2069089	0.03923		3	42595114	48635493	0.032025		3	119420714	120742993	0.033424		3	120602500	123884331	-0.180936		2	119662251	149587816	-0.015711		3	33441371	57929168	0.018394		2	74494886	85649282	-0.105957		2	219286900	224585397	0.301802
	3	45686338	48610976	-0.02198		3	66038834	101594437	-0.057386		4	2242121	23904089	-0.028889		3	48686364	52409993	-0.047441		3	120783069	123274130	-0.223995		3	123961408	144048719	-0.026288		2	150539011	165392732	0.007273		3	58172251	97972457	0.112353		2	85788066	104757719	0.036053		2	225042445	241817413	0.079152
	3	48635493	49683963	-0.082865		3	101677495	121546641	0.026107		4	24584550	39782792	-0.212761		3	52423641	101827392	-0.099754		3	123585185	133590261	-0.074008		3	146163653	179394931	-0.071755		2	165689407	173368997	-0.072189		3	98523066	112362812	-0.152322		2	104853183	160493794	-0.087906		3	197341	25664939	0.032836
	3	49689501	51981199	-0.141442		3	121660927	124749273	-0.079532		4	40158252	71572087	0.083645		3	101861022	120602500	0.081221		3	133779006	144048719	0.039039		3	179451590	198043720	0.045278		2	173965702	189583758	0.078528		3	112562046	120349339	0.12452		2	161236221	218755416	0.081581		3	25790039	40468587	-0.161007
	3	51983409	56621818	0.086185		3	124901418	129316277	0.20741		4	73069755	82900960	-0.057537		3	120742993	146251179	-0.022165		3	146163653	156555184	-0.168422		4	88211	52038319	-0.005709		2	189670831	201085750	-0.033778		3	120451253	123961408	-0.252807		2	218815293	224585397	0.212349		3	40518736	50611831	-0.014116
	3	56683237	66388116	0.091119		3	129399655	134250744	0.08438		4	82901166	94668227	-0.140667		3	146544864	161253532	-0.04393		3	156706770	179588408	-0.055777		4	52659335	71572087	0.210017		2	201176687	206792509	0.078584		3	124726325	142225607	0.050567		2	225042445	233207903	-0.025678		3	50649297	52897596	-0.161323
	3	66501263	101686782	-0.01026		3	134375479	146544864	0.032739		4	95158448	123319450	-0.001017		3	165837472	198043720	0.002271		3	179604654	184712002	0.117362		4	73069755	87983426	-0.100578		2	207167267	218637184	0.037351		3	142448062	154324497	-0.104956		2	233295674	241817413	0.079883		3	53046750	108589644	0.014247
	3	101770562	113441610	0.102406		3	147510293	158829719	0.050457		4	123403760	140154184	0.026159		4	499156	13627723	-0.001497		3	185052614	198043720	0.018904		4	88077777	109730077	-0.011559		2	218659655	232344350	-0.053953		3	155745067	198043720	0.002718		3	197341	12841588	0.058012		3	108694846	120451253	0.178782
	3	113515187	121835079	0.082132		3	159896774	172821474	-0.092392		4	140385726	152779764	-0.047256		4	15070153	40158252	-0.053324		4	88211	24584550	0.034647		4	110199199	141234697	-0.06401		2	232550592	237912114	-0.16084		4	88211	2262294	-0.047048		3	12871916	23946591	-0.016892		3	120602500	123585185	-0.173384
	3	121886526	125375354	-0.036227		3	174286644	186110318	0.022467		4	152918463	169612629	-0.172629		4	40246967	71572087	0.072368		4	25160442	48906937	-0.035576		4	143223830	170091699	-0.117942		2	238042782	241817413	0.021347		4	2625320	22516054	0.145484		3	23980618	42595114	-0.160323		3	123644568	146544864	-0.006798
	3	125520197	128814796	0.130282		3	186362237	198043720	-0.050319		4	169723673	189963204	0.091067		4	73069755	82900960	0.013729		4	51916837	71022449	0.233915		4	173323967	189963204	0.060624		3	197341	10152220	0.120092		4	23904089	39782792	-0.043722		3	42601080	45686338	0.061298		3	147510293	193555088	-0.061241
	3	128916067	134375479	0.081081		4	88211	3439913	-0.046949		5	218215	36242279	0.132893		4	82901166	94291292	-0.077203		4	71030914	83137075	-0.057429		5	218215	56971675	0.117364		3	10281218	15099163	-0.038689		4	40158252	71022449	0.133645		3	45745424	49719695	0.028305		3	193593111	198043720	0.025617
	3	134486716	146544864	-0.021755		4	3532559	24584550	-0.076958		5	36302114	55994993	0.018969		4	94342876	107720452	0.004753		4	83284914	103085829	-0.066544		5	57264679	78986087	0.354618		3	15252918	44648471	-0.14938		4	71030914	88698235	-0.065005		3	49721529	57929168	-0.089844		4	88211	8241803	-0.056664
	3	147510293	158106503	0.062361		4	24980204	41216714	-0.074911		5	56896152	73090522	0.216403		4	107915047	119295517	-0.05169		4	103099883	110199199	0.06962		5	79327215	149354583	0.202427		3	44660791	52239260	0.011217		4	88708542	112636995	0.076954		3	58172251	112013887	0.022079		4	8440723	27025381	0.095463
	3	158545730	169812986	0.059551		4	41268455	62078335	0.126961		5	73448527	91383359	0.176637		4	119304445	152536101	0.010546		4	112270047	139420033	-0.049834		5	149369653	181272307	0.022486		3	52250597	75435110	0.060401		4	112657592	189963204	0.021862		3	112362812	120451253	0.16605		4	36244509	47463719	-0.060916
	3	169998373	183298504	0.070859		4	65670495	84966391	0.057279		5	93585648	111494886	0.035124		4	152680165	169723673	-0.121452		4	139476609	169010275	-0.08693		6	351355	18223853	-0.089738		3	77649964	120783069	-0.001542		5	218215	36688334	0.116326		3	120602500	124749273	-0.145377		4	47593486	70807315	0.162848
	3	183456013	186585800	-0.027118		4	86002670	95158448	-0.180341		5	111512590	132963634	0.173426		4	169757953	189963204	0.062959		4	169271105	189963204	0.066206		6	18264823	30691420	-0.012196		3	121546641	131502983	-0.062418		5	37249428	43280850	-0.20157		3	124901418	129277773	0.024649		4	70839945	77819615	0.012725
	3	186789900	195443078	-0.111087		4	95549206	114678224	0.048268		5	133026604	138875368	0.191252		5	218215	34832627	0.129998		5	218215	34043832	0.195707		6	30742733	34696859	-0.137697		3	132285410	138298389	0.131286		5	43313512	71658704	0.072092		3	129306186	136197241	-0.06505		4	77952790	83523348	-0.120482
	3	195543386	198043720	-0.077508		4	118279823	152979696	-0.018876		5	138935034	141191541	0.316161		5	34925996	61153037	0.060436		5	34832627	55167071	0.053031		6	34773794	41163186	0.221785		3	138405534	179072279	-0.008057		5	72209570	94618597	-0.034079		3	136337896	146251179	0.12141		4	84651338	98443861	-0.21489
	4	88211	2841098	-0.034823		4	153339320	170033031	-0.078033		5	141195642	148828687	0.23815		5	61162474	71658704	0.297266		5	55307722	78360507	0.292199		6	41286719	70862015	-0.022492		3	179240093	187292022	0.1507		5	94739436	108728260	-0.142625		3	146544864	154121332	-0.091152		4	98658629	112270047	0.055585
	4	2930076	13627723	-0.166139		4	173323967	189963204	0.102119		5	149341802	150701107	-0.074698		5	72209570	110765161	0.150203		5	78479071	108728260	0.082092		6	71308950	109483237	-0.050363		3	187372076	198043720	-0.000664		5	109196841	132476044	0.112875		3	154257827	170860380	0.013503		4	112285903	128875224	0.026765
	4	15070153	47593486	-0.006553		5	189972	34832627	0.163534		5	150759109	163519336	0.091351		5	111130502	134371047	0.255972		5	109196841	147782848	0.178466		6	109691217	114011308	0.186957		4	88211	2841098	-0.047407		5	132490798	141176383	0.022768		3	170870483	183825594	-0.017121		4	129093607	150584693	0.066493
	4	47914667	73069755	0.191783		5	34899456	53110063	0.09307		5	168519299	176388975	0.067061		5	134391992	148828687	0.120474		5	148442836	172969771	0.014687		6	116254140	127343609	-0.005123		4	2930076	13627723	-0.046514		5	141186399	149341802	0.072721		3	183884933	196082189	-0.05969		4	151015727	169612629	-0.054586
	4	73258798	83523348	0.10347		5	53487134	72209570	0.172612		5	176389771	179083537	0.234821		5	149341802	163446151	0.022689		5	173035445	178888122	0.135736		6	127519191	145964423	-0.256233		4	15070153	37686376	-0.018087		5	149354583	175529742	-0.143908		3	196287957	198043720	0.046		4	169723673	189963204	0.090406
	4	84651338	93810157	-0.200421		5	72320646	80479350	0.06349		5	179610026	181272307	-0.020773		5	163460140	178211163	0.062653		5	178933212	181272307	-0.096238		6	146554965	170584692	-0.027113		4	37862937	47426444	0.126562		5	176034680	179083537	0.048283		4	88211	13484365	-0.010794		5	189972	34832627	0.195192
	4	94291292	122362758	0.083703		5	80650086	94111699	0.025269		6	351355	6007605	-0.048068		5	178232791	181272307	-0.0859		6	351355	18264823	-0.041671		7	260745	2844324	0.225985		4	47463719	56681899	0.212111		5	179610026	181272307	-0.324709		4	13627723	25370383	0.116163		5	34925996	43192021	-0.019623
	4	122744943	165323156	-0.049277		5	94618597	108382098	-0.023281		6	6654983	25991226	-0.043381		6	351355	43687791	-0.061553		6	19840684	28159472	0.000412		7	3043945	6624290	0.112107		4	56935844	83137075	0.014837		6	351355	7251980	-0.298505		4	25863760	41268455	-0.004814		5	43280850	111512590	0.15149
	4	165343160	189963204	0.161534		5	108728260	131398447	0.144328		6	26056428	27146798	-0.135963		6	43786487	134318112	0.005141		6	28252224	30673037	0.014474		7	6656432	23014130	0.385804		4	83284914	93810157	-0.128839		6	7347446	26253710	-0.100699		4	41700044	71022449	0.06594		5	111739726	132830898	0.275601
	5	189972	7906025	0.192143		5	131635236	134901525	0.23893		6	27403904	30742733	0.030184		6	135103056	170584692	-0.086037		6	30687895	32190186	-0.195546		7	23177914	41705834	0.153471		4	94291292	114678224	0.071318		6	26378320	30744554	0.061276		4	71030914	83523348	-0.098109		5	132868031	148442836	0.168912
	5	9546075	33469539	0.264558		5	135007959	141512979	0.168049		6	30744554	32154373	-0.130013		7	260745	2448483	0.182234		6	32195523	35728583	-0.034591		7	42237870	51316818	0.232103		4	118279823	141234697	-0.028443		6	30900156	42693504	-0.169445		4	84651338	89954629	-0.176521		5	148828687	172691540	-0.005981
	5	34832627	55994993	0.036287		5	141619055	150412929	0.252403		6	32163680	35321771	-0.006187		7	2529177	6484242	0.097495		6	35749079	41736259	0.123343		7	54759974	64930966	0.389604		4	142847432	153705699	-0.127173		6	42746096	45664349	0.07301		4	93810157	105279816	-0.038539		5	172771195	178966433	0.129058
	5	56896152	66183615	0.238711		5	150449756	172771195	-0.020379		6	35428191	41064511	0.113414		7	6589374	16645817	0.18872		6	41789898	109163932	-0.072318		7	65006684	73522278	0.212736		4	153760235	168928457	-0.050325		6	46146699	89118081	-0.054733		4	105474081	122362758	0.063369		5	179083537	181272307	-0.147716
	5	67169595	79514217	0.054291		5	172952685	179796647	0.06415		6	41097787	42925835	-0.136805		7	16706523	24758113	0.250896		6	109382457	113873351	0.131843		7	73558002	87876357	0.052718		4	169010275	176182818	0.079779		6	89165565	134052636	-0.075956		4	122898236	165208549	0.04609		6	351355	24705065	-0.029119
	5	79686648	95284575	0.023653		5	179806952	181272307	-0.155327		6	42939287	44155519	0.064042		7	24981634	30925516	0.118835		6	114011308	129710225	-0.06899		7	88202889	100065038	0.236603		4	176332245	189963204	0.147231		6	134318112	149546038	-0.326387		4	165323156	189963204	0.038527		6	24720836	30691420	0.026037
	5	95555007	110765161	-0.059407		6	351355	10709782	-0.112897		6	44234151	73523797	-0.02291		7	31111479	39708124	0.141715		6	130141451	145814753	-0.289954		7	100082548	105114361	0.23727		5	218215	55773194	0.098245		6	149591748	170584692	0.057851		5	189972	36242279	0.143161		6	30742733	31795953	-0.259903
	5	111130502	122830108	0.117879		6	10731129	26217483	0.021988		6	73654155	109691217	-0.017841		7	39793092	44848083	0.193224		6	145964423	170584692	-0.025751		7	105399308	112939916	0.108914		5	55994993	66082549	-0.03793		7	260745	17940501	0.3519		5	36302114	43280850	-0.095533		6	31806984	34696859	-0.09473
	5	123029354	132830898	0.173468		6	26234933	29672372	-0.142709		6	109825431	129516569	-0.014961		7	44885361	56000181	0.078309		7	260745	6624290	0.186216		7	113118613	139777778	0.28491		5	66183615	111494886	0.006422		7	19002416	29742594	0.128953		5	43313512	80256079	0.083376		6	34773794	35428191	0.221133
	5	132868031	138349729	0.321789		6	30061640	34888089	-0.029256		6	129710225	138793319	-0.179937		7	56051604	72836701	0.148581		7	6656432	24758113	0.380491		7	140020325	143270854	0.091776		5	111512590	122830108	0.156094		7	29917066	73308867	0.357916		5	80479350	95684773	0.153964		6	35467103	39934551	0.464274
	5	138437028	141619055	0.143091		6	35091413	37699306	0.156858		6	138988261	149076990	-0.142147		7	73005922	75074228	0.067078		7	24981634	48108733	0.157107		7	143307696	151080866	-0.076972		5	123029354	132963634	-0.020789		7	73522278	79471208	0.155518		5	95823005	113595285	0.13436		6	41097787	57189833	-0.032094
	5	141636870	149551552	0.277964		6	38154624	47627263	-0.016849		6	149411613	166906451	-0.107264		7	75149817	86864884	0.095653		7	50405101	72836701	0.30475		7	151083546	159144957	0.101855		5	133026604	140129392	0.1422		7	80219402	101321823	0.278079		5	115180546	134752160	0.186973		6	57222314	127519191	-0.036294
	5	149855022	157741448	-0.066556		6	49463191	75250323	-0.03932		6	166957191	170584692	0.054292		7	87196337	94656209	0.231113		7	72954790	87345515	0.052445		8	232231	11787346	-0.008576		5	140282052	151093577	-0.053101		7	102283957	120858402	0.133306		5	134855133	139444491	0.09191		6	128520674	144853034	-0.205541
	5	157760709	179083537	0.02789		6	75284968	109483237	-0.02992		7	260745	2555727	0.336103		7	94669695	100573820	0.085084		7	87399795	105114361	0.200436		8	11839309	22575788	-0.079886		5	151157882	172952685	-0.019054		7	120977216	135693418	0.484974		5	139482935	140726246	0.004938		6	145814753	170584692	-0.026712
	5	179610026	181272307	-0.104716		6	109691217	121449727	0.106107		7	2614734	6826770	0.152591		7	100586153	102456821	0.108641		7	105399308	112790592	0.08131		8	22598025	27258420	-0.059618		5	172969771	178630615	0.031585		7	137343865	158956747	0.112728		5	141176383	147387852	0.128767		7	260745	6753862	0.145389
	6	351355	24936052	-0.008232		6	122433119	132714049	0.028397		7	7248651	24758113	0.268098		7	102464876	106660996	0.23575		7	112939916	138981318	0.309226		8	27311319	38996824	0.018959		5	178730702	181272307	-0.189972		8	232231	26658178	-0.051217		5	147510056	173164387	-0.012736		7	6826770	22357144	0.290027
	6	25166555	30327150	-0.138576		6	132798553	158199344	-0.175887		7	24981634	32943176	0.16694		7	106907145	116258783	0.16221		7	139036029	159144957	0.0375		8	39105144	53959303	0.062366		6	351355	15522040	-0.002628		8	27258420	58204279	-0.017749		5	173235357	178150565	0.111717		7	22732002	30162762	0.136064
	6	30343729	31703444	-0.018701		6	158511828	170584692	-0.031205		7	33006931	47582558	0.170242		7	116922049	127591705	0.354844		8	232231	17246878	-0.059699		8	54022529	66685564	-0.077785		6	15663058	24667033	-0.187831		8	58451501	74321328	0.223123		5	178211163	181272307	-0.07987		7	30367692	55211628	0.230097
	6	31730617	35091413	-0.085119		7	260745	28958292	0.178514		7	48108733	64563106	0.505512		7	128032107	139036029	0.284288		8	17302427	26505636	-0.090421		8	66926398	80030289	0.029081		6	24705065	28252224	-0.110849		8	74488872	90959408	0.363813		6	351355	16148248	-0.041179		7	55433742	67302907	0.409524
	6	35253079	38640148	0.097436		7	29195451	43807342	0.291066		7	64711582	73624543	0.30417		7	139109719	143391111	0.202061		8	26514092	39105144	0.033469		8	80231232	94949411	0.0226		6	28278224	30327150	-0.022719		8	91041064	123815452	0.066003		6	16295549	27146798	0.026504		7	67321526	87196337	0.140828
	6	38703141	43161719	0.079564		7	43869893	64833681	0.18444		7	73683453	87399795	0.060463		7	143902198	151378449	0.090709		8	40155308	56218798	0.045661		8	95116455	100722809	0.042222		6	30343729	31652705	0.132103		8	124372692	140517137	-0.159935		6	27147515	30597179	0.10728		7	87220587	99576453	0.310422
	6	43181507	73509236	-0.030085		7	64930966	87220587	0.079764		7	87876357	101018949	0.18048		7	151520120	159144957	0.186498		8	56993844	67083783	-0.070591		8	101206193	120050913	-0.060877		6	31658210	35470785	0.020389		8	140635619	145056030	0.026733		6	30618612	31839766	-0.171573		7	99632407	105114361	0.242742
	6	73523797	87590003	0.030623		7	87345515	100479279	0.099989		7	101097967	103344873	0.265859		8	477967	11787346	-0.027979		8	67196263	81732903	0.039519		8	120372036	126558393	-0.052279		6	35497076	43059806	-0.030701		9	179147	27230175	0.132185		6	31862906	33711727	-0.104427		7	105399308	149226248	0.188611
	6	87702209	109483237	0.00487		7	100568219	137847092	0.192332		7	104907232	116159896	0.126974		8	11839309	27311319	-0.21899		8	81842866	102124907	0.075481		8	127092600	143599541	-0.124064		6	43075099	73310365	-0.01117		9	27529781	37904353	0.086344		6	34246231	41097787	0.008685		7	149255609	158956747	0.058792
	6	109691217	135497776	0.056823		7	138002067	150805120	0.039329		7	116561184	128950035	0.293654		8	27459391	54102017	-0.066251		8	102239118	125022283	-0.038562		8	143609773	145056030	-0.093482		6	73509236	108684774	-0.033735		9	38398661	90643105	-0.000303		6	41099976	44450426	-0.053212		8	232231	11201366	0.047593
	6	136195574	157323601	-0.156634		7	150978314	158956747	0.190516		7	129055173	140020325	0.22482		8	54147901	85146076	0.087666		8	125367120	142545009	-0.124298		9	179147	5833117	-0.03852		6	108974472	128520674	-0.04568		9	90898549	100099040	-0.167526		6	45664349	79078236	-0.020753		8	11328146	26514092	-0.093754
	6	157678146	170584692	-0.027482		8	232231	10839884	0.13778		7	140063721	149297302	0.064577		8	85220421	97149654	-0.014076		8	142614472	145056030	-0.048706		9	6007901	34376853	0.110179		6	129516569	136289851	0.014344		9	100301000	112669397	-0.025701		6	79234738	99531918	-0.024611		8	26658178	30183640	0.057805
	7	260745	6608726	0.065045		8	11201366	20226819	0.11344		7	149497817	151076527	-0.156079		8	97728770	124728429	-0.008796		9	179147	37904353	0.098675		9	34458570	76362339	0.018567		6	136550819	157210779	-0.164965		9	112718236	123268576	-0.25951		6	99568973	125932030	-0.049799		8	30572261	56218798	-0.054256
	7	6624290	17940501	0.259866		8	20303963	27615031	-0.060202		7	151080866	159144957	0.199151		8	125022283	143298061	-0.126163		9	38398661	76906087	-0.0329		9	76394517	88478694	0.130419		6	157323601	170584692	-0.003316		9	123930152	128322742	-0.020136		6	125980244	142945201	-0.167297		8	56993844	90791632	0.030709
	7	19002416	27130799	0.210916		8	27676776	38269243	0.048		8	232231	6563409	0.067355		8	143359979	145056030	0.056297		9	77421541	89498130	0.106616		9	89005010	111935369	-0.093595		7	260745	5425414	0.360125		9	128334072	129835863	0.195494		6	143340304	149864026	-0.075952		8	90959408	124728429	0.009278
	7	27143668	35038271	0.40303		8	38275558	66518524	0.037916		8	6759666	23457695	-0.163285		9	179147	19050983	0.130144		9	89606555	96875623	-0.139585		9	112175408	122331343	-0.256694		7	5530601	15695491	0.132808		9	129881838	136400168	0.031702		6	149949235	170584692	0.024934		8	125022283	144261940	-0.093318
	7	35695571	42237870	0.230115		8	66614247	74488872	0.107975		8	23575463	30767006	0.07443		9	19149290	37090507	-0.041436		9	97496125	111484745	-0.050364		9	122395703	132079908	-0.04517		7	16421322	27180261	0.053908		9	136410609	137870016	0.050938		7	260745	5233826	0.108484		8	144291370	145056030	0.047712
	7	42912305	54759974	0.077105		8	75034558	94881746	0.112394		8	33473422	42051990	-0.032336		9	37358149	91361913	0.032281		9	111599855	122905341	-0.218474		9	132354985	135961380	0.041708		7	27662995	44769881	0.191719		10	254637	12169961	-0.26824		7	5306870	12660179	0.11242		9	179147	37358149	0.133549
	7	55211628	73029766	0.176078		8	94949411	119832863	0.068789		8	42171673	56074581	-0.102042		9	91423862	122331343	-0.166721		9	122913330	127854756	-0.037945		9	136095285	137870016	-0.084467		7	44824564	55433742	0.023047		10	12196144	23122013	-0.238596		7	12690934	23703249	0.265851		9	37436990	92115408	0.040712
	7	73308867	76505995	0.017147		8	120050913	126558393	0.035351		8	56211324	67196263	0.020379		9	122395703	137870016	-0.070614		9	127877743	128829821	0.110954		10	254637	14774897	-0.270864		7	55572988	65982314	0.211553		10	23442390	33336262	-0.397799		7	24694193	30162762	0.044907		9	92293756	122828631	-0.233619
	7	76627261	93148369	0.203924		8	127092600	143262705	-0.061287		8	67343677	90052092	0.068322		10	254637	31529814	-0.284227		9	128882494	137870016	-0.022909		10	14871741	35572669	-0.198613		7	66093558	73683453	0.072986		10	34815325	49539538	-0.285725		7	30367692	43807342	0.121406		9	122905341	137870016	-0.056805
	7	93361121	100168750	-0.023601		8	143276931	145056030	0.023068		8	90095475	98046469	0.006922		10	31928876	49974850	-0.210603		10	254637	11336675	-0.30543		10	37858106	49974850	-0.298799		7	73705161	88202889	0.009221		10	49970203	67838166	-0.10987		7	43926411	51316818	0.209896		10	254637	51699591	-0.305019
	7	100177372	111125454	0.074946		9	179147	25678440	-0.043281		8	98117241	123416350	0.004228		10	50010499	73730487	-0.268777		10	11611754	49188585	-0.254469		10	50010499	68407294	-0.148089		7	88220084	99419616	0.211384		10	67918390	73801797	-0.369528		7	54759974	64833681	0.476354		10	58267934	67099830	-0.030208
	7	111562517	129213545	0.19384		9	26892804	34252523	-0.061179		8	123541206	141195808	-0.217919		10	73772161	80533123	-0.160215		10	49539538	68985073	-0.119403		10	68527474	71851375	-0.327915		7	99457371	101161596	0.095673		10	73811798	87094866	-0.30839		7	64930966	73308867	0.268002		10	67838166	122442602	-0.254362
	7	129430211	140020325	0.285446		9	34343713	37867666	-0.07843		8	141432454	145056030	0.006486		10	84153245	92353964	-0.384441		10	69043544	72217134	-0.291936		10	72013564	79355337	-0.194792		7	101165593	103280410	0.183612		10	87191468	92353964	-0.399473		7	73522278	79471208	0.145695		10	122514908	133421307	-0.121218
	7	140063721	143902198	0.1251		9	37904353	76362339	-0.083654		9	179147	5571254	0.014164		10	92574076	119165667	-0.196501		10	72276036	80437115	-0.136604		10	79445627	93529092	-0.354404		7	103329511	117230103	0.028156		10	92574076	96587452	-0.181708		7	80219402	94557019	0.265499		11	207428	6484679	-0.142279
	7	148884349	150724284	-0.04866		9	76394517	89359662	0.02105		9	5776557	33025168	0.076481		10	119178833	133421307	-0.206181		10	80533123	91633054	-0.361111		10	93702572	97633500	-0.232624		7	117874139	135510127	0.102147		10	96720514	100188334	-0.247644		7	94656209	100041689	0.1568		11	6593758	26996121	0.04695
	7	150801360	158956747	0.069615		9	89498130	98709197	-0.158446		9	33039907	35116341	0.137856		11	207428	798333	-0.182464		10	91865276	99732666	-0.216384		10	97676434	102120453	-0.161484		7	135693418	140924764	-0.080836		10	100229619	102633457	-0.148974		7	100065038	107629170	0.205481		11	27127809	33892289	0.149396
	8	232231	22604150	0.061309		9	98796965	114312511	-0.152499		9	35405338	37465399	0.078345		11	809753	7657127	-0.058469		10	99756134	102423136	-0.100072		10	102150331	111013667	-0.241801		7	141015228	151083546	-0.062209		10	102658407	112215377	-0.291364		7	107761667	120750331	0.15803		11	34101156	46705912	0.013681
	8	22621514	28191156	-0.066075		9	114394405	127408424	-0.085692		9	37503697	74693177	-0.154279		11	7677222	14267884	0.086463		10	102432661	112446917	-0.233889		10	112215377	122254545	-0.286747		7	151144436	158956747	0.023051		10	112446917	122997513	-0.264428		7	120858402	135693418	0.244872		11	46918642	57740973	-0.098943
	8	28402701	38853028	0.11303		9	127451405	130638352	3.4e-05		9	74952886	89606555	-0.014913		11	14500027	43494933	0.061039		10	112818744	119829278	-0.296494		10	122442602	133421307	-0.14183		8	232231	9782346	-0.054239		10	123008817	133424572	-0.141667		7	137343865	148963410	0.128731		11	58578220	61490931	-0.339141
	8	38973909	68237030	0.037664		9	130704894	133470848	0.000654		9	90643105	97601748	-0.17952		11	43856617	57712221	0.058313		10	119892556	133421307	-0.1121		11	207428	5737089	-0.104776		8	10428891	19396218	-0.028962		11	207428	7677222	-0.133233		7	148983856	151080866	0.020959		11	61581148	66568841	-0.064182
	8	70403805	94262350	0.143635		9	133992604	136851027	-0.064318		9	97633575	113264492	-0.084688		11	57740973	61867354	-0.1498		11	207428	10809110	-0.055367		11	5938619	9752991	-0.045399		8	19758029	27258420	-0.096145		11	8001862	19176422	0.052566		7	151083546	158956747	0.113838		11	66606019	75669120	-0.18117
	8	94475109	108486918	0.205189		9	136860799	137870016	0.043585		9	113292905	122905341	-0.246739		11	61892051	64888296	0.020046		11	10858796	47642623	0.082906		11	9811319	58578220	0.023608		8	27311319	30658251	0.003056		11	19241620	32105755	0.251093		8	232231	26514092	-0.062856		11	76143195	94181972	-0.005242
	8	109334385	124568510	0.040511		10	254637	15168693	-0.141153		9	123104866	127905408	-0.103112		11	64917248	65862026	-0.123125		11	47767443	61792802	-0.171459		11	58621042	61353295	-0.351449		8	30727926	38468834	-0.044378		11	32606262	47573461	0.109406		8	26658178	29350668	0.079812		11	94493908	118547280	0.060567
	8	124728429	140458579	0.030628		10	15371062	49974850	-0.169148		9	127917038	128947619	0.017905		11	65867653	71524107	-0.04418		11	61829318	64289500	0.108302		11	61369509	62601840	-0.114826		8	38601200	52460959	0.05125		11	47584562	58578220	-0.150699		8	30083208	42405897	-0.043373		11	118572970	134411918	-0.024023
	8	140517137	144108124	-0.001415		10	50010499	68946847	-0.020954		9	129028303	136728184	-0.0553		11	71801236	77918432	-0.126144		11	64318084	102378670	-0.114356		11	62612765	64811294	0.062478		8	52745843	66614247	0.108176		11	58621042	61353295	-0.512598		8	42541926	58659844	-0.073161		12	389454	7071032	-0.025621
	8	144140843	145056030	-0.036764		10	68985073	72276036	-0.201259		9	136793257	137870016	-0.018537		11	77994678	108147776	-0.005691		11	102470384	119081978	0.08931		11	64888296	66677921	-0.073365		8	66667217	80526265	0.141985		11	61362299	62679117	-0.099886		8	59119208	90095475	0.084144		12	7092607	12645108	-0.505785
	9	179147	33025168	-0.040294		10	72355230	89015785	-0.109014		10	254637	17715914	-0.362655		11	108222642	119108331	0.039858		11	119093549	134411918	0.014331		11	66843328	77918432	-0.145414		8	80874781	86561498	0.054879		11	62727349	64917248	0.108902		8	90791632	124568510	0.006487		12	12696207	57742157	-0.078664
	9	33039907	65734041	-0.151586		10	89207314	96750899	-0.246106		10	17911170	44386493	-0.344627		11	119136044	134411918	-0.033676		12	389454	6970825	0.045553		11	77994678	102378670	-0.121678		8	88328025	96261610	-0.086367		11	65022184	66627347	0.018144		8	124728429	133571940	-0.189666		12	57760407	77065580	-0.130146
	9	68300015	78330093	-0.131136		10	96995959	122954403	-0.186655		10	44978810	71851375	-0.288874		12	389454	7071032	-0.057409		12	6979941	7936275	-0.249895		11	102470384	110464881	0.029601		8	96336995	102412841	-0.020584		11	66666682	77994678	-0.137887		8	135656722	144314722	-0.042017		12	80937925	104762014	0.067047
	9	79726882	92115408	0.010557		10	122997513	133421307	-0.053792		10	72013564	84153245	-0.207087		12	7092607	10613623	-0.305567		12	8055503	12350541	-0.61435		11	110713189	118791149	0.158892		8	102655902	119673453	0.097273		11	78080219	102233423	-0.011582		8	144326910	145056030	0.09689		12	104958744	133214831	-0.036109
	9	92293756	99970341	-0.13118		11	207428	2925246	0.087295		10	84518521	100286712	-0.310392		12	10723312	22690665	-0.090659		12	12469694	14961728	-0.315463		11	119015791	134411918	-0.003668		8	119832863	124539458	-0.049992		11	102378670	112269955	0.228759		9	179147	89178767	0.109673		13	19673459	21176602	0.071531
	9	100099040	114312511	-0.1083		11	2992377	9448126	0.020169		10	100364834	119542708	-0.211419		12	23951032	34029694	-0.079781		12	15597399	48146404	-0.137279		12	389454	6970825	0.022542		8	124568510	133302022	-0.107104		11	113278436	119337313	0.014499		9	89316703	112175408	-0.145975		13	21179084	30764426	-0.056635
	9	114394405	123930152	-0.091723		11	9528524	27472775	0.006602		10	119597029	133421307	-0.183072		12	39443390	48957551	-0.009103		12	48181213	53481162	-0.062362		12	6979941	7936275	-0.272767		8	133571940	143262705	-0.002158		11	119381726	134411918	-0.070981		9	112333667	122828631	-0.213509		13	31162388	40810111	0.09395
	9	124033301	128772414	-0.087736		11	27506773	44084222	-0.021687		11	207428	7657127	0.003698		12	49019197	51028566	0.028967		12	53500063	55817756	0.128898		12	8055503	10223130	-0.668772		8	143276931	144261940	0.071358		12	389454	6451567	-0.036578		9	122905341	128882494	-0.004569		13	41061440	43893932	-0.071934
	9	128810432	136118863	0.04311		11	44245429	57614853	0.04268		11	7677222	32858123	0.131168		12	51060424	53677408	-0.101039		12	55821879	68793964	-0.056341		12	10613623	13219939	-0.413551		8	144268481	145056030	-0.057481		12	6466517	7109273	-0.136254		9	128918039	133348131	-0.110127		13	44577147	49936490	-0.198436
	9	136245841	137870016	-0.003386		11	57661868	62556235	-0.073104		11	32993316	58578220	0.036067		12	53727745	57234935	0.023		12	68971570	105074197	0.014617		12	14502935	75511636	-0.091082		9	179147	21937651	-0.107145		12	7218574	12350541	-0.62702		9	133351426	137870016	-0.012223		13	50020481	52643796	-0.005997
	10	254637	12043170	-0.049337		11	62574086	63911019	0.000992		11	58621042	61398863	-0.191509		12	57431005	94650562	-0.082809		12	105236238	116576448	0.055084		12	76085033	121016502	0.036211		9	22121097	34048949	0.044627		12	12357067	19376400	-0.183253		10	254637	3137712	-0.101214		13	52700909	96053482	0.016095
	10	12123225	23122013	-0.13728		11	63957328	65353249	-0.014625		11	61430031	66568841	0.004442		12	95003770	106304279	-0.005784		12	116738070	133214831	-0.110942		12	121039242	133214831	-0.117407		9	34127399	37778972	-0.022784		12	19720801	40106089	-0.016345		10	3172841	23122013	-0.254328		13	97394120	102773811	-0.133697
	10	23442390	37976633	0.005732		11	65383701	66729226	-0.052113		11	66606019	104164379	-0.111913		12	106510198	110490385	-0.116832		13	19673459	24512810	-0.0126		13	19673459	27435823	-0.019541		9	37801437	76362339	-0.188633		12	40369285	51270890	0.032816		10	23442390	33336262	-0.39656		13	102799007	114327328	-0.048719
	10	38065088	58399221	-0.160393		11	66846546	77215239	-0.220237		11	104969436	134411918	-0.009479		12	110502117	120194710	-0.011077		13	25099254	32538885	-0.113413		13	27450591	32428311	-0.099586		9	76394517	88478694	-0.019968		12	51271362	54189008	-0.064726		10	34815325	48439360	-0.24905		14	20305994	21511375	-0.239491
	10	58716257	68895432	0.024712		11	77474635	93784391	-0.131249		12	389454	4615302	-0.019804		12	120201235	133214831	-0.050076		13	33350630	45284909	0.058453		13	32538885	46113332	0.042977		9	89005010	97496125	-0.148211		12	54280133	56449403	0.085888		10	48656265	64826579	-0.008051		14	21537216	24239242	-0.02204
	10	68946847	73096974	-0.196361		11	93814695	118003037	-0.03619		12	4694317	6961316	0.126354		13	19673459	31332276	-0.03741		13	45341370	51804157	-0.102656		13	46211871	50849905	-0.117889		9	97601748	105552433	-0.006243		12	56479707	68971570	-0.258565		10	67099830	69401882	-0.225565		14	24271739	34539711	0.07601
	10	73169055	74709303	-0.078683		11	118121890	121308694	-0.042451		12	6970825	7936275	-0.083364		13	32299122	41132746	0.028179		13	52029664	95794989	-0.029314		13	50973745	73995056	-0.047971		9	105641118	114598373	-0.017163		12	69274358	94459988	0.081525		10	69507669	73414076	-0.323393		14	34630183	52774998	-0.006866
	10	75032622	87357882	-0.069681		11	121633693	134411918	-0.063604		12	8055503	12267012	-0.419256		13	41263577	50173181	-0.098608		13	96053482	110054952	-0.104131		13	75482114	95794989	-0.035666		9	114646422	127451405	-0.058307		12	94650562	107093829	0.07144		10	73496024	91284331	-0.216915		14	52791668	64750247	0.052215
	10	87553460	97498794	-0.10838		12	389454	6889358	0.080149		12	12469694	31591097	-0.139244		13	50723236	75859870	-0.007326		13	110307149	114327328	0.037502		13	96053482	106568164	-0.161153		9	127503501	128942041	0.095307		12	107713167	109996389	-0.066239		10	91514829	96205288	-0.069048		14	64944591	70675360	-0.065654
	10	97633500	101041244	-0.178671		12	6914243	12350541	-0.160808		12	31729174	48926474	-0.071027		13	76886390	99086625	-0.042775		14	20305994	22589269	-0.154897		13	108218368	114327328	0.023135		9	128947619	133361169	0.092118		12	110039763	116576448	-0.184958		10	96271576	101695295	-0.165328		14	71115382	74903745	0.03954
	10	101588270	110511544	-0.091558		12	12469694	31673114	-0.020464		12	48957551	53180909	-0.129317		13	99261744	114327328	-0.11206		14	22613215	24166565	-0.052641		14	20305994	24110598	-0.104316		9	133376166	137870016	-0.01061		12	116738070	122771064	-0.047695		10	101783413	122442602	-0.222231		14	74923396	88014811	-0.092498
	10	110900006	119597029	-0.193916		12	31729174	47782753	0.01701		12	53195141	57132139	0.04064		14	20305994	23568070	-0.052946		14	24188964	34630183	0.076751		14	24125242	34714823	0.060079		10	254637	24952604	-0.184934		12	122862960	133214831	0.05579		10	122514908	133421307	-0.056018		14	88470350	92121917	-0.172638
	10	119677819	133421307	-0.086818		12	47833132	53985519	-0.078977		12	57213351	81261205	-0.081973		14	23969279	31861224	0.121997		14	34714823	50633068	-0.052358		14	34875647	51730727	-0.069389		10	25026664	42834937	-0.168136		13	19673459	26760785	0.088006		11	207428	3840983	-0.115269		14	92172145	96567111	-0.130932
	11	207428	8106112	0.007823		12	53990279	57760407	-0.008909		12	81759553	105236238	0.014163		14	32159728	49599164	-0.006726		14	50668331	59465342	0.110874		14	51979342	65744121	0.087234		10	43130351	59001543	-0.292327		13	27171896	31332276	-0.15031		11	4093210	18610255	0.000187		14	99480889	103607523	0.003951
	11	8169055	33774543	0.074478		12	57768986	74545430	-0.072045		12	105396097	111599676	-0.033652		14	49614672	55191678	0.049469		14	59484430	70417061	-0.046067		14	67181803	77469474	0.073226		10	59247774	73096974	-0.100351		13	32299122	41061440	0.162474		11	18634791	36232136	0.181698		14	103714249	105480170	-0.024975
	11	33892289	65663094	-0.005271		12	75503853	105074197	0.039778		12	111685986	120446412	0.091744		14	55361918	64533690	-0.071613		14	70600690	74082863	0.041863		14	77616773	92106621	-0.161277		10	73169055	92574076	-0.185517		13	41084006	48095131	-0.014857		11	36289449	57712221	-0.042638		15	20506180	44663678	-0.02603
	11	65720947	66546238	0.035535		12	105236238	113011723	0.036322		12	120463749	133214831	-0.034118		14	64750247	74019399	0.007946		14	74084493	77377109	0.039241		14	92121917	100144236	-0.057032		10	92655395	102150331	-0.142776		13	48270357	95794989	0.048		11	57740973	61369509	-0.316724		15	44718877	60479160	0.054168
	11	66568841	78139660	-0.201735		12	113098028	123761755	-0.060544		13	19673459	27171896	0.057567		14	74082863	81221377	-0.122666		14	77457952	91225632	-0.144393		14	100282792	105488947	-0.027855		10	102163871	117375467	-0.121401		13	96053482	114327328	-0.061946		11	61398863	72843674	-0.049252		15	60630637	65029639	-0.115545
	11	78418348	134411918	-0.018498		12	123972831	133214831	-0.141579		13	27256691	41084006	-0.015714		14	81436465	94130253	-0.0129		14	91510554	94081245	-0.080283		15	22590815	37101299	0.094227		10	117545068	125823248	-0.094552		14	20305994	21456126	-0.222389		11	73142261	77126155	-0.156276		15	65133836	74873365	-0.143944
	12	389454	6689572	0.096646		13	19673459	29850684	-0.025261		13	41132746	50843939	-0.12036		14	94390693	105488947	-0.050848		14	94103846	100306547	-0.062027		15	38357249	45615999	-0.028714		10	125853695	133421307	-0.099933		14	21476973	31026401	0.136192		11	77215239	102233423	0.07463		15	74902219	79427432	0.03106
	12	6700800	8097771	-0.01692		13	30307484	41084006	0.005014		13	50849905	95644703	0.006993		15	20506180	43197176	0.000138		14	100376805	104722535	0.056115		15	45691294	55319161	0.021988		11	207428	5737089	-0.01648		14	31096450	55145413	0.054246		11	102378670	134411918	0.013177		15	79923702	101976543	-0.077002
	12	8783095	14885926	-0.147352		13	41132746	48444704	-0.204807		13	95794989	114327328	-0.13573		15	43330605	47774223	0.10512		14	104747325	105488947	-0.081901		15	55408510	72231822	-0.068729		11	5938619	8965011	0.03967		14	55191678	67674831	0.134231		12	389454	7158945	-0.049101		16	14090	1414751	0.11617
	12	14961728	23951032	0.128107		13	48533256	51804157	-0.148044		14	20305994	21206900	-0.179918		15	48178517	59097419	0.011959		15	22590815	35546193	0.037096		15	72272999	74938168	-0.214784		11	9004049	14267884	0.016324		14	67695814	74713115	-0.008263		12	7218574	12645108	-0.482758		16	1420800	2973489	0.185666
	12	24949459	42326118	0.118307		13	52029664	77027195	-0.066482		14	21269494	24110598	-0.063821		15	59372900	74907121	-0.058425		15	36810248	42491123	-0.035198		15	75021496	101976543	-0.053991		11	14364506	32105755	0.066816		14	74738620	102305200	-0.14709		12	12696207	31591097	-0.073951		16	3022383	8797648	0.116158
	12	42459715	48682238	-0.009867		13	77327050	102395703	-0.03853		14	24125242	30191898	0.052425		15	74938168	80597937	0.059686		15	42545356	49656232	0.009934		16	14090	2458854	0.21176		11	32606262	44245429	0.058158		14	102342702	105530202	-0.000468		12	31615666	53232980	-0.050386		16	8849331	20900349	-0.010614
	12	48716998	51270890	-0.020094		13	102402457	114327328	-0.057623		14	30620063	45042322	0.007761		15	80755621	101976543	-0.046014		15	50182817	56243266	-0.036113		16	2464963	4690974	0.006611		11	44620363	47565569	0.024429		15	20506180	40035591	0.013584		12	53254405	55757278	0.070316		16	20900384	23574389	-0.141031
	12	51271362	56646068	0.038474		14	20305994	24309124	0.003797		14	45074431	52552522	-0.01447		16	53628	1793700	0.072957		15	56445997	65029639	-0.131223		16	4695859	12574289	-0.08949		11	47573461	59668980	0.082018		15	40039188	42208316	-0.076247		12	55817756	62417431	-0.049104		16	23596356	30070457	0.044922
	12	56688408	75511636	-0.089836		14	24318036	35029567	0.035663		14	52637713	55361918	0.108381		16	1827194	2464963	0.087092		15	65133836	72738476	-0.103323		16	12804017	20925006	0.059013		11	59805882	62855914	0.025202		15	42273663	57307769	-0.003498		12	62600479	69699476	-0.211302		16	30085377	30894960	-0.017914
	12	76085033	95515839	0.10099		14	35113130	51096061	-0.026238		14	55411858	67335819	-0.024865		16	2509560	19080095	-0.000464		15	72785846	74938168	-0.199042		16	21180616	28967097	-0.008678		11	62888875	64723188	0.120716		15	58749978	65300618	-0.146286		12	69823204	104138289	0.005774		16	30956461	47143997	-0.173579
	12	95903828	106987166	0.012796		14	51257546	55049488	0.132495		14	67360265	72566529	-0.019538		16	19121629	28874212	-0.055471		15	75021496	78299794	-0.02253		16	28984548	30624012	0.004381		11	64745456	65780802	-0.081687		15	65304792	70892785	-0.031901		12	104350305	109536705	-0.121097		16	47464149	53329150	-0.016779
	12	107093829	111451623	0.082959		14	55070192	63293219	0.005405		14	72894116	75012366	-0.03765		16	28967097	31477960	-0.159141		15	78501456	85139145	-0.045393		16	30656440	31477960	-0.091337		11	65862026	66568841	0.137203		15	71053657	74843346	-0.137364		12	109573874	133214831	-0.028206		16	53504411	58000453	0.094226
	12	111599676	123662606	-0.044371		14	63641861	74859435	-0.091096		14	75069483	87993665	-0.113447		16	31509309	56452199	0.046327		15	85749358	89631056	0.037084		16	31509309	54158512	0.028555		11	66606019	68050895	-0.00389		15	74873365	80951776	-0.051292		13	19673459	23411513	0.0703		16	58021618	67160298	-0.06048
	12	123708403	133214831	-0.07667		14	74903745	92839963	-0.076691		14	88014811	96093889	-0.04421		16	56479100	65126112	0.100493		15	89912956	100603230	-0.093459		16	54929189	58021618	0.248218		11	68121444	77474635	-0.07585		15	80989878	84873482	-0.138318		13	23676104	31332276	-0.040733		16	67175735	77202405	-0.055114
	13	19673459	26405238	-0.051166		14	93116320	100861031	-0.066949		14	96387288	105499575	-0.051786		16	66552544	79212667	-0.042895		15	100651705	101976543	0.109544		16	58129450	68358563	-0.083375		11	77610355	85811159	0.080026		15	85139145	101976543	-0.032221		13	32299122	40810111	0.068347		16	77213215	90044975	-0.114969
	13	26688948	32299122	0.035896		14	102224847	105499575	0.110415		15	20506180	37101299	0.005218		16	79600714	90020128	-0.176423		16	14090	2235742	0.262285		16	68448688	79600714	-0.00192		11	86069882	106077765	-0.018102		16	14090	9121640	0.096542		13	41061440	42992271	-0.060281		17	721717	7854796	-0.07846
	13	32428311	39791665	0.087537		15	20506180	34338060	0.004024		15	38357249	43773279	0.004225		17	721717	5123116	-0.139937		16	2252300	10942460	0.037644		16	81020270	90044975	-0.125503		11	106098710	112164117	0.010616		16	10580698	23557731	-0.091501		13	43114224	49444126	-0.226724		17	7862282	28335489	0.035599
	13	40666597	45341370	-0.084983		15	34367278	41116354	-0.105314		15	43802589	57299281	0.035713		17	5234860	7457707	0.051252		16	11182189	30189076	0.059471		17	721717	5096374	-0.255457		11	112269955	119313926	-0.002968		16	23574389	30446181	0.072591		13	49495003	94596257	0.007237		17	28347009	29180412	0.186975
	13	45393413	49792921	-0.111602		15	41281890	44536923	-0.053961		15	57307769	65578352	-0.062697		17	7484263	21090615	-0.003558		16	30335374	55506691	-0.027376		17	5123116	27315926	-0.054931		11	119321521	128813267	-0.056747		16	30535347	54929189	-0.149838		13	94634645	102841535	-0.088003		17	29294118	32253374	-0.116583
	13	49936490	60163987	-0.040971		15	44563029	51947295	0.054508		15	65792293	72738476	-0.108338		17	21193265	29930276	0.021547		16	55586670	58129450	0.26375		17	27649560	29294118	0.121049		11	129279324	134411918	-0.056585		16	55506691	58629886	0.164749		13	106535114	114327328	-0.056823		17	32324661	63427699	-0.013067
	13	60573878	97394120	0.075993		15	51971806	56243266	0.03212		15	72785846	84571216	-0.061867		17	30186475	38512392	-0.144391		16	58283836	81047358	-0.013934		17	29573157	35121522	-0.216774		12	389454	6451567	-0.035102		16	58685104	72027664	-0.039358		14	20305994	21476973	-0.23895		17	63446378	64975576	-0.146976
	13	97469128	108308484	-0.010654		15	56445997	63267782	-0.058565		15	84654343	90995629	0.024658		17	38729803	43025123	-0.011563		16	81077267	90044975	-0.132571		17	35142315	39927601	-0.072442		12	6466517	7503893	-0.049551		16	72061055	85799608	0.07687		14	21499175	23311759	-0.092998		17	65056839	76737374	0.060366
	13	109208007	114327328	-0.157787		15	63309126	67807123	0.016826		15	91022603	101976543	-0.035591		17	43032036	49414905	-0.030487		17	721717	4987652	-0.222178		17	40061215	42423517	0.117865		12	7936275	11171544	-0.300672		16	85807044	90044975	-0.078853		14	23352912	31207804	0.088198		17	76781449	81034881	-0.167885
	14	20305994	23352912	-0.049165		15	68198603	73994622	-0.129108		16	14090	3142805	0.211025		17	49678234	58007346	0.078283		17	5028401	7457707	0.031442		17	42522611	47981774	-0.048471		12	11176016	22544546	-0.088151		17	386254	5123116	-0.236502		14	31420582	36320676	0.067044		17	81117432	83095119	-0.093391
	14	23365752	31096450	0.008027		15	74047812	75712848	-0.064788		16	3236221	4882360	0.059051		17	58219605	67996431	-0.059998		17	7484263	10711233	-0.094265		17	48038030	60078931	0.040225		12	22690665	47216456	-0.028551		17	5175034	16569206	0.05503		14	39109646	51979342	-0.047024		18	214629	9402420	-0.070844
	14	31207804	49623481	0.075195		15	75901078	80755621	0.135513		16	5019158	23677455	-0.005477		17	68046842	75262363	0.032178		17	10730316	28363683	-0.005877		17	60422470	75065889	-0.062313		12	47706061	49568153	0.058313		17	16777881	28335489	-0.002736		14	52010691	67335819	0.008155		18	9538116	23531807	-0.049272
	14	49635230	55027105	0.079622		15	80951776	84658563	-0.124824		16	24572863	30377991	0.104071		17	75266373	76453206	-0.075535		17	28404049	29594054	0.209017		17	75130265	77094990	0.114276		12	49644666	52059507	0.008681		17	28347009	29573157	0.093388		14	67360265	73123898	-0.086133		18	23586898	34224952	0.134709
	14	55049488	60169856	0.000203		15	84716716	90502243	-0.148511		16	30395991	54158512	-0.014207		17	76501790	81117432	-0.239684		17	29930276	35726409	-0.244095		17	77217101	83095119	-0.086836		12	52077494	55716043	0.071968		17	29594054	32381886	-0.229056		14	73223691	74859435	0.075796		18	34891844	46759257	0.158508
	14	60299087	75282230	-0.079316		15	90645345	101976543	-0.024966		16	54929189	58521181	0.263728		17	81239091	83095119	-0.061039		17	35743521	39204727	-0.123337		18	214629	21633524	-0.04506		12	55720087	56688408	0.050817		17	32491256	40172183	-0.036347		14	74903745	100144236	-0.133144		18	46920160	57622213	-0.039907
	14	75474111	102305200	0.034641		16	14090	1770317	0.125248		16	58629886	70523565	-0.004335		18	214629	11854449	-0.029323		17	39225872	41977731	0.0793		18	21704805	46104334	0.173098		12	56731628	67319951	-0.058209		17	40195656	42423517	0.176073		14	100282792	105480170	-0.001811		18	58401540	74587212	-0.197243
	14	102342702	105499575	0.16393		16	1771730	2951208	0.18598		16	70577670	90002161	-0.128904		18	11909223	34891844	-0.027718		17	42021376	43153671	0.056474		18	46266991	58986480	-0.001765		12	67665406	77065580	0.128466		17	42522611	46028334	0.049668		15	20506180	42491123	0.01979		18	74598508	80147523	-0.095272
	15	20506180	34969839	0.109071		16	2973489	5097808	0.00323		17	721717	5123116	-0.159806		18	35143470	58401540	0.036264		17	43211689	45655156	-0.049775		18	59158836	80247546	-0.104694		12	78213008	95903828	0.08223		17	46196723	51260163	0.136574		15	42545356	58749978	0.033542		19	291504	11346270	0.08926
	15	34988287	43371025	-0.027464		16	8649654	14632728	-0.041859		17	5234860	27315926	-0.001229		18	58986480	80147523	-0.082128		17	46028334	55421992	0.035715		19	291504	14565980	0.091709		12	95942974	103988874	-0.007875		17	51297936	62615481	-0.001651		15	58861900	64094018	-0.098523		19	11346518	16472085	0.144227
	15	43531620	51947295	0.115368		16	14669236	20925006	0.087903		17	27649560	29294118	0.178634		19	291504	10231286	0.112453		17	55732121	60078931	0.050571		19	14572062	18569387	-0.002592		12	104106524	110351093	0.013441		17	62693597	69327244	-0.117076		15	64146090	75343224	-0.140471		19	16521352	18671714	-0.075899
	15	51971806	63071915	-0.003199		16	21180616	28846408	-0.00961		17	29567137	34963775	-0.109726		19	10260045	18544077	-0.002868		17	60422470	64919480	-0.061901		19	18592336	32485895	0.132833		12	110450422	113098028	0.040533		17	69543331	76733936	0.046286		15	75357114	101976543	-0.016217		19	18782333	34471251	0.141604
	15	63142061	65423072	0.011686		16	28874212	30370264	0.026567		17	35009743	39663484	-0.042307		19	18569387	35547526	0.130407		17	64975576	70135608	0.008676		19	32587452	44134816	-0.067918		12	113185479	118418031	-0.096074		17	76737374	80966371	-0.301371		16	14090	8797648	0.165512		19	34686397	35908295	-0.070879
	15	65517704	72272999	-0.007261		16	30377991	54158512	-0.090292		17	39696797	42025644	0.095484		19	35637686	48868632	0.036391		17	72041297	75757818	0.09762		19	44160309	45703989	-0.180563		12	119681630	121430623	0.03269		17	81034881	83095119	-0.053363		16	8849331	28846408	-0.022078		19	35945767	38852347	0.138817
	15	72376476	76342476	-0.142028		16	54929189	58734357	0.15908		17	42112733	44076344	0.001162		19	48876057	55603138	-0.098365		17	75765711	77500596	0.164222		19	45730904	48513189	-0.000765		12	121581015	125143333	-0.01467		18	214629	21633524	-0.073268		16	28874212	30355361	0.059387		19	38878279	41959390	-0.125045
	15	76905444	101976543	-0.018882		16	65126112	69231130	-0.124864		17	44123702	47841333	-0.095546		19	55617269	58599801	0.126062		17	78108835	81295547	-0.10079		19	48619536	55601970	-0.140126		12	125662377	133214831	-0.074513		18	21704805	49461347	0.12821		16	30370264	56479100	-0.065305		19	41997497	44178381	0.116842
	16	14090	1420800	0.049731		16	69309052	75648643	-0.051405		17	47928957	57988259	0.000416		20	290778	3929882	0.152233		17	81466332	83095119	0.034645		19	55603138	58599801	0.06074		13	19673459	25172288	-0.114368		18	49492523	80147523	-0.050254		16	56520283	65126112	0.120568		19	44237268	48646312	-0.01861
	16	1475580	2531417	0.178879		16	77202405	88785211	-0.126746		17	58007346	64662068	-0.043066		20	4015582	21246622	0.149836		18	214629	9538116	-0.087664		20	290778	13784886	0.125658		13	25288009	35673022	0.006664		19	291504	2237704	0.250928		16	66404786	79212667	-0.011133		19	48811029	52030240	-0.134833
	16	2531422	20742084	0.045514		16	88811944	90044975	-0.047723		17	64837154	73092712	0.07619		20	21389827	32101856	0.071045		18	9615240	23586898	0.025595		20	13821582	20056046	0.234782		13	36131306	41470882	0.104818		19	2248679	6368908	0.162392		16	79600714	90044975	-0.107165		19	52095738	53876437	0.089585
	16	20900349	29992261	0.004697		17	721717	4987652	-0.180419		17	73208507	77094990	0.084439		20	32167258	35284985	0.102314		18	24135610	36829216	0.226608		20	20712488	32335011	-0.007318		13	41961120	48001354	-0.042844		19	6375251	8005659	0.011912		17	721717	7627876	-0.072359		19	53943941	55645622	-0.131894
	16	29996436	56452199	-0.062497		17	5028401	9576591	-0.002888		17	77217101	80477843	-0.126665		20	35412141	38953106	0.174197		18	37232172	47176374	0.113038		20	32439319	35412141	0.196453		13	48047222	51454264	-0.122187		19	8262421	11619135	0.211904		17	7657768	18363563	0.08866		19	55653161	58599801	0.143618
	16	56479100	65126112	0.096127		17	10198551	17972422	0.061314		17	80966371	83095119	0.017416		20	39039723	46364458	0.124039		18	47931146	58401540	-0.03426		20	35557634	41196801	0.149024		13	51767707	67230445	0.022891		19	11667030	12748323	0.037869		17	18494945	28357522	0.024114		20	290778	5197887	0.11936
	16	66404786	75433485	-0.067731		17	18039209	21315240	-0.069462		18	214629	10552761	0.012141		20	46432985	50963931	0.040768		18	58754477	80247546	-0.172049		20	41317672	46089952	0.178543		13	72782096	99086625	0.040343		19	12793315	17342735	0.146884		17	28363683	29294118	0.110782		20	5611026	18484643	0.218829
	16	75465497	84187070	-0.045722		17	21574458	30469989	0.143487		18	11854449	25352190	-0.049844		20	51768634	62308862	0.129561		19	291504	1274880	-0.006045		20	46364458	56406369	0.07924		13	99307405	110307149	0.00048		19	17405648	18621039	-0.07005		17	29567137	32053504	-0.128518		20	18497243	34872860	0.051888
	16	84554033	90044975	-0.116073		17	30527592	39730787	-0.128669		18	26091217	46104334	0.039083		20	62367312	64287821	0.190669		19	1279249	3047635	0.194554		20	56519449	62861763	0.146541		13	110513027	114327328	0.04582		19	18671714	21767628	0.130905		17	32253374	42779599	-0.007572		20	34927962	41138003	0.143671
	17	721717	5448830	-0.135979		17	39864188	44076344	0.028814		18	46266991	50954257	-0.030837		21	8212724	25772460	-0.036686		19	3063107	4290724	-0.004536		20	62948475	64287821	0.047289		14	20305994	23509862	0.013571		19	21852125	33382686	0.309769		17	42798704	48580111	0.0232		20	41196801	49892242	0.173046
	17	5469060	28347009	0.019159		17	44123702	50397553	-0.08436		18	50988121	64019779	-0.095213		21	26171128	33577481	0.064697		19	4323843	6424794	0.156304		21	8212724	33577481	0.055816		14	23556192	24441834	0.127687		19	33521794	36054762	0.013402		17	48604912	67697261	-0.029446		20	49915508	62841159	0.147101
	17	28357522	29930276	0.207491		17	50474845	59608345	-0.00204		18	66604138	80147523	-0.157537		21	33588708	36990236	-0.030525		19	6465203	7647873	-0.026104		21	33588708	40847139	-0.005653		14	26597754	35029567	0.071688		19	36105106	38399587	0.201334		17	67744531	76733936	0.09815		20	62861763	64287821	0.062993
	17	30186475	63830012	-0.03803		17	59696956	65056839	-0.024702		19	291504	10231286	0.163004		21	37073170	42581440	-0.132813		19	7687703	10380572	0.101364		21	41282518	44873903	-0.069261		14	35113130	50116600	0.014355		19	38409088	42081549	-0.014343		17	76737374	83095119	-0.057751		21	8212724	31668931	0.058957
	17	63843065	73236753	0.121132		17	65561647	75266373	0.077765		19	10260045	12724011	0.152408		21	42775509	44818779	-0.150964		19	10420121	11384342	0.216163		21	44931989	46665124	-0.180972		14	50231558	55361918	-0.003092		19	42220140	50382982	0.044735		18	214629	9862551	-0.009186		21	31732075	36073166	-0.027961
	17	73248947	75515583	0.053769		17	75271227	78841441	0.14914		19	12734775	15125785	0.164057		21	44873903	46665124	-0.090167		19	11450968	12734775	0.088804		22	17115694	19447450	-0.057222		14	55411858	64463457	0.067961		19	50490870	55674716	-0.059626		18	9960021	24397880	-0.073559		21	36079389	43696079	-0.214319
	17	75524739	78108835	0.209161		17	78925387	83095119	-0.032836		19	15200981	18438301	0.011604		22	17115694	19854896	0.038436		19	12748323	14733746	0.161077		22	19448232	21735834	-0.034548		14	64474503	73223691	-0.039488		19	55709858	58599801	0.147358		18	24453535	45967274	0.139919		21	43762307	46665124	-0.218737
	17	78132407	83095119	-0.073715		18	214629	24161603	-0.017989		19	18522127	33815763	0.111318		22	19854939	23265005	0.039381		19	14778541	18569387	0.051172		22	21952837	26483837	-0.013741		14	73274640	75661189	0.130196		20	290778	5197887	0.16465		18	46104334	58754477	-0.067945		22	17115694	23318037	-0.019849
	18	214629	8639381	-0.056077		18	24397880	42087830	0.070067		19	34229515	36379199	0.025281		22	23318037	28679865	0.029712		19	18592336	23828049	0.118397		22	26512505	29312785	-0.011224		14	75663214	95179933	0.112803		20	5504613	21389827	0.218295		18	58986480	74523454	-0.165436		22	23717356	31280080	-0.027063
	18	9134345	23486603	-0.052929		18	45068510	57622213	-0.114354		19	36489902	45692569	-0.023969		22	28757515	30030866	0.004042		19	24129961	35154301	0.064326		22	29423179	30979395	-0.068263		14	95319906	105530202	-0.033784		20	21514026	32335011	0.081998		18	74587212	80147523	-0.01956		22	31292534	36878015	-0.112214
	18	23531807	36829216	0.093824		18	58401540	80147523	-0.130094		19	45730904	48923372	0.073504		22	30266840	32412255	0.008441		19	35169883	36246257	-0.147453		22	31104757	36507101	-0.08341		15	20506180	33194733	-0.125288		20	32439319	36863686	0.267632		19	291504	10928681	0.068043		22	37020183	39522685	-0.203425
	18	42087830	57036606	-0.070924		19	291504	1039068	0.073343		19	48961798	50344767	-0.055687		22	32498829	36529436	0.003681		19	36331718	38731583	0.015755		22	36529436	38701556	-0.152375		15	33866121	41281890	-0.074445		20	36951843	44311169	0.141155		19	11065395	12675832	0.197956		22	39532855	42090955	0.02281
	18	57586772	69055189	-0.139721		19	1106791	3063107	0.178909		19	50382982	52030240	-0.255191		22	36776256	38673854	-0.04802		19	38832005	41872926	-0.050492		22	38738299	40932815	-0.104283		15	41309737	47774223	0.038221		20	44494603	56005472	0.040945		19	12681902	16542530	0.048016		22	42343616	50801309	-0.121339
	18	70205945	80147523	-0.055618		19	3124004	4655568	0.036233		19	52095738	55580845	-0.082807		22	38685421	39522685	-0.075537		19	41930150	43852017	0.036747		22	41231271	44498298	-0.044123		15	48178517	56445997	-0.046059		20	56368663	64287821	0.199576		19	16572382	18389176	-0.142448
	19	291504	1228435	0.027194		19	4670370	6375251	0.183267		19	55603138	58599801	0.119275		22	39532855	41447023	0.03458		19	43901385	45305283	-0.132382		22	44737681	49827512	-0.157084		15	56465137	64775587	-0.013389		21	8212724	33359862	0.104875		19	18397617	32676597	0.122578
	19	1244826	3574290	0.139293		19	6393981	9584533	0.041368		20	290778	3160196	0.223201		22	41544606	44010531	0.015236		19	45370918	45902604	-0.052493		22	49890078	50801309	-0.24595		15	64868007	70098176	-0.065702		21	33479348	36079389	-0.06594		19	32713796	36331718	0.001919
	19	3579088	6375251	0.078684		19	9621399	11262481	0.134246		20	3173592	6040053	0.132044		22	44219533	50307627	-0.060951		19	45973546	47515240	0.050412							15	70763593	74902219	0.009451		21	36146566	42581440	-0.233064		19	36379199	37817300	0.208957
	19	6393981	9827816	0.068351		19	11346270	12671356	0.076243		20	8019829	20002457	0.255452		22	50327060	50801309	-0.173048		19	47743134	48836678	-0.029059							15	74907121	80138393	0.159804		21	42775509	46665124	-0.127956		19	38208372	41536904	-0.061645
	19	9830115	13906452	0.108361		19	12675832	13154908	0.269421		20	20033655	23373063	0.090354							19	48868632	51986856	-0.171554							15	80252213	101976543	-0.063576		22	17115694	23834516	0.025641		19	41872926	44109886	0.137361
	19	13930879	18389176	-0.049919		19	13633025	15779909	0.13241		20	23421519	32743997	-0.051091							19	52008230	53430413	-0.04758							16	14090	1364113	-0.022933		22	23839128	31292534	0.003705		19	44134816	51804110	-0.012726
	19	18434562	19320844	0.121728		19	16103005	18369950	-0.016802		20	33401561	38033468	0.19566							19	53444670	57445485	-0.02402							16	1414751	2268412	0.150401		22	31346232	36529436	-0.185014		19	51887976	53943941	0.099338
	19	19508931	35658861	0.036044		19	18389176	19508931	0.208736		20	38127780	45376798	0.099046							19	57477570	58599801	0.08919							16	2340746	4690974	0.087009		22	36776256	40335808	-0.105229		19	53990215	56368383	-0.082018
	19	35738878	38292614	-0.022983		19	19529054	29213541	-0.006423		20	45426244	50958555	0.036745							20	290778	13638940	0.128206							16	4695859	15139339	-0.054899		22	40390463	43964488	-0.01806		19	56379828	58599801	0.224954
	19	38317273	46392981	-0.089737		19	29617237	35026471	0.084205		20	51562831	63574239	0.115363							20	13784886	18763917	0.302727							16	15381047	19706793	0.075601		22	44010531	50801309	-0.132607		20	290778	3651122	0.138833
	19	46471563	50804929	0.023676		19	35040448	36594708	-0.033773		20	63627041	64287821	0.116767							20	19722937	32238667	0.005356							16	19718235	28984548	0.002548							20	3707128	5925361	0.132188
	19	50969673	52587174	-0.126971		19	36605276	39934626	-0.072505		21	8212724	38824955	0.004465							20	32335011	34698790	0.163375							16	29594966	30370264	0.084802							20	5950558	18497243	0.174094
	19	52690496	55617269	-0.022819		19	40021041	43619874	-0.04867		21	39183851	46665124	-0.167893							20	34713439	38450921	0.291316							16	30377991	31194871	-0.026968							20	18561415	32743997	-0.027316
	19	55643469	58599801	-0.008475		19	43639839	45526983	-0.164465		22	17115694	30030866	0.025892							20	38578861	44960486	0.250649							16	31203450	53504411	0.041352							20	32809356	35557634	0.056371
	20	290778	1393172	-0.020863		19	45602212	47113752	-0.089508		22	30266840	36239954	0.013165							20	45079959	49892242	0.017243							16	53703938	58129450	0.078631							20	35664956	41138003	0.072923
	20	1473842	13821582	0.155563		19	47210636	50511353	0.082264		22	36267530	39532855	-0.05796							20	49915508	56519449	-0.04034							16	58283836	67481237	-0.064388							20	41196801	45079959	0.13881
	20	14337616	20033655	0.30315		19	50568045	55348120	-0.097395		22	40335808	42649568	0.053196							20	57266629	64287821	0.063668							16	67546788	70251930	-0.11758							20	45348424	49188367	0.109513
	20	20056046	23638473	0.205343		19	55403250	56530221	-0.037414		22	42858106	50801309	-0.055735							21	8212724	32044633	0.034051							16	70289543	75110994	-0.104224							20	49244077	56406369	0.049381
	20	24666616	34108308	0.008836		19	56556810	58599801	-0.0687												21	32393026	33915980	0.113627							16	75172236	87492045	0.022428							20	56519449	62308862	0.2008
	20	34112332	36746078	0.158461		20	290778	2524702	0.072087												21	34106262	43986536	-0.016853							16	87698156	90044975	-0.014227							20	62367312	64287821	0.119355
	20	36863686	45891287	0.145619		20	2658393	3768387	0.272539												21	44106552	46665124	-0.139477							17	721717	4945222	-0.007445							21	8212724	32771858	0.061608
	20	45898820	49953892	0.054078		20	3786690	17484578	0.184737												22	17115694	29555216	0.014424							17	4949061	7932123	0.109729							21	32813743	34143034	-0.04837
	20	50153734	58995133	0.132358		20	17609919	23421519	0.234473												22	29581337	36239954	-0.0603							17	7949918	15563595	-0.049633							21	34615142	39428528	-0.179381
	20	59032382	63522206	-0.02724		20	23638473	33443892	0.014932												22	36267530	40335808	-0.157068							17	15684311	18266552	-0.154849							21	40847139	46665124	-0.212676
	20	63574239	64287821	0.117663		20	33650036	36593950	0.016191												22	40390463	46738261	-0.076253							17	18363563	28328685	-0.126072							22	17115694	25520854	0.038829
	21	8212724	29073797	0.092432		20	36746078	43647296	0.11463												22	47175699	50801309	-0.203773							17	28335489	29294118	0.153687							22	25729294	29423179	-0.038783
	21	29175889	34106262	-0.015874		20	44210791	45898820	0.183098																						17	29567137	34963775	-0.091355							22	29555216	36239954	-0.050082
	21	34143034	42581440	-0.08899		20	45912155	50585241	0.145052																						17	35009743	42121358	-0.019431							22	36267530	40390463	-0.140907
	21	42775509	46665124	-0.148415		20	50882676	62135378	0.081688																						17	42155044	44318671	-0.026303							22	40410289	42070842	0.066309
	22	17115694	20117392	0.025242		20	62182484	64287821	0.060329																						17	44324870	47821834	-0.127761							22	42084284	50801309	-0.041074
	22	20127357	24178628	-0.133954		21	8212724	26171128	0.06713																						17	47831534	51120865	0.050177
	22	24417740	31346232	-0.105564		21	26845409	32813743	-0.015044																						17	51162428	63819317	-0.023334
	22	31496108	37942822	-0.042584		21	33029196	34143034	0.052038																						17	63830012	76565348	0.018655
	22	38205690	40636702	-0.300761		21	34615142	42297244	-0.048157																						17	76711016	83095119	-0.014521
	22	40819399	42369236	-0.163494		21	42581440	44443081	-0.089615																						18	214629	5630700	-0.043099
	22	42519802	50801309	-0.119649		21	44802019	46665124	-0.065553																						18	6415237	12725740	0.044959
						22	17115694	20148007	0.040221																						18	12929643	24135610	0.017775
						22	20320080	23886309	-0.127639																						18	24397880	34224952	-0.061193
						22	23980469	29838304	0.043887																						18	34891844	48863217	0.106481
						22	30030866	32498829	-0.094307																						18	48950711	59359962	0.081488
						22	32863043	37063390	0.02458																						18	59904306	74457944	0.063854
						22	37199385	38701556	-0.135444																						18	74523454	80147523	-0.014597
						22	38738299	40636702	-0.280502																						19	291504	8439017	0.168339
						22	40819399	42640601	-0.10535																						19	8489114	11559236	0.069322
						22	42649568	46243756	-0.119365																						19	11619135	14419383	-0.013919
						22	46250679	50801309	-0.088752																						19	14471867	19643667	0.112818
																															19	19663693	33773509	0.068996
																															19	33815763	46610793	-0.086218
																															19	46661138	50969673	0.051556
																															19	51366418	58599801	-0.117841
																															20	290778	3204685	0.106644
																															20	3223870	6123544	0.187195
																															20	6780280	18497243	0.144607
																															20	18561415	32439319	0.003008
																															20	32585074	35700984	0.110731
																															20	35742312	44210791	0.122507
																															20	44226027	45885266	0.112178
																															20	45898820	49915508	0.062974
																															20	49953892	62182484	-0.063379
																															20	62203568	64287821	0.008014
																															21	8212724	31732075	-0.047116
																															21	32393026	37916446	0.111439
																															21	38824955	44802019	0.019784
																															21	44818779	46665124	0.010547
																															22	17115694	19527545	-0.018988
																															22	19854896	21010342	0.053248
																															22	21451463	24629005	-0.038625
																															22	25197448	29168333	-0.072507
																															22	29259597	31104757	0.042992
																															22	31207019	36776256	0.055867
																															22	36878015	38507660	-0.047782
																															22	38673854	40390463	-0.133504
																															22	40410289	41664048	-0.052209
																															22	41690504	45240769	-0.074044
																															22	45341955	50261825	-0.17824
																															22	50307627	50801309	-0.159194

[truncated: 11 more sheets: FIG7, SUPFIG1, SUPFIG2, SUPFIG3, SUPFIG4, SUPFIG5, SUPFIG6, SUPFIG7, SUPFIG8, SUPFIG9, SUPFIG10]
